# Supplementary material for: 2-Oxo-2H-chromen-7-yl tert-butyl­acetate
Source: IUCrdata. 2025 Mar 4;10(Pt 3):x250189. doi: 10.1107/S2414314625001890 (PMC11969393; doi:10.1107/S2414314625001890)
Supplement: Supplementary file 1 [file x-10-x250189-sup1.cif]

##############################################################################
#                                                                            #
# This CIF contains the data for a data article accepted for                 #
# publication in IUCrData. It conforms to the requirements of                #
# Notes for Authors for IUCrData, and has been                               #
# peer reviewed under the auspices of IUCrData.                              #
#                                                                            #
# Full details of the Crystallographic Information File format               #
# are given in the paper "The Crystallographic Information File (CIF):       #
# a New Standard Archive File for Crystallography" by S. R. Hall, F. H.      #
# Allen and I. D. Brown [Acta Cryst. (1991), A47, 655-685].                  #
#                                                                            #
# The current version of the core CIF dictionary is obtainable from          #
# ftp://ftp.iucr.org/pub/cif_core.dic.                                       #
#                                                                            #
# Software is freely available for graphical display of the structure(s)     #
# in this CIF. For information consult the CIF software page                 #
# http://www.iucr.org/resources/cif/software.                                #
#                                                                            #
# This file may be used for bona fide research purposes within the           #
# scientific community so long as proper attribution is given to the data    # 
# article from which it was obtained.                                        #
#                                                                            #
##############################################################################
data_I
_audit_creation_method     'SHELXL-2018/3'
_journal_date_recd_electronic     2025-02-19
_journal_date_accepted     2025-02-27
_journal_name_full     'IUCrData'
_journal_year     2025
_journal_volume     10
_journal_issue      1
_journal_page_first     0
_journal_page_last     0
_journal_paper_category     HO
_journal_paper_doi     10.1107/S2414314625001890
_journal_coeditor_code     HB4507
_publ_contact_author_name     'Brahima Sorgho'
_publ_contact_author_address
;
Laboratory of Molecular Chemistry and Materials (LC2M), University Joseph
KI-ZERBO, 03 BP 7021 Ouagadougou 03,
Burkina Faso
;
_publ_contact_author_email     'sorghobrahima3@gmail.com; eric.ziki@gmail.com'
_publ_contact_author_fax     ?
_publ_contact_author_phone     '+225 0707068499'
_publ_section_title
;
2-Oxo-2<i>H</i>-chromen-7-yl <i>tert</i>-butylacetate
;
loop_
    _publ_author_name
    _publ_author_footnote
    _publ_author_address
    'Hypolite Bazi\'e' .
;
Laboratory of Molecular Chemistry and Materials (LC2M),
University Joseph KI-ZERBO, 03 BP 7021 Ouagadougou 03,
Burkina Faso
;
    'Eric Ziki' .
;
Laboratory of Matter, Environmental and Solar Energy Sciences,
Research Team: Crystallography and Molecular Physics,
University F\'elix Houphou\"et-Boigny, 08 BP 582, Abidjan 22, C\^ote d'Ivoire
;
    'Sorgho Brahima' .
;
Laboratory of Molecular Chemistry and Materials (LC2M),
University Joseph KI-ZERBO, 03 BP 7021 Ouagadougou 03,
Burkina Faso
;
    'Veroarisinima Ratsimbazafy' .
;
Laboratory of Solid State Physics and Experimental Physics,
University of Antananarivo, BP 566, Antananarivo 101,
Madagascar
;
    'Patrick Roge' .
;
Laboratory of Solid State Physics and Experimental Physics,
University of Antananarivo, BP 566, Antananarivo 101,
Madagascar
;
    'Emmanuel Wenger' .
;
CRM2, CNRS-Universit\'e de Lorraine, Vandoeuvre-l\`es-Nancy CEDEX BP 70239,
France
;
    'Abdoulaye Djand\'e' .
;
Laboratory of Molecular Chemistry and Materials (LC2M),
University Joseph KI-ZERBO, 03 BP 7021 Ouagadougou 03,
Burkina Faso
;
    'Claude Lecomte' .
;
CRM2, CNRS-Universit\'e de Lorraine, Vandoeuvre-l\`es-Nancy CEDEX BP 70239,
France
;
_publ_section_synopsis
;
In the title compound, the dihedral angle between the 2<i>H</i>-chromen-2-one
ring system and the <i>tert</i>-butylacetate moiety is 72.72(9)\%. In the
crystal, the molecules are connected through C---H...O hydrogen bonds,
generating <i>C</i>(6) chains and <i>R</i>~2~^2^(20) loops that are reinforced
by weak aromatic \p--\p stacking interactions.
;
_chemical_name_systematic
;
2-Oxo-2<i>H</i>-chromen-7-yl <i>tert</i>-butylacetate
;
_chemical_name_common     ?
_chemical_formula_moiety     'C15 H16 O4'
_chemical_formula_sum     'C15 H16 O4'
_chemical_formula_iupac     'C15 H16 O4'
_chemical_formula_weight     260.28
_chemical_melting_point     368
_symmetry_space_group_name_hall     '-P 1'
_space_group_crystal_system     triclinic
_space_group_name_H-M_alt     'P -1'
_space_group_name_Hall     '-P 1'
loop_
    _space_group_symop_operation_xyz
    'x, y, z'
    '-x, -y, -z'
_cell_length_a     6.1599(9)
_cell_length_b     7.2029(11)
_cell_length_c     15.202(2)
_cell_angle_alpha     98.765(5)
_cell_angle_beta     99.335(5)
_cell_angle_gamma     91.228(5)
_cell_volume     657.05(17)
_cell_formula_units_Z     2
_cell_measurement_reflns_used     4066
_cell_measurement_theta_min     2.9
_cell_measurement_theta_max     30.8
_cell_measurement_temperature     100(2)
_exptl_crystal_description     Prism
_exptl_crystal_colour     Yellow
_exptl_crystal_size_max     0.200
_exptl_crystal_size_mid     0.120
_exptl_crystal_size_min     0.070
_exptl_crystal_density_diffrn     1.316
_exptl_crystal_density_meas     ?
_exptl_crystal_density_method     ?
_exptl_crystal_F_000     276
_exptl_absorpt_coefficient_mu     0.095
_exptl_absorpt_correction_type     none
_exptl_absorpt_process_details     ?
_exptl_absorpt_correction_T_min     ?
_exptl_absorpt_correction_T_max     ?
_diffrn_ambient_temperature     100(2)
_diffrn_source     'fine-focus sealed tube'
_diffrn_radiation_type     MoK\a
_diffrn_radiation_wavelength     0.71073
_diffrn_radiation_monochromator     Mirror
_diffrn_measurement_device_type     'Bruker D8 Venture'
_diffrn_measurement_method     '\f and \w scan'
_diffrn_detector_area_resol_mean     ?
_diffrn_reflns_number     53961
_diffrn_reflns_av_R_equivalents     0.0503
_diffrn_reflns_av_unetI/netI     0.0243
_diffrn_reflns_theta_min     2.865
_diffrn_reflns_theta_max     30.745
_diffrn_reflns_theta_full     25.242
_diffrn_measured_fraction_theta_max     0.992
_diffrn_measured_fraction_theta_full     0.997
_diffrn_reflns_limit_h_min     -8
_diffrn_reflns_limit_h_max     8
_diffrn_reflns_limit_k_min     -10
_diffrn_reflns_limit_k_max     10
_diffrn_reflns_limit_l_min     -21
_diffrn_reflns_limit_l_max     21
_refine_special_details     ?
_reflns_number_total     4064
_reflns_number_gt     3720
_reflns_threshold_expression     'I > 2\s(I)'
_refine_ls_structure_factor_coef     Fsqd
_refine_ls_matrix_type     full
_refine_ls_R_factor_all     0.0458
_refine_ls_R_factor_gt     0.0428
_refine_ls_wR_factor_gt     0.1342
_refine_ls_wR_factor_ref     0.1370
_refine_ls_goodness_of_fit_ref     1.045
_refine_ls_restrained_S_all     1.045
_refine_ls_number_reflns     4064
_refine_ls_number_parameters     172
_refine_ls_number_restraints     0
_refine_ls_hydrogen_treatment     constr
_refine_ls_weighting_scheme     calc
_refine_ls_weighting_details
              'w=1/[\s^2^(Fo^2^)+(0.0778P)^2^+0.2223P] where P=(Fo^2^+2Fc^2^)/3'
_atom_sites_solution_hydrogens     geom
_atom_sites_solution_primary     direct
_atom_sites_solution_secondary     difmap
_refine_ls_shift/su_max     0.000
_refine_ls_shift/su_mean     0.000
_refine_diff_density_max     0.366
_refine_diff_density_min     -0.277
_refine_ls_extinction_method     none
_refine_ls_extinction_coef     .
loop_
    _atom_type_symbol
    _atom_type_description
    _atom_type_scat_dispersion_real
    _atom_type_scat_dispersion_imag
    _atom_type_scat_source
    'C' 'C' 0.0033 0.0016
                         'International Tables Vol C Tables 4.2.6.8 and 6.1.1.4'
    'H' 'H' 0.0000 0.0000
                         'International Tables Vol C Tables 4.2.6.8 and 6.1.1.4'
    'O' 'O' 0.0106 0.0060
                         'International Tables Vol C Tables 4.2.6.8 and 6.1.1.4'
_computing_data_collection
;
APEX4 (Bruker, 2019)
;
_computing_cell_refinement
;
SAINT (Bruker, 2019)
;
_computing_data_reduction
;
SAINT (Bruker, 2019)
;
_computing_structure_solution
;
<i>SHELXS2018/2</i> (Sheldrick, 2015a)
;
_computing_structure_refinement
;
<i>SHELXL2018/3</i> (Sheldrick, 2015b)
;
_computing_molecular_graphics
;
PLATON (Spek, 2020)
;
_computing_publication_material
;
PublCIF (Westrip, 2010)
;
loop_
    _atom_site_type_symbol
    _atom_site_label
    _atom_site_fract_x
    _atom_site_fract_y
    _atom_site_fract_z
    _atom_site_U_iso_or_equiv
    _atom_site_adp_type
    _atom_site_calc_flag
    _atom_site_occupancy
    _atom_site_disorder_assembly
    _atom_site_disorder_group
    O O3 0.53573(12) 0.19418(10) 0.29426(5) 0.02062(16) Uani d 1 . .
    O O1 0.88247(11) 0.15470(10) 0.59464(5) 0.01913(16) Uani d 1 . .
    O O4 0.84148(12) 0.38219(10) 0.30532(5) 0.02129(16) Uani d 1 . .
    O O2 1.04542(14) 0.10787(12) 0.72944(5) 0.02755(18) Uani d 1 . .
    C C9 0.51037(15) 0.26016(12) 0.56924(6) 0.01750(18) Uani d 1 . .
    C C6 0.53813(16) 0.22422(13) 0.38729(6) 0.01796(18) Uani d 1 . .
    C C5 0.34391(15) 0.28555(13) 0.41609(7) 0.01937(18) Uani d 1 . .
    H H5 0.222778 0.314675 0.374030 0.023 Uiso calc 1 . .
    C C4 0.33122(15) 0.30309(13) 0.50706(7) 0.01946(19) Uani d 1 . .
    H H4 0.200134 0.344549 0.527611 0.023 Uiso calc 1 . .
    C C8 0.70128(15) 0.20004(13) 0.53717(6) 0.01673(17) Uani d 1 . .
    C C7 0.71880(15) 0.18000(13) 0.44623(6) 0.01781(18) Uani d 1 . .
    H H7 0.849197 0.137745 0.425327 0.021 Uiso calc 1 . .
    C C10 0.70385(15) 0.27069(13) 0.26024(6) 0.01775(18) Uani d 1 . .
    C C1 0.88143(17) 0.15948(14) 0.68557(6) 0.02053(19) Uani d 1 . .
    C C3 0.50766(17) 0.27137(14) 0.66442(7) 0.02070(19) Uani d 1 . .
    H H3 0.380241 0.311803 0.688282 0.025 Uiso calc 1 . .
    C C2 0.68492(18) 0.22481(14) 0.71993(7) 0.0225(2) Uani d 1 . .
    H H2 0.681287 0.234916 0.782707 0.027 Uiso calc 1 . .
    C C11 0.68111(16) 0.19153(14) 0.16148(6) 0.01956(18) Uani d 1 . .
    H H11A 0.522872 0.186209 0.134991 0.023 Uiso calc 1 . .
    H H11B 0.728920 0.060533 0.156411 0.023 Uiso calc 1 . .
    C C12 0.80830(16) 0.29648(14) 0.10383(6) 0.02054(19) Uani d 1 . .
    C C13 1.05795(18) 0.29276(19) 0.13479(8) 0.0305(2) Uani d 1 . .
    H H13A 1.135176 0.360602 0.096951 0.046 Uiso calc 1 . .
    H H13B 1.096000 0.353175 0.197906 0.046 Uiso calc 1 . .
    H H13C 1.102008 0.162119 0.129266 0.046 Uiso calc 1 . .
    C C15 0.7374(2) 0.50003(16) 0.10722(7) 0.0284(2) Uani d 1 . .
    H H15A 0.820076 0.565015 0.070105 0.043 Uiso calc 1 . .
    H H15B 0.579442 0.500204 0.083962 0.043 Uiso calc 1 . .
    H H15C 0.767411 0.564855 0.169777 0.043 Uiso calc 1 . .
    C C14 0.74935(19) 0.19270(17) 0.00628(7) 0.0277(2) Uani d 1 . .
    H H14A 0.827400 0.255304 -0.033149 0.041 Uiso calc 1 . .
    H H14B 0.792917 0.062204 0.003871 0.041 Uiso calc 1 . .
    H H14C 0.590176 0.194470 -0.014024 0.041 Uiso calc 1 . .
loop_
    _atom_site_aniso_label
    _atom_site_aniso_U_11
    _atom_site_aniso_U_22
    _atom_site_aniso_U_33
    _atom_site_aniso_U_12
    _atom_site_aniso_U_13
    _atom_site_aniso_U_23
    O3 0.0191(3) 0.0257(3) 0.0169(3) -0.0023(3) 0.0020(2) 0.0045(3)
    O1 0.0186(3) 0.0219(3) 0.0171(3) 0.0041(2) 0.0023(2) 0.0040(2)
    O4 0.0204(3) 0.0241(3) 0.0187(3) -0.0014(3) 0.0019(2) 0.0032(3)
    O2 0.0274(4) 0.0334(4) 0.0216(4) 0.0057(3) -0.0004(3) 0.0074(3)
    C9 0.0181(4) 0.0150(4) 0.0201(4) 0.0005(3) 0.0050(3) 0.0028(3)
    C6 0.0184(4) 0.0182(4) 0.0177(4) -0.0005(3) 0.0030(3) 0.0041(3)
    C5 0.0156(4) 0.0199(4) 0.0229(4) 0.0003(3) 0.0018(3) 0.0058(3)
    C4 0.0163(4) 0.0188(4) 0.0244(4) 0.0015(3) 0.0057(3) 0.0042(3)
    C8 0.0167(4) 0.0155(4) 0.0181(4) 0.0014(3) 0.0026(3) 0.0034(3)
    C7 0.0175(4) 0.0186(4) 0.0180(4) 0.0023(3) 0.0041(3) 0.0035(3)
    C10 0.0176(4) 0.0189(4) 0.0176(4) 0.0031(3) 0.0024(3) 0.0054(3)
    C1 0.0244(5) 0.0197(4) 0.0173(4) 0.0006(3) 0.0024(3) 0.0037(3)
    C3 0.0222(4) 0.0195(4) 0.0214(4) 0.0010(3) 0.0078(3) 0.0019(3)
    C2 0.0274(5) 0.0232(4) 0.0174(4) 0.0008(4) 0.0060(3) 0.0021(3)
    C11 0.0197(4) 0.0213(4) 0.0171(4) 0.0010(3) 0.0020(3) 0.0029(3)
    C12 0.0202(4) 0.0258(4) 0.0156(4) 0.0012(3) 0.0030(3) 0.0032(3)
    C13 0.0198(5) 0.0468(7) 0.0245(5) -0.0003(4) 0.0048(4) 0.0032(4)
    C15 0.0382(6) 0.0250(5) 0.0223(5) 0.0003(4) 0.0024(4) 0.0075(4)
    C14 0.0294(5) 0.0354(6) 0.0172(4) 0.0008(4) 0.0040(4) 0.0011(4)
_geom_special_details
;
 All esds (except the esd in the dihedral angle between two l.s. planes)
 are estimated using the full covariance matrix.  The cell esds are taken
 into account individually in the estimation of esds in distances, angles
 and torsion angles; correlations between esds in cell parameters are only
 used when they are defined by crystal symmetry.  An approximate (isotropic)
 treatment of cell esds is used for estimating esds involving l.s. planes.
;
loop_
    _geom_bond_atom_site_label_1
    _geom_bond_atom_site_label_2
    _geom_bond_site_symmetry_2
    _geom_bond_distance
    _geom_bond_publ_flag
    O3 C10 . 1.3710(11) ?
    O3 C6 . 1.3953(11) ?
    O1 C1 . 1.3785(11) ?
    O1 C8 . 1.3791(11) ?
    O4 C10 . 1.2033(12) ?
    O2 C1 . 1.2151(12) ?
    C9 C8 . 1.3970(13) ?
    C9 C4 . 1.4044(13) ?
    C9 C3 . 1.4396(13) ?
    C6 C7 . 1.3862(13) ?
    C6 C5 . 1.3971(13) ?
    C5 C4 . 1.3845(13) ?
    C5 H5 . 0.9500 ?
    C4 H4 . 0.9500 ?
    C8 C7 . 1.3900(13) ?
    C7 H7 . 0.9500 ?
    C10 C11 . 1.5054(13) ?
    C1 C2 . 1.4540(14) ?
    C3 C2 . 1.3490(14) ?
    C3 H3 . 0.9500 ?
    C2 H2 . 0.9500 ?
    C11 C12 . 1.5339(14) ?
    C11 H11A . 0.9900 ?
    C11 H11B . 0.9900 ?
    C12 C15 . 1.5344(15) ?
    C12 C13 . 1.5355(15) ?
    C12 C14 . 1.5380(14) ?
    C13 H13A . 0.9800 ?
    C13 H13B . 0.9800 ?
    C13 H13C . 0.9800 ?
    C15 H15A . 0.9800 ?
    C15 H15B . 0.9800 ?
    C15 H15C . 0.9800 ?
    C14 H14A . 0.9800 ?
    C14 H14B . 0.9800 ?
    C14 H14C . 0.9800 ?
loop_
    _geom_angle_atom_site_label_1
    _geom_angle_atom_site_label_2
    _geom_angle_atom_site_label_3
    _geom_angle_site_symmetry_1
    _geom_angle_site_symmetry_3
    _geom_angle
    _geom_angle_publ_flag
    C10 O3 C6 . . 119.43(7) ?
    C1 O1 C8 . . 121.85(8) ?
    C8 C9 C4 . . 118.47(9) ?
    C8 C9 C3 . . 117.80(9) ?
    C4 C9 C3 . . 123.72(9) ?
    C7 C6 O3 . . 120.83(8) ?
    C7 C6 C5 . . 122.58(9) ?
    O3 C6 C5 . . 116.39(8) ?
    C4 C5 C6 . . 118.78(9) ?
    C4 C5 H5 . . 120.6 ?
    C6 C5 H5 . . 120.6 ?
    C5 C4 C9 . . 120.60(9) ?
    C5 C4 H4 . . 119.7 ?
    C9 C4 H4 . . 119.7 ?
    O1 C8 C7 . . 116.34(8) ?
    O1 C8 C9 . . 121.32(8) ?
    C7 C8 C9 . . 122.33(9) ?
    C6 C7 C8 . . 117.24(8) ?
    C6 C7 H7 . . 121.4 ?
    C8 C7 H7 . . 121.4 ?
    O4 C10 O3 . . 123.07(9) ?
    O4 C10 C11 . . 128.49(9) ?
    O3 C10 C11 . . 108.45(8) ?
    O2 C1 O1 . . 116.63(9) ?
    O2 C1 C2 . . 126.14(9) ?
    O1 C1 C2 . . 117.23(9) ?
    C2 C3 C9 . . 120.42(9) ?
    C2 C3 H3 . . 119.8 ?
    C9 C3 H3 . . 119.8 ?
    C3 C2 C1 . . 121.30(9) ?
    C3 C2 H2 . . 119.3 ?
    C1 C2 H2 . . 119.3 ?
    C10 C11 C12 . . 117.18(8) ?
    C10 C11 H11A . . 108.0 ?
    C12 C11 H11A . . 108.0 ?
    C10 C11 H11B . . 108.0 ?
    C12 C11 H11B . . 108.0 ?
    H11A C11 H11B . . 107.2 ?
    C11 C12 C15 . . 110.51(8) ?
    C11 C12 C13 . . 111.12(8) ?
    C15 C12 C13 . . 110.36(9) ?
    C11 C12 C14 . . 106.66(8) ?
    C15 C12 C14 . . 109.16(8) ?
    C13 C12 C14 . . 108.94(8) ?
    C12 C13 H13A . . 109.5 ?
    C12 C13 H13B . . 109.5 ?
    H13A C13 H13B . . 109.5 ?
    C12 C13 H13C . . 109.5 ?
    H13A C13 H13C . . 109.5 ?
    H13B C13 H13C . . 109.5 ?
    C12 C15 H15A . . 109.5 ?
    C12 C15 H15B . . 109.5 ?
    H15A C15 H15B . . 109.5 ?
    C12 C15 H15C . . 109.5 ?
    H15A C15 H15C . . 109.5 ?
    H15B C15 H15C . . 109.5 ?
    C12 C14 H14A . . 109.5 ?
    C12 C14 H14B . . 109.5 ?
    H14A C14 H14B . . 109.5 ?
    C12 C14 H14C . . 109.5 ?
    H14A C14 H14C . . 109.5 ?
    H14B C14 H14C . . 109.5 ?
loop_
    _geom_hbond_atom_site_label_D
    _geom_hbond_atom_site_label_H
    _geom_hbond_atom_site_label_A
    _geom_hbond_site_symmetry_A
    _geom_hbond_distance_DH
    _geom_hbond_distance_HA
    _geom_hbond_distance_DA
    _geom_hbond_angle_DHA
    _geom_hbond_publ_flag
    C5 H5 O4 1_455 0.95 2.50 3.4144(13) 161 yes
    C11 H11B O2 2_756 0.99 2.52 3.2523(13) 131 yes
    C13 H13B O4 . 0.98 2.43 3.0924(14) 124 yes
_shelx_space_group_comment
;
The symmetry employed for this shelxl refinement is uniquely defined
by the following loop, which should always be used as a source of
symmetry information in preference to the above space-group names.
They are only intended as comments.
;
_shelx_estimated_absorpt_T_min     0.981
_shelx_estimated_absorpt_T_max     0.993
_shelx_hkl_file
;
  -1   0   0  369.66   15.60
   1   0   0  300.87   15.50
   1   0   0  331.27   15.40
  -2   0   0  320.77   15.10
  -2   0   0  307.47   15.00
  -2   0   0  304.07   14.00
  -2   0   0  289.37   13.70
  -2   0   0  321.57   13.50
   2   0   0  304.27   13.70
   2   0   0  276.27   15.00
   2   0   0  310.47   13.90
   2   0   0  290.97   13.70
   2   0   0  304.97   13.70
   2   0   0  291.07   13.50
   2   0   0  299.47   13.50
   2   0   0  335.07   14.80
  -3   0   0   33.60    2.00
  -3   0   0   30.60    3.30
  -3   0   0   29.30    2.20
  -3   0   0   34.80    1.70
  -3   0   0   33.40    1.80
  -3   0   0   37.90    2.10
  -3   0   0   34.40    1.80
  -3   0   0   32.90    2.30
   3   0   0   37.10    2.10
   3   0   0   37.10    2.10
   3   0   0   36.70    1.70
   3   0   0   34.60    1.80
   3   0   0   35.40    2.00
   3   0   0   35.10    1.80
   3   0   0   33.30    1.70
   3   0   0   38.20    1.80
   3   0   0   35.40    1.70
   3   0   0   34.90    1.80
   3   0   0   35.90    1.90
   3   0   0   35.20    3.70
   3   0   0   32.30    1.80
   3   0   0   37.50    2.00
   3   0   0   34.40    2.20
  -4   0   0   81.09    4.40
  -4   0   0   79.09    3.80
  -4   0   0   78.29    6.20
  -4   0   0   83.89    4.30
  -4   0   0   83.89    4.00
  -4   0   0   92.39    4.70
  -4   0   0   79.29    4.80
  -4   0   0   77.99    3.90
  -4   0   0   80.39    4.30
  -4   0   0   90.89    6.70
   4   0   0   81.69    4.10
   4   0   0   83.19    4.30
   4   0   0   80.69    4.30
   4   0   0   84.99    3.90
   4   0   0   76.69    5.50
   4   0   0   82.99    4.10
   4   0   0   80.39    3.90
   4   0   0   74.89    3.90
   4   0   0   77.79    4.20
   4   0   0   81.19    4.00
   4   0   0   81.39    3.80
   4   0   0   87.39    3.70
   4   0   0   72.79    6.60
   4   0   0   81.99    3.70
   4   0   0   71.79    4.40
  -5   0   0  670.13   34.00
  -5   0   0  688.93   30.70
  -5   0   0  710.13   30.80
  -5   0   0  649.24   33.60
  -5   0   0  698.33   30.10
  -5   0   0  702.63   30.70
  -5   0   0  679.43   31.10
  -5   0   0  663.93   31.50
  -5   0   0  659.63   29.90
  -5   0   0  698.63   30.20
   5   0   0  658.13   30.60
   5   0   0  716.43   34.70
   5   0   0  596.64   29.80
   5   0   0  726.23   30.20
   5   0   0  680.63   30.20
   5   0   0  666.33   29.90
   5   0   0  655.23   30.00
   5   0   0  649.54   32.50
   5   0   0  688.33   30.00
  -6   0   0  123.69    5.90
  -6   0   0  129.29    7.00
  -6   0   0  128.69    7.50
  -6   0   0  119.59    6.50
  -6   0   0  113.69    6.50
  -6   0   0  121.99    5.90
  -6   0   0  119.99    5.80
  -6   0   0  119.39    6.50
  -6   0   0  118.39    9.20
   6   0   0  122.39   10.20
   6   0   0  133.89    6.00
   6   0   0  126.79    5.60
   6   0   0  112.89    5.60
   6   0   0  131.59    8.30
   6   0   0  116.59    5.90
   6   0   0  109.29    5.60
   6   0   0  126.79    5.80
  -7   0   0    1.90    0.80
  -7   0   0    6.50    3.10
  -7   0   0    1.30    0.90
  -7   0   0    1.20    1.00
  -7   0   0    1.30    0.40
  -7   0   0    0.90    0.40
  -7   0   0    1.20    0.40
  -7   0   0    1.50    0.70
  -7   0   0    1.30    0.70
   7   0   0    1.10    0.40
   7   0   0    1.50    0.50
   7   0   0   -1.60    4.00
   7   0   0    0.70    0.30
  -8   0   0   13.80    2.00
  -8   0   0   14.90    2.10
  -8   0   0   14.00    2.70
  -8   0   0   13.80    2.40
  -8   0   0   11.90    1.80
   8   0   0   10.70    1.00
   8   0   0    9.60    1.10
   8   0   0   16.80    5.30
   8  -1   0    7.00    6.50
   8  -1   0    0.10    0.40
   8  -1   0    0.10    0.30
  -8   1   0   -1.10    4.70
  -8   1   0    0.00    0.30
  -8   1   0   -0.60    0.70
  -8   1   0   -0.30    0.60
  -8   1   0   -0.10    0.60
  -8   1   0   -0.40    0.70
  -8   1   0   -0.20    0.30
  -8   1   0    0.00    0.60
   7  -1   0    4.10    0.80
   7  -1   0    3.30    0.50
   7  -1   0    6.60    4.90
   7  -1   0    2.60    0.70
  -7   1   0    2.80    0.60
  -7   1   0    3.10    1.00
  -7   1   0    3.50    0.70
  -7   1   0    2.50    1.10
  -7   1   0    3.00    1.20
  -7   1   0    3.40    0.90
  -7   1   0   -1.30    3.10
  -7   1   0    4.00    1.10
   6  -1   0  421.66   18.60
   6  -1   0  378.76   18.10
   6  -1   0  399.36   18.50
   6  -1   0  414.36   24.50
   6  -1   0  402.46   21.90
  -6   1   0  453.95   20.40
  -6   1   0  404.36   23.40
  -6   1   0  401.46   18.50
  -6   1   0  402.36   19.00
  -6   1   0  390.36   18.50
  -6   1   0  433.36   19.40
  -6   1   0  405.56   19.20
  -6   1   0  405.36   18.40
  -6   1   0  385.06   19.40
   5  -1   0   86.79    8.70
   5  -1   0   95.79    7.60
   5  -1   0   90.59    4.70
   5  -1   0   87.09    4.20
   5  -1   0   96.19    4.50
   5  -1   0   86.79    4.50
   5  -1   0   82.09    4.30
   5  -1   0   91.99    4.40
  -5   1   0   87.39    4.50
  -5   1   0   85.69    4.40
  -5   1   0   88.89    8.30
  -5   1   0   85.69    7.80
  -5   1   0   84.69    4.40
  -5   1   0   88.69    4.90
  -5   1   0   85.39    5.10
  -5   1   0   94.79    5.60
  -5   1   0   88.69    5.00
  -5   1   0   87.39    4.80
   4  -1   0  130.79    6.50
   4  -1   0  125.69    6.10
   4  -1   0  122.39    9.80
   4  -1   0  124.09    6.00
   4  -1   0  121.79    5.70
   4  -1   0  131.69    6.00
   4  -1   0  122.39    6.00
   4  -1   0  118.09    5.90
   4  -1   0  122.79    6.30
   4  -1   0  132.29    5.90
   4  -1   0  122.59    5.80
   4  -1   0  121.59    6.00
   4  -1   0  129.59    6.30
   4  -1   0  127.49    6.00
   4  -1   0  130.89    8.80
  -4   1   0  132.89    6.60
  -4   1   0  138.09    6.50
  -4   1   0  128.59    5.90
  -4   1   0  125.49    9.10
  -4   1   0  121.29    6.40
  -4   1   0  124.29    6.00
  -4   1   0  110.19    6.70
  -4   1   0  121.89    5.60
  -4   1   0  132.79    6.20
  -4   1   0  119.79    9.30
  -4   1   0  125.49    5.60
  -4   1   0  125.09    5.80
  -4   1   0  124.89    6.00
   3  -1   0  252.57   11.80
   3  -1   0  245.78   11.90
   3  -1   0  268.47   14.40
   3  -1   0  260.97   11.60
   3  -1   0  266.27   11.50
   3  -1   0  248.48   11.80
   3  -1   0  253.47   11.30
   3  -1   0  263.27   11.60
   3  -1   0  269.97   11.60
   3  -1   0  267.17   11.60
   3  -1   0  248.48   15.00
  -3   1   0  249.58   11.60
  -3   1   0  229.78   11.40
  -3   1   0  245.48   11.90
  -3   1   0  243.38   11.80
  -3   1   0  260.17   11.90
  -3   1   0  254.07   14.80
  -3   1   0  254.57   11.60
  -3   1   0  281.17   14.80
  -3   1   0  253.97   11.40
  -3   1   0  253.87   11.70
  -3   1   0  253.77   11.50
  -3   1   0  237.58   12.10
   2  -1   0  304.87   16.80
   2  -1   0  345.67   14.50
   2  -1   0  346.47   14.80
   2  -1   0  322.67   14.60
   2  -1   0  314.17   14.70
   2  -1   0  324.77   14.60
   2  -1   0  325.07   14.80
   2  -1   0  326.37   14.60
   2  -1   0  322.27   17.30
  -2   1   0  345.67   17.30
  -2   1   0  304.37   14.80
  -2   1   0  327.07   14.60
  -2   1   0  326.37   14.60
  -2   1   0  313.87   14.50
  -2   1   0  337.47   14.80
   1  -1   0 3116.69  138.59
   1  -1   0 3183.38  138.79
  -1   1   0 3276.67  138.79
  -1   1   0 2866.71  138.49
   0  -1   0   96.49    5.50
   0  -1   0   93.29    4.10
   0  -1   0   88.19    4.20
   0  -1   0   88.19    4.10
   0  -1   0   95.59    4.10
   0  -1   0   91.29    4.10
   0   1   0   83.39    4.20
   0   1   0   91.39    5.40
   0   1   0   92.19    4.10
   0   1   0   93.59    4.10
   0   1   0   94.39    4.10
   0   1   0   92.89    4.10
   0   1   0   83.49    4.10
  -1  -1   0    0.00    0.10
  -2  -1   0  164.98    7.00
  -2  -1   0  141.99    6.70
  -2  -1   0  149.29    6.90
  -2  -1   0  141.49    6.60
  -2  -1   0  133.09    6.50
  -2  -1   0  136.69    6.70
  -2  -1   0  143.89    6.70
  -2  -1   0  144.29    7.40
  -2  -1   0  149.19    7.00
   2   1   0  146.69    6.60
   2   1   0  145.19    6.70
   2   1   0  147.59    7.50
   2   1   0  142.89    6.90
   2   1   0  132.89    6.70
   2   1   0  142.69    6.50
   2   1   0  149.88    6.60
   2   1   0  152.38    6.60
   2   1   0  147.29    6.70
   2   1   0  152.88    6.80
   2   1   0  154.28    6.90
   2   1   0  136.39    6.90
   2   1   0  150.68    6.50
   2   1   0  145.79    6.50
   2   1   0  144.79    7.70
  -3  -1   0   11.50    2.00
  -3  -1   0   13.90    0.70
  -3  -1   0   10.30    1.20
  -3  -1   0   17.20    1.40
  -3  -1   0   15.80    1.90
  -3  -1   0   11.50    0.90
  -3  -1   0   14.80    0.90
  -3  -1   0   12.10    1.00
   3   1   0   12.80    0.70
   3   1   0   15.90    2.20
   3   1   0   13.50    0.80
   3   1   0   12.10    1.10
   3   1   0   11.10    0.90
   3   1   0   10.20    1.10
   3   1   0   14.00    0.90
  -4  -1   0  100.59    5.30
  -4  -1   0   96.99    4.70
  -4  -1   0   85.99    4.20
  -4  -1   0   97.99    4.40
  -4  -1   0   93.19    4.50
  -4  -1   0   90.99    4.70
  -4  -1   0   82.89    6.00
  -4  -1   0   92.19    4.90
  -4  -1   0   91.29    4.10
  -4  -1   0   94.09    5.10
  -4  -1   0   86.29    4.10
  -4  -1   0   94.09    6.30
   4   1   0   87.79    4.30
   4   1   0   84.79    4.60
   4   1   0   79.29    4.20
   4   1   0   89.19    4.60
   4   1   0   90.19    4.70
   4   1   0   90.09    4.70
   4   1   0   94.89    4.30
   4   1   0   90.29    4.20
   4   1   0   92.79    4.50
   4   1   0   87.79    4.20
   4   1   0   99.49    5.80
   4   1   0   92.09    6.70
   4   1   0   93.39    4.50
   4   1   0   94.39    4.90
   4   1   0   88.69    4.10
   4   1   0   88.29    4.50
  -5  -1   0    7.80    0.70
  -5  -1   0    6.30    1.00
  -5  -1   0    6.80    0.50
  -5  -1   0    9.00    2.20
  -5  -1   0   10.30    2.70
  -5  -1   0    6.80    0.50
  -5  -1   0   11.20    1.80
  -5  -1   0    7.00    1.00
  -5  -1   0    7.60    1.20
  -5  -1   0    6.40    1.30
   5   1   0    6.30    0.50
   5   1   0    6.80    0.80
   5   1   0    7.90    0.70
   5   1   0    7.80    0.80
   5   1   0    6.90    0.50
   5   1   0    7.70    0.50
   5   1   0    6.40    0.60
   5   1   0    8.70    2.90
   5   1   0    8.60    1.90
   5   1   0    7.20    1.00
   5   1   0    7.00    0.60
   5   1   0    7.30    0.60
  -6  -1   0  686.03   29.90
  -6  -1   0  631.14   28.80
  -6  -1   0  603.44   32.00
  -6  -1   0  630.84   30.70
  -6  -1   0  675.73   29.80
  -6  -1   0  678.63   30.50
  -6  -1   0  633.24   28.90
   6   1   0  585.34   29.10
   6   1   0  605.34   32.40
   6   1   0  609.24   29.00
   6   1   0  722.93   28.80
   6   1   0  629.44   28.80
   6   1   0  685.13   31.30
   6   1   0  717.13   29.10
   6   1   0  671.73   28.90
  -7  -1   0   27.10    2.20
  -7  -1   0   25.50    2.90
  -7  -1   0   25.70    1.30
  -7  -1   0   25.50    2.70
  -7  -1   0   23.80    2.30
   7   1   0   28.50    1.60
   7   1   0   23.70    1.40
   7   1   0   21.70    1.60
   7   1   0   25.00    4.60
   7   1   0   24.80    1.60
   7   1   0   27.30    1.40
  -8  -1   0    1.10    0.80
  -8  -1   0    1.20    0.80
  -8  -1   0    0.70    0.90
  -8  -1   0    1.10    1.00
   8   1   0    0.70    0.40
  -8   2   0   85.29    5.50
  -8   2   0   78.19    4.90
  -8   2   0   85.09    4.40
  -8   2   0   76.19    4.30
  -8   2   0   76.39    6.20
  -8   2   0   84.69   11.60
   7  -2   0   11.70    6.00
   7  -2   0   24.10    1.90
   7  -2   0   22.20    1.30
   7  -2   0   20.80    1.70
  -7   2   0   20.50    2.70
  -7   2   0   25.30    2.40
  -7   2   0   22.30    2.30
  -7   2   0   24.20    1.70
  -7   2   0   23.80    2.10
  -7   2   0   23.10    2.30
  -7   2   0   22.10    1.70
  -7   2   0   21.90    1.80
   6  -2   0    1.90    3.10
   6  -2   0    0.70    0.40
   6  -2   0    0.50    0.30
   6  -2   0   -1.70    3.70
   6  -2   0    0.80    0.40
   6  -2   0    0.80    0.50
   6  -2   0    1.30    0.50
  -6   2   0    1.20    0.50
  -6   2   0    0.50    0.40
  -6   2   0    0.80    0.60
  -6   2   0    0.70    0.50
  -6   2   0    1.20    3.60
  -6   2   0    0.90    0.40
  -6   2   0    0.40    0.50
  -6   2   0    0.10    0.50
  -6   2   0   -0.50    3.20
  -6   2   0    0.10    0.60
   5  -2   0  379.86   17.20
   5  -2   0  341.37   21.40
   5  -2   0  345.47   17.10
   5  -2   0  403.26   17.40
   5  -2   0  382.46   17.20
   5  -2   0  353.36   17.10
   5  -2   0  393.36   23.90
  -5   2   0  386.96   17.90
  -5   2   0  418.46   18.60
  -5   2   0  351.66   16.70
  -5   2   0  366.06   22.50
  -5   2   0  370.46   16.80
  -5   2   0  377.66   17.30
  -5   2   0  388.36   17.50
  -5   2   0  369.36   17.80
  -5   2   0  367.96   17.80
  -5   2   0  418.36   23.60
  -5   2   0  375.06   17.30
  -5   2   0  399.26   17.10
   4  -2   0  236.38   10.80
   4  -2   0  225.58   10.50
   4  -2   0  228.18   10.90
   4  -2   0  232.78   10.90
   4  -2   0  231.28   10.90
   4  -2   0  239.88   11.00
   4  -2   0  252.07   16.40
   4  -2   0  224.98   11.30
   4  -2   0  235.08   10.80
   4  -2   0  237.28   10.80
  -4   2   0  232.78   10.50
  -4   2   0  219.98   11.20
  -4   2   0  233.28   10.70
  -4   2   0  233.68   10.70
  -4   2   0  242.18   11.30
  -4   2   0  212.58   11.60
  -4   2   0  228.88   10.90
  -4   2   0  250.17   15.60
  -4   2   0  233.68   10.90
  -4   2   0  262.27   10.80
  -4   2   0  235.68   11.30
  -4   2   0  242.08   11.00
  -4   2   0  235.08   15.70
   3  -2   0    8.00    2.50
   3  -2   0    5.00    0.70
   3  -2   0    4.80    0.60
   3  -2   0    4.60    2.30
   3  -2   0    5.10    0.70
   3  -2   0    5.50    0.60
   3  -2   0    6.30    0.50
   3  -2   0    4.70    0.70
   3  -2   0    5.60    0.90
   3  -2   0    5.20    0.80
   3  -2   0    6.30    0.90
   3  -2   0    5.00    0.70
  -3   2   0    5.20    0.60
  -3   2   0    5.90    0.40
  -3   2   0    5.80    0.70
  -3   2   0    5.60    0.60
  -3   2   0    4.70    0.80
  -3   2   0    4.80    0.70
  -3   2   0    4.20    0.70
  -3   2   0    4.90    2.20
  -3   2   0    6.10    1.00
  -3   2   0    6.50    0.80
  -3   2   0    4.60    0.50
  -3   2   0    5.00    0.40
  -3   2   0    5.80    0.70
   2  -2   0  204.58    9.30
   2  -2   0  207.98   13.10
   2  -2   0  213.38    9.40
   2  -2   0  200.58    9.40
   2  -2   0  201.68    9.30
   2  -2   0  194.18   12.50
   2  -2   0  211.48    9.30
   2  -2   0  204.48    9.40
   2  -2   0  206.28    9.30
   2  -2   0  195.48    9.20
   2  -2   0  210.68    9.30
   2  -2   0  204.58    9.30
  -2   2   0  193.38    9.10
  -2   2   0  210.58   13.00
  -2   2   0  209.38    9.20
  -2   2   0  196.18    9.30
  -2   2   0  198.88    9.30
  -2   2   0  189.78   12.60
  -2   2   0  208.08    9.50
  -2   2   0  202.28    9.40
  -2   2   0  199.28    9.30
  -2   2   0  188.38    9.20
  -2   2   0  198.28    9.30
   1  -2   0   11.40    0.80
   1  -2   0    9.10    0.80
   1  -2   0   11.20    0.80
   1  -2   0    9.20    0.80
   1  -2   0    9.90    2.40
   1  -2   0   10.50    0.80
   1  -2   0   11.40    0.80
   1  -2   0   18.30    3.60
   1  -2   0   12.80    0.80
   1  -2   0   11.90    0.80
   1  -2   0   10.80    0.80
   1  -2   0   11.00    0.60
   1  -2   0   11.10    0.80
  -1   2   0   10.70    0.90
  -1   2   0   11.00    0.80
  -1   2   0   11.20    0.70
  -1   2   0    9.80    0.80
  -1   2   0    9.10    0.80
  -1   2   0    9.70    0.80
  -1   2   0    9.90    0.80
  -1   2   0   10.30    0.80
  -1   2   0   10.40    0.70
  -1   2   0   12.40    2.70
  -1   2   0    9.50    0.70
  -1   2   0    9.40    2.60
   0  -2   0 8619.14  425.76
   0   2   0 9877.41  427.46
   0   2   0 9999.00  426.76
   1   2   0 4527.05  192.48
   1   2   0 4121.59  191.88
  -2  -2   0  246.68   12.00
  -2  -2   0  264.57   11.10
  -2  -2   0  227.48   10.50
  -2  -2   0  225.48   10.70
  -2  -2   0  241.78   10.70
  -2  -2   0  229.18   10.70
  -2  -2   0  228.58   10.70
  -2  -2   0  231.38   10.60
  -2  -2   0  224.18   10.50
  -2  -2   0  226.98   10.90
  -2  -2   0  219.58   12.30
  -2  -2   0  254.57   11.00
   2   2   0  260.27   10.90
   2   2   0  259.67   10.80
   2   2   0  234.58   10.80
   2   2   0  251.57   10.60
   2   2   0  215.08   12.40
   2   2   0  206.78   10.70
   2   2   0  234.08   10.50
   2   2   0  230.18   11.00
   2   2   0  210.98   10.50
   2   2   0  247.58   12.50
   2   2   0  231.48   10.90
   2   2   0  234.88   10.50
   2   2   0  230.38   10.90
   2   2   0  235.58   10.80
   2   2   0  239.38   10.50
   2   2   0  241.48   10.50
   2   2   0  240.88   10.50
   2   2   0  230.68   10.70
  -3  -2   0    0.20    0.20
  -3  -2   0    0.30    0.20
  -3  -2   0    0.20    0.20
  -3  -2   0    0.30    0.20
  -3  -2   0    0.20    0.20
  -3  -2   0    1.10    0.50
  -3  -2   0    0.70    0.40
  -3  -2   0    0.60    0.60
  -3  -2   0    1.00    0.90
   3   2   0    0.20    0.30
   3   2   0    0.40    0.20
   3   2   0    0.50    0.20
   3   2   0    0.20    0.20
   3   2   0    0.80    0.90
   3   2   0    0.30    0.40
   3   2   0    0.20    0.20
   3   2   0    0.30    0.20
   3   2   0    0.40    0.10
   3   2   0    0.60    1.00
   3   2   0    0.40    0.10
   3   2   0    0.50    0.20
   3   2   0    0.50    0.30
   3   2   0    0.80    0.40
   3   2   0    0.60    0.30
  -4  -2   0    4.90    0.70
  -4  -2   0    4.00    1.60
  -4  -2   0    6.70    1.80
  -4  -2   0    5.00    1.00
  -4  -2   0    4.50    0.40
  -4  -2   0    5.10    0.50
  -4  -2   0    5.70    0.70
  -4  -2   0    4.80    0.70
  -4  -2   0    5.70    1.10
  -4  -2   0    5.60    0.80
   4   2   0    5.10    0.90
   4   2   0    5.20    0.80
   4   2   0    3.80    1.40
   4   2   0    4.70    0.40
   4   2   0    5.10    0.40
   4   2   0    4.70    0.50
   4   2   0    5.50    0.70
   4   2   0    8.10    2.10
   4   2   0    4.90    0.70
   4   2   0    5.00    0.70
   4   2   0    4.20    0.40
   4   2   0    6.20    0.50
  -5  -2   0  367.16   16.30
  -5  -2   0  404.36   17.10
  -5  -2   0  365.06   16.80
  -5  -2   0  358.66   17.60
  -5  -2   0  371.86   18.60
  -5  -2   0  363.36   17.80
  -5  -2   0  382.06   17.00
  -5  -2   0  352.16   18.50
   5   2   0  379.56   16.90
   5   2   0  392.76   16.50
   5   2   0  386.96   16.40
   5   2   0  365.16   17.20
   5   2   0  327.37   18.40
   5   2   0  372.56   16.40
   5   2   0  348.37   16.30
   5   2   0  361.96   16.70
   5   2   0  332.97   16.90
   5   2   0  362.76   16.40
   5   2   0  354.66   16.90
   5   2   0  386.46   16.30
  -6  -2   0  482.85   22.70
  -6  -2   0  465.45   23.70
  -6  -2   0  491.35   22.80
  -6  -2   0  514.15   23.60
   6   2   0  517.25   21.90
   6   2   0  538.15   22.00
   6   2   0  512.45   21.90
   6   2   0  451.55   22.50
   6   2   0  464.15   22.00
   6   2   0  492.05   21.90
  -7  -2   0    0.70    0.50
  -7  -2   0    1.90    1.10
  -7  -2   0    0.50    0.70
  -7  -2   0    0.60    0.50
   7   2   0    0.60    0.20
  -8  -2   0    0.80    1.00
  -8  -2   0    0.40    0.80
  -8  -2   0    1.30    0.80
  -8  -2   0    1.70    0.80
   8   2   0    1.30    0.40
   8  -3   0    7.00    1.30
   8  -3   0    8.80    1.40
  -8   3   0   11.00    1.20
  -8   3   0   11.10    2.00
  -8   3   0    9.10    1.80
  -8   3   0   10.80    1.70
  -8   3   0    9.70    2.40
  -8   3   0   11.00    1.30
   7  -3   0    3.10    0.90
   7  -3   0    1.80    5.90
   7  -3   0    3.00    0.80
  -7   3   0    3.70    1.00
  -7   3   0    1.60    5.60
  -7   3   0    3.80    1.40
  -7   3   0    4.40    0.90
  -7   3   0    3.80    0.90
  -7   3   0    4.30    0.80
  -7   3   0    2.40    1.00
  -7   3   0    3.30    1.10
   6  -3   0    1.30    0.60
   6  -3   0    1.30    4.20
   6  -3   0    1.50    0.50
   6  -3   0    1.90    0.70
   6  -3   0    0.60    3.30
   6  -3   0    1.00    0.40
   6  -3   0    1.30    0.50
  -6   3   0    1.20    0.60
  -6   3   0    2.10    0.60
  -6   3   0    2.00    4.00
  -6   3   0    1.90    0.80
  -6   3   0    1.70    0.80
  -6   3   0    4.20    4.20
  -6   3   0    1.60    0.60
  -6   3   0    1.40    0.50
  -6   3   0    1.90    0.30
  -6   3   0    1.00    0.80
   5  -3   0  658.13   34.90
   5  -3   0  604.94   28.20
   5  -3   0  651.33   28.70
   5  -3   0  664.63   28.80
   5  -3   0  599.84   28.50
   5  -3   0  638.04   36.70
   5  -3   0  597.54   28.50
  -5   3   0  651.93   28.70
  -5   3   0  628.64   29.80
  -5   3   0  668.33   29.30
  -5   3   0  624.14   35.80
  -5   3   0  610.44   29.10
  -5   3   0  635.34   28.70
  -5   3   0  615.34   28.30
  -5   3   0  680.73   28.40
  -5   3   0  624.14   35.20
  -5   3   0  613.64   28.00
  -5   3   0  652.43   28.70
  -5   3   0  615.94   28.30
   4  -3   0    6.90    0.60
   4  -3   0    7.60    0.70
   4  -3   0    6.00    0.90
   4  -3   0    9.50    3.80
   4  -3   0    6.30    0.80
   4  -3   0    7.50    0.80
   4  -3   0    6.10    1.00
   4  -3   0    8.10    3.80
   4  -3   0    6.20    0.90
   4  -3   0    8.50    1.10
  -4   3   0    7.30    1.00
  -4   3   0    6.70    0.60
  -4   3   0    7.50    0.80
  -4   3   0    7.20    0.50
  -4   3   0    7.00    0.70
  -4   3   0    6.80    0.80
  -4   3   0    6.40    1.30
  -4   3   0    5.50    1.00
  -4   3   0    7.80    3.60
  -4   3   0    9.20    1.20
  -4   3   0    7.00    1.20
   3  -3   0   41.40    2.20
   3  -3   0   39.80    2.30
   3  -3   0   38.80    2.30
   3  -3   0   37.80    2.40
   3  -3   0   42.80    6.10
   3  -3   0   34.30    5.20
   3  -3   0   35.30    2.40
   3  -3   0   38.30    2.30
   3  -3   0   37.60    2.30
   3  -3   0   34.00    2.30
   3  -3   0   40.20    2.20
  -3   3   0   42.70    2.30
  -3   3   0   36.30    2.10
  -3   3   0   39.80    2.30
  -3   3   0   39.20    2.50
  -3   3   0   46.50    2.50
  -3   3   0   46.70    6.40
  -3   3   0   41.80    2.20
  -3   3   0   40.10    2.30
  -3   3   0   36.90    5.50
  -3   3   0   39.30    2.50
  -3   3   0   37.00    2.00
  -3   3   0   41.60    2.30
   2  -3   0  100.99    5.00
   2  -3   0  107.29    5.10
   2  -3   0  100.79    5.10
   2  -3   0  105.39    5.00
   2  -3   0  100.19    5.10
   2  -3   0  100.49    5.00
   2  -3   0   98.89    5.00
   2  -3   0  108.79    9.40
   2  -3   0   90.49    8.40
   2  -3   0  104.39    5.00
   2  -3   0   99.49    5.10
   2  -3   0  102.89    5.00
   2  -3   0  104.79    5.00
  -2   3   0  102.79    5.00
  -2   3   0  103.59    8.90
  -2   3   0   99.39    4.90
  -2   3   0  100.29    5.10
  -2   3   0  102.89    5.00
  -2   3   0  100.99    5.20
  -2   3   0   98.59    5.00
  -2   3   0   98.79    4.90
  -2   3   0  104.59    5.10
  -2   3   0  101.89    5.00
   1  -3   0  297.87   13.80
   1  -3   0  288.07   13.80
   1  -3   0  294.87   13.80
   1  -3   0  309.37   13.80
   1  -3   0  301.47   13.90
   1  -3   0  301.67   13.80
   1  -3   0  316.27   13.50
   1  -3   0  299.37   13.60
   1  -3   0  313.77   18.40
   1  -3   0  294.77   13.70
  -1   3   0  307.27   13.70
  -1   3   0  271.17   13.70
  -1   3   0  320.67   18.20
  -1   3   0  310.37   13.80
  -1   3   0  307.57   13.40
  -1   3   0  305.47   13.70
  -1   3   0  309.87   13.80
  -1   3   0  305.17   13.80
  -1   3   0  304.27   13.60
  -1   3   0  288.07   18.00
  -1   3   0  297.57   13.70
   0  -3   0  999.00   48.80
   0  -3   0 1004.50   48.90
   0   3   0  963.90   48.70
   0   3   0 1076.59   49.50
  -1  -3   0   91.29    4.50
  -1  -3   0   83.29    6.80
  -1  -3   0   85.49    4.40
  -1  -3   0   89.59    4.50
  -1  -3   0   92.19    4.30
  -1  -3   0   86.29    4.50
  -1  -3   0   89.59    4.20
  -1  -3   0  102.69    4.60
  -1  -3   0   88.69    4.30
  -1  -3   0   89.09    4.40
   1   3   0   94.19    4.50
   1   3   0   88.49    4.40
   1   3   0   93.59    7.50
   1   3   0   88.89    4.40
   1   3   0   97.09    4.40
   1   3   0   85.09    4.60
   1   3   0   91.09    4.40
   1   3   0   87.79    4.40
   1   3   0   87.29    4.50
   1   3   0   90.69    4.20
   1   3   0   94.79    4.60
  -2  -3   0  190.48    8.70
  -2  -3   0  187.68    8.90
  -2  -3   0  186.98    8.60
  -2  -3   0  190.68    8.60
  -2  -3   0  194.98   11.90
  -2  -3   0  195.08    8.60
  -2  -3   0  222.28   11.50
  -2  -3   0  184.08    9.10
  -2  -3   0  186.48    8.70
  -2  -3   0  190.78    9.10
  -2  -3   0  203.18    9.10
  -2  -3   0  199.58    9.00
  -2  -3   0  197.98    9.10
  -2  -3   0  192.58    9.20
  -2  -3   0  184.88    9.20
   2   3   0  191.18    9.20
   2   3   0  193.88    9.10
   2   3   0  174.18    9.20
   2   3   0  191.08   11.90
   2   3   0  191.08    9.10
   2   3   0  196.18    8.90
   2   3   0  193.18   11.40
   2   3   0  192.08    8.80
   2   3   0  199.98    8.80
   2   3   0  201.08    9.10
   2   3   0  208.38    9.50
   2   3   0  193.48    9.10
   2   3   0  195.88    8.60
   2   3   0  193.58    8.90
  -3  -3   0   26.70    1.90
  -3  -3   0   23.00    1.50
  -3  -3   0   24.00    1.30
  -3  -3   0   19.80    1.40
  -3  -3   0   17.70    2.20
  -3  -3   0   20.10    1.70
  -3  -3   0   21.70    1.50
  -3  -3   0   20.10    1.50
  -3  -3   0   23.10    3.20
   3   3   0   19.70    1.60
   3   3   0   21.20    1.20
   3   3   0   17.10    3.10
   3   3   0   22.90    1.70
   3   3   0   25.60    1.30
   3   3   0   17.40    1.50
   3   3   0   19.40    1.50
   3   3   0   26.00    1.60
   3   3   0   20.10    3.50
   3   3   0   17.40    1.70
   3   3   0   17.60    1.40
   3   3   0   23.20    1.20
  -4  -3   0   56.59    3.00
  -4  -3   0   52.29    3.10
  -4  -3   0   60.59    3.10
  -4  -3   0   57.09    3.00
  -4  -3   0   59.19    2.80
  -4  -3   0   52.09    3.10
  -4  -3   0   58.49    5.10
  -4  -3   0   58.29    4.30
  -4  -3   0   50.89    3.50
   4   3   0   64.29    5.10
   4   3   0   54.69    2.90
   4   3   0   58.49    2.90
   4   3   0   58.99    2.80
   4   3   0   66.59    5.60
   4   3   0   53.99    3.00
   4   3   0   57.49    3.50
   4   3   0   54.89    2.80
   4   3   0   52.49    3.30
   4   3   0   61.69    3.10
   4   3   0   57.69    2.70
   4   3   0   56.39    3.00
   4   3   0   55.79    2.80
  -5  -3   0   -0.10    1.60
  -5  -3   0    0.30    0.30
  -5  -3   0    0.20    0.30
  -5  -3   0    0.40    1.50
  -5  -3   0   -0.10    0.40
  -5  -3   0    0.30    0.30
  -5  -3   0    0.20    0.30
  -5  -3   0    0.60    0.60
   5   3   0   -0.10    0.20
   5   3   0    2.60    2.30
   5   3   0    0.30    0.20
   5   3   0    0.80    2.10
   5   3   0    0.30    0.20
   5   3   0    0.50    0.30
   5   3   0    0.10    0.20
   5   3   0    0.40    0.30
   5   3   0    0.40    0.20
   5   3   0    0.30    0.20
   5   3   0    0.30    0.20
  -6  -3   0  223.18   11.00
  -6  -3   0  199.28    9.70
  -6  -3   0  211.38   10.80
  -6  -3   0  209.48    9.70
  -6  -3   0  190.08    9.70
   6   3   0  208.08    9.10
   6   3   0  197.78    9.10
   6   3   0  182.78    9.10
   6   3   0  187.98    9.00
   6   3   0  195.78    9.10
  -7  -3   0  202.78    9.50
  -7  -3   0  185.38    9.40
  -7  -3   0  192.08   10.80
  -7  -3   0  171.78   10.30
   7   3   0  193.18    8.70
  -8  -3   0    5.00    1.10
  -8  -3   0    6.90    1.30
  -8  -3   0    5.40    1.70
  -8  -3   0    5.70    1.60
   8  -4   0   13.00    1.80
   8  -4   0   11.80    1.80
   8  -4   0   13.30    1.90
  -8   4   0   21.00    1.80
  -8   4   0   20.00    3.30
  -8   4   0   18.10    2.50
  -8   4   0   20.30    2.10
  -8   4   0   17.80    1.70
   7  -4   0   -0.10    0.30
   7  -4   0    0.10    0.30
   7  -4   0    0.20    0.50
   7  -4   0  -11.60    8.10
  -7   4   0    0.20    0.60
  -7   4   0    0.10    0.40
  -7   4   0   -0.10    0.80
  -7   4   0    0.10    0.50
  -7   4   0    0.40    0.50
  -7   4   0    0.40    0.70
  -7   4   0   -1.10    6.90
   6  -4   0   19.50    1.90
   6  -4   0   25.50    1.90
   6  -4   0   21.80    2.00
   6  -4   0   24.30    2.00
   6  -4   0   21.20    8.10
  -6   4   0   21.40    1.70
  -6   4   0   20.40    1.20
  -6   4   0   20.70    1.90
  -6   4   0   26.90    6.60
  -6   4   0   21.80    2.20
  -6   4   0   19.30    1.80
  -6   4   0   21.00    1.40
  -6   4   0   21.10    2.50
  -6   4   0   24.80    2.40
  -6   4   0   23.70    1.90
   5  -4   0   31.30    2.40
   5  -4   0   33.50    2.50
   5  -4   0   38.00    2.50
   5  -4   0   37.20    2.30
   5  -4   0   36.80    7.60
   5  -4   0   39.50    8.40
  -5   4   0   36.60    1.70
  -5   4   0   28.70    7.10
  -5   4   0   33.50    2.70
  -5   4   0   35.50    2.20
  -5   4   0   34.50    3.10
  -5   4   0   34.70    2.40
  -5   4   0   35.70    2.20
  -5   4   0   35.50    2.60
  -5   4   0   27.10    8.40
  -5   4   0   34.90    2.80
  -5   4   0   36.50    2.20
  -5   4   0   32.60    1.90
   4  -4   0  796.92   34.40
   4  -4   0  758.32   34.30
   4  -4   0  749.23   41.40
   4  -4   0  746.33   34.30
   4  -4   0  819.62   43.50
   4  -4   0  776.52   34.30
   4  -4   0  787.02   34.00
  -4   4   0  714.23   35.00
  -4   4   0  696.83   34.00
  -4   4   0  774.62   33.70
  -4   4   0  761.32   33.90
  -4   4   0  779.12   34.40
  -4   4   0  784.62   42.30
  -4   4   0  661.43   41.20
  -4   4   0  782.12   34.70
  -4   4   0  816.82   34.20
  -4   4   0  767.72   34.20
  -4   4   0  776.02   34.30
  -4   4   0  704.83   34.50
   3  -4   0  177.18    8.60
   3  -4   0  190.18    8.70
   3  -4   0  166.58    9.30
   3  -4   0  188.88    8.80
   3  -4   0  184.48    8.80
   3  -4   0  180.28   14.20
   3  -4   0  177.08    8.80
   3  -4   0  186.98    8.80
   3  -4   0  146.19   13.90
   3  -4   0  187.98    8.80
  -3   4   0  188.78    8.70
  -3   4   0  182.38    8.70
  -3   4   0  184.78    8.90
  -3   4   0  192.48    8.90
  -3   4   0  178.38    8.50
  -3   4   0  185.38    8.70
  -3   4   0  176.08   14.40
  -3   4   0  181.58   14.90
  -3   4   0  166.38    8.40
  -3   4   0  181.78    8.80
   2  -4   0  146.49    7.00
   2  -4   0  142.09    7.00
   2  -4   0  148.69    7.00
   2  -4   0  143.69    7.10
   2  -4   0  141.49   12.40
   2  -4   0  146.29    7.00
   2  -4   0  141.29    7.10
   2  -4   0  140.69    6.90
   2  -4   0  151.18    7.00
   2  -4   0  138.29    7.00
   2  -4   0  157.68   12.50
   2  -4   0  147.39    7.20
   2  -4   0  139.59    7.10
  -2   4   0  149.29    7.00
  -2   4   0  150.18    7.10
  -2   4   0  145.29   12.50
  -2   4   0  141.19    7.00
  -2   4   0  128.59    6.90
  -2   4   0  151.78    7.10
  -2   4   0  140.99    7.10
  -2   4   0  141.79    6.90
   1  -4   0   19.50    4.50
   1  -4   0   11.10    1.00
   1  -4   0   11.00    1.00
   1  -4   0   10.40    1.00
   1  -4   0   20.10    5.20
   1  -4   0   10.90    1.00
   1  -4   0   14.00    1.00
   1  -4   0   11.40    1.10
   1  -4   0   11.80    1.00
   1  -4   0   11.60    1.10
   1  -4   0   11.00    1.10
   1  -4   0   12.00    0.80
   1  -4   0   11.20    0.90
  -1   4   0   11.30    1.10
  -1   4   0   11.70    1.00
  -1   4   0   10.20    1.00
  -1   4   0   12.20    1.20
  -1   4   0   12.50    1.10
  -1   4   0   11.10    0.80
  -1   4   0   12.10    1.00
  -1   4   0   13.20    1.00
  -1   4   0   11.50    1.00
  -1   4   0   23.00    6.80
  -1   4   0    8.80    2.80
  -1   4   0   10.60    1.00
   0  -4   0  169.58   12.50
   0  -4   0  163.68    7.80
   0  -4   0  170.98    7.90
   0  -4   0  168.38    8.20
   0  -4   0  173.78    8.00
   0  -4   0  160.98    8.00
   0  -4   0  173.08    7.90
   0  -4   0  159.38    8.00
   0  -4   0  171.58    7.60
   0  -4   0  171.88   12.40
   0  -4   0  166.48    7.60
   0  -4   0  168.98    7.80
   0  -4   0  161.08    7.90
   0  -4   0  156.48    7.90
   0   4   0  174.28    8.00
   0   4   0  158.78    8.10
   0   4   0  164.78    7.90
   0   4   0  176.78    7.60
   0   4   0  169.98    8.20
   0   4   0  169.68    7.90
   0   4   0  160.78    7.90
   0   4   0  169.58    7.90
   0   4   0  168.78    8.00
   0   4   0  179.48   12.90
   0   4   0  182.98   12.50
   0   4   0  164.08    7.90
  -1  -4   0 3690.13  169.78
   1   4   0 3808.42  170.98
   1   4   0 3762.92  169.78
  -2  -4   0   49.50    2.90
  -2  -4   0   47.10    2.30
  -2  -4   0   49.20    5.10
  -2  -4   0   47.30    2.30
  -2  -4   0   42.10    5.30
  -2  -4   0   50.49    2.70
  -2  -4   0   47.20    2.30
  -2  -4   0   46.50    2.60
  -2  -4   0   42.70    2.80
  -2  -4   0   47.00    2.90
  -2  -4   0   47.00    2.70
  -2  -4   0   47.80    2.50
   2   4   0   48.80    5.80
   2   4   0   43.40    2.90
   2   4   0   45.30    3.10
   2   4   0   49.40    2.60
   2   4   0   46.70    2.70
   2   4   0   46.50    2.80
   2   4   0   51.09    2.70
   2   4   0   45.40    5.20
   2   4   0   49.00    2.30
   2   4   0   47.50    2.50
   2   4   0   47.80    2.80
   2   4   0   42.90    2.90
   2   4   0   47.00    2.50
   2   4   0   46.90    2.60
  -3  -4   0    0.30    0.20
  -3  -4   0    0.60    0.30
  -3  -4   0    0.50    0.30
  -3  -4   0    0.30    0.30
  -3  -4   0    0.10    0.20
  -3  -4   0    0.90    1.80
  -3  -4   0    0.60    0.50
  -3  -4   0    0.30    0.30
  -3  -4   0    0.30    0.30
  -3  -4   0    0.00    1.10
   3   4   0    0.70    0.40
   3   4   0    0.20    0.20
   3   4   0    0.60    0.30
   3   4   0    0.50    0.40
   3   4   0    0.90    0.20
   3   4   0    0.50    0.20
   3   4   0   -1.50    1.70
   3   4   0    0.30    0.30
   3   4   0    0.50    0.30
   3   4   0    1.40    1.70
  -4  -4   0    4.10    1.00
  -4  -4   0    4.20    1.00
  -4  -4   0    2.60    0.60
  -4  -4   0    4.10    0.80
  -4  -4   0    3.60    2.30
  -4  -4   0    2.70    0.60
  -4  -4   0    2.70    1.50
  -4  -4   0    2.80    0.60
   4   4   0    5.00    0.80
   4   4   0    4.00    0.60
   4   4   0    2.10    0.60
   4   4   0    4.60    2.50
   4   4   0    3.30    0.40
   4   4   0    2.60    0.40
   4   4   0    1.90    0.40
   4   4   0    3.80    2.00
  -5  -4   0   83.49    4.30
  -5  -4   0   87.59    4.60
  -5  -4   0   84.29    7.10
  -5  -4   0   77.99    4.40
  -5  -4   0   78.39    5.20
  -5  -4   0   82.09    4.10
  -5  -4   0   79.39    5.10
  -5  -4   0   77.09    3.80
  -5  -4   0   76.09    4.30
   5   4   0   78.89    4.00
   5   4   0   87.39    4.00
   5   4   0   86.69    4.30
   5   4   0   79.39    4.10
   5   4   0   81.49    4.00
   5   4   0   89.79    3.90
   5   4   0   76.99    7.50
  -6  -4   0  193.28   10.20
  -6  -4   0  189.98    8.90
  -6  -4   0  180.68    8.90
  -6  -4   0  172.48    9.00
  -6  -4   0  191.48   10.20
  -6  -4   0  168.18    8.90
   6   4   0  166.68    8.40
   6   4   0  193.08    8.70
   6   4   0  190.68    8.50
   6   4   0  197.08    8.40
  -7  -4   0   70.99    4.10
  -7  -4   0   74.09    5.30
  -7  -4   0   75.69    5.40
  -7  -4   0   72.49    4.10
  -7  -4   0   72.09    4.20
   7   4   0   73.69    3.60
   7  -5   0    5.70    1.20
   7  -5   0    7.20    1.30
   7  -5   0   10.30    1.80
  -7   5   0    9.30    0.80
  -7   5   0    9.50    1.30
  -7   5   0    9.70    1.60
  -7   5   0    8.80    1.80
  -7   5   0    9.00    2.30
  -7   5   0   10.50    1.50
  -7   5   0    8.90    1.50
   6  -5   0    8.20    1.50
   6  -5   0    5.00    1.10
   6  -5   0    5.90    1.10
   6  -5   0    6.20    6.70
  -6   5   0    5.60    1.10
  -6   5   0    5.30    1.30
  -6   5   0    5.10    1.20
  -6   5   0    6.30    1.60
  -6   5   0    5.90    0.90
  -6   5   0    5.10    1.00
  -6   5   0   -3.10    7.50
  -6   5   0    6.80    1.00
  -6   5   0    6.20    1.00
   5  -5   0  116.29    6.10
   5  -5   0  110.59   14.00
   5  -5   0  117.39    6.20
   5  -5   0  114.79    6.30
   5  -5   0   96.49   12.40
  -5   5   0  108.99    6.30
  -5   5   0  111.89   14.80
  -5   5   0  110.79    5.90
  -5   5   0  113.19    5.40
  -5   5   0  117.09    6.20
  -5   5   0  116.89    5.90
  -5   5   0  115.89    6.60
  -5   5   0  134.99    7.40
  -5   5   0  116.19    6.00
   4  -5   0   -1.50    3.30
   4  -5   0    0.30    0.40
   4  -5   0    0.00    0.40
   4  -5   0   -0.20    0.40
   4  -5   0    4.70    4.40
  -4   5   0   -0.60    0.30
  -4   5   0    0.00    0.40
  -4   5   0    0.00    5.20
  -4   5   0    0.80    3.90
  -4   5   0    0.00    0.30
  -4   5   0   -0.30    0.30
  -4   5   0    0.10    0.50
  -4   5   0    0.30    0.60
  -4   5   0   -0.10    0.30
  -4   5   0    0.10    0.40
   3  -5   0    4.50    0.80
   3  -5   0    4.70    0.80
   3  -5   0    2.10    3.40
   3  -5   0    4.40    1.00
   3  -5   0    7.70    3.70
   3  -5   0    2.90    0.70
  -3   5   0    3.10    0.80
  -3   5   0    2.30    0.60
  -3   5   0    3.00    0.70
  -3   5   0    4.80    0.90
  -3   5   0    4.80    4.70
  -3   5   0    4.50    0.80
  -3   5   0    5.60    3.20
  -3   5   0    4.50    0.80
  -3   5   0    5.00    0.90
   2  -5   0   28.90    1.90
   2  -5   0   44.40    8.30
   2  -5   0   31.70    2.20
   2  -5   0   31.80    2.10
   2  -5   0   32.60    2.20
   2  -5   0   29.80    2.00
   2  -5   0   31.50    2.10
   2  -5   0   41.20    7.50
  -2   5   0   35.20    7.10
  -2   5   0   31.60    2.10
  -2   5   0   28.70    2.00
  -2   5   0   28.20    2.00
  -2   5   0   30.10    2.20
  -2   5   0   32.70    7.00
  -2   5   0   30.30    2.10
  -2   5   0   32.00    2.20
   1  -5   0    7.40    1.00
   1  -5   0    7.80    0.90
   1  -5   0    7.40    0.90
   1  -5   0    8.70    3.80
   1  -5   0    6.80    1.00
   1  -5   0    7.90    1.10
   1  -5   0    8.10    0.80
   1  -5   0    8.40    1.00
   1  -5   0    9.40    0.80
   1  -5   0    8.40    0.80
   1  -5   0    9.50    4.40
  -1   5   0    7.10    1.10
  -1   5   0    9.60    1.20
  -1   5   0    8.80    0.80
  -1   5   0   11.40    4.60
  -1   5   0    7.40    1.00
  -1   5   0   10.10    1.10
  -1   5   0    7.10    0.90
  -1   5   0   12.00    4.30
  -1   5   0    7.60    0.70
   0  -5   0   20.80    1.50
   0  -5   0   17.40    1.00
   0  -5   0   17.50    1.00
   0  -5   0   16.70    1.40
   0  -5   0   16.20    1.30
   0  -5   0   14.40    4.20
   0  -5   0   17.60    1.40
   0  -5   0   21.60    1.40
   0  -5   0   15.00    1.20
   0  -5   0   15.50    1.30
   0  -5   0   12.60    4.20
   0   5   0   20.80    1.60
   0   5   0   17.70    1.40
   0   5   0   11.40    4.10
   0   5   0   16.30    1.40
   0   5   0   18.10    1.30
   0   5   0   18.70    1.10
   0   5   0   14.90    1.20
   0   5   0   12.70    3.30
  -1  -5   0  160.68    7.80
  -1  -5   0  160.18    7.80
  -1  -5   0  158.78   12.40
  -1  -5   0  162.88    7.60
  -1  -5   0  164.48    7.40
  -1  -5   0  160.98    7.50
  -1  -5   0  163.58    7.80
  -1  -5   0  144.09    7.70
   1   5   0  145.09    7.80
   1   5   0  158.28    7.40
   1   5   0  157.38    7.80
   1   5   0  161.08    7.60
   1   5   0  157.78    7.70
   1   5   0  154.98    7.60
   1   5   0  161.78    7.60
   1   5   0  162.58   13.30
   1   5   0  165.78   12.30
   1   5   0  149.39    7.50
  -2  -5   0  241.08   16.30
  -2  -5   0  233.48   11.30
  -2  -5   0  242.28   10.80
  -2  -5   0  241.18   15.50
  -2  -5   0  224.58   11.30
  -2  -5   0  243.58   10.80
  -2  -5   0  238.78   11.00
  -2  -5   0  245.48   11.40
  -2  -5   0  230.98   10.90
  -2  -5   0  248.98   11.50
   2   5   0  229.58   11.10
   2   5   0  245.28   17.10
   2   5   0  243.28   10.80
   2   5   0  246.08   11.10
   2   5   0  229.38   11.20
   2   5   0  235.28   11.10
   2   5   0  242.58   11.20
   2   5   0  243.48   15.80
   2   5   0  240.48   11.50
  -3  -5   0   97.19    8.00
  -3  -5   0   98.29    9.20
  -3  -5   0   99.89    5.50
  -3  -5   0   96.29    4.70
  -3  -5   0  100.99    5.30
  -3  -5   0  104.89    5.30
  -3  -5   0   88.89    4.70
  -3  -5   0   96.49    5.20
   3   5   0  104.19    5.00
   3   5   0   96.79    8.60
   3   5   0  107.89   10.20
   3   5   0   99.99    5.30
   3   5   0   96.29    5.00
   3   5   0   97.39    5.10
   3   5   0  102.79    4.80
   3   5   0   95.49    4.50
   3   5   0   99.29    5.00
  -4  -5   0    0.00    0.10
  -4  -5   0    0.50    1.40
  -4  -5   0    0.00    0.30
  -4  -5   0    0.00    0.30
  -4  -5   0    0.20    0.50
  -4  -5   0    0.10    0.30
  -4  -5   0   -0.60    2.90
  -4  -5   0   -0.10    0.20
   4   5   0   -0.20    0.20
   4   5   0    0.10    0.20
   4   5   0    0.00    0.30
   4   5   0    1.60    2.10
   4   5   0    0.30    0.40
   4   5   0   -0.10    3.10
   4   5   0   -0.10    0.30
  -5  -5   0   -0.10    0.30
  -5  -5   0    0.40    0.70
  -5  -5   0   -0.10    0.30
  -5  -5   0   -0.30    3.10
  -5  -5   0    0.40    0.40
  -5  -5   0    0.10    0.20
  -5  -5   0    0.10    0.40
   5   5   0    0.00    0.20
   5   5   0   -0.20    0.30
   5   5   0    0.30    0.30
   5   5   0    0.70    2.40
   5   5   0    0.10    0.40
   5   5   0    0.10    0.20
   5   5   0    0.20    0.30
   5   5   0    0.30    0.20
  -6  -5   0    0.00    0.70
  -6  -5   0    1.30    0.60
  -6  -5   0    0.30    0.60
  -6  -5   0   -0.20    0.30
  -6  -5   0    0.10    0.40
   6   5   0    0.10    0.30
   6   5   0    0.00    0.30
   6   5   0    0.00    0.20
   6   5   0    0.00    0.30
   6   5   0   -0.20    0.20
  -7  -5   0  179.88   10.10
  -7  -5   0  175.68    9.00
  -7  -5   0  175.68   10.20
   7   5   0  180.88    8.30
   7  -6   0    6.40    1.40
   7  -6   0   14.60    2.10
  -7   6   0    8.00    1.70
  -7   6   0    8.50    2.10
  -7   6   0    9.60    1.40
  -7   6   0   10.10    1.70
  -7   6   0    9.60    1.00
  -7   6   0    9.00    1.60
  -7   6   0    9.20    1.50
   6  -6   0    6.60    1.20
   6  -6   0    8.80    1.60
   6  -6   0    6.80    1.30
  -6   6   0    7.60    1.60
  -6   6   0    5.50    1.50
  -6   6   0    5.60    1.00
  -6   6   0    5.90    1.00
  -6   6   0    5.00    1.10
  -6   6   0    7.80    1.50
  -6   6   0    1.00    9.10
  -6   6   0    6.50    1.10
   5  -6   0   16.20    2.10
   5  -6   0   14.50    1.60
   5  -6   0   13.90    1.50
   5  -6   0   18.30    7.90
   5  -6   0   16.10    6.60
  -5   6   0   13.00    1.00
  -5   6   0   15.90    1.40
  -5   6   0   12.70    1.70
  -5   6   0   13.20    1.90
  -5   6   0   11.90    1.40
  -5   6   0   14.70    8.70
  -5   6   0   14.20    1.40
  -5   6   0    2.90    6.00
  -5   6   0   12.30    2.10
  -5   6   0   13.50    1.90
   4  -6   0  168.28   16.70
   4  -6   0  172.78    8.80
   4  -6   0  173.38    8.90
   4  -6   0  135.19   16.10
   4  -6   0  175.78    8.70
  -4   6   0  190.28    9.60
  -4   6   0  168.78    8.80
  -4   6   0  157.08    8.90
  -4   6   0  174.98    9.00
  -4   6   0  179.08    8.70
  -4   6   0  170.38    8.60
  -4   6   0  181.38   18.80
  -4   6   0  182.78    8.80
   3  -6   0   -0.60    0.50
   3  -6   0   -3.00    4.50
   3  -6   0   -0.30    0.30
   3  -6   0   -0.40    0.30
   3  -6   0   -1.40    3.70
   3  -6   0   -0.70    0.30
  -3   6   0   -0.20    0.40
  -3   6   0   -0.30    0.50
  -3   6   0    0.60    0.50
  -3   6   0   -1.50    5.10
  -3   6   0    1.50    4.10
  -3   6   0   -0.40    0.40
  -3   6   0   -0.10    0.40
  -3   6   0    0.00    0.40
  -3   6   0   -0.10    0.50
   2  -6   0    0.00    0.30
   2  -6   0    0.20    0.30
   2  -6   0    0.00    3.70
   2  -6   0    0.00    0.30
   2  -6   0    0.10    0.30
   2  -6   0   -0.40    0.30
   2  -6   0    0.20    0.50
   2  -6   0    0.30    0.40
   2  -6   0    1.50    3.30
  -2   6   0   -0.60    4.20
  -2   6   0    0.10    0.40
  -2   6   0    0.30    0.40
  -2   6   0   -0.30    0.40
  -2   6   0    0.20    0.30
  -2   6   0   -0.40    0.30
  -2   6   0   -2.30    3.10
   1  -6   0   79.69   10.40
   1  -6   0   82.29    4.10
   1  -6   0   84.09   10.20
   1  -6   0   81.09    4.40
   1  -6   0   78.29    4.00
   1  -6   0   79.89    4.50
   1  -6   0   79.49    4.30
   1  -6   0   74.99    4.40
  -1   6   0   79.59    4.00
  -1   6   0   78.89    4.10
  -1   6   0   73.59    4.50
  -1   6   0   87.49   11.00
  -1   6   0   81.59    4.30
  -1   6   0   78.39    4.40
  -1   6   0   84.29    9.90
  -1   6   0   76.89    4.50
   0  -6   0   43.90    2.70
   0  -6   0   47.40    3.00
   0  -6   0   48.20    9.00
   0  -6   0   48.10    3.00
   0  -6   0   46.60    2.40
   0  -6   0   45.20    2.80
   0  -6   0   46.90    2.40
   0  -6   0   53.39    7.80
   0   6   0   55.09    2.90
   0   6   0   49.20    3.00
   0   6   0   58.59    3.40
   0   6   0   39.60    8.00
   0   6   0   45.70    2.80
   0   6   0   46.30    8.30
  -1  -6   0  430.46   19.20
  -1  -6   0  429.36   19.50
  -1  -6   0  415.86   25.90
  -1  -6   0  414.86   19.20
  -1  -6   0  416.06   19.50
  -1  -6   0  437.96   26.90
  -1  -6   0  423.76   19.00
  -1  -6   0  425.46   19.50
  -1  -6   0  408.76   19.10
   1   6   0  437.56   19.40
   1   6   0  433.46   19.10
   1   6   0  417.16   27.30
   1   6   0  410.86   25.70
   1   6   0  415.46   19.70
   1   6   0  431.36   19.10
   1   6   0  420.56   19.30
   1   6   0  380.46   19.30
  -2  -6   0  331.07   15.40
  -2  -6   0  321.27   14.80
  -2  -6   0  326.07   15.40
  -2  -6   0  325.07   14.70
  -2  -6   0  325.37   15.00
  -2  -6   0  280.37   19.90
  -2  -6   0  314.77   15.30
  -2  -6   0  333.27   22.00
  -2  -6   0  339.27   15.40
  -2  -6   0  320.57   14.70
   2   6   0  341.67   15.20
   2   6   0  323.37   15.50
   2   6   0  318.47   22.50
   2   6   0  313.97   15.20
   2   6   0  348.67   15.10
   2   6   0  323.97   14.90
   2   6   0  361.56   21.60
   2   6   0  325.57   14.80
  -3  -6   0   17.70    1.70
  -3  -6   0   23.30    2.00
  -3  -6   0   17.20    1.20
  -3  -6   0   18.80    5.40
  -3  -6   0   19.10    1.70
  -3  -6   0   17.70    1.60
  -3  -6   0   13.10    3.40
  -3  -6   0   18.60    1.30
   3   6   0   11.30    4.70
   3   6   0   12.90    4.30
   3   6   0   20.40    1.10
   3   6   0   24.00    1.60
   3   6   0   23.90    1.90
   3   6   0   19.40    1.60
   3   6   0   16.90    1.40
  -4  -6   0    9.50    0.80
  -4  -6   0    7.30    1.40
  -4  -6   0    7.80    1.20
  -4  -6   0   13.30    5.00
  -4  -6   0   10.60    1.40
  -4  -6   0    9.30    0.80
  -4  -6   0    9.20    1.30
   4   6   0    9.00    1.00
   4   6   0    9.10    0.90
   4   6   0    6.40    3.60
   4   6   0    7.60    1.10
   4   6   0   11.30    1.30
  -5  -6   0    0.30    0.40
  -5  -6   0    1.10    0.40
  -5  -6   0    0.10    0.40
  -5  -6   0    0.50    0.30
  -5  -6   0    0.70    0.50
  -5  -6   0    0.70    0.80
  -5  -6   0    1.50    4.80
   5   6   0    0.70    0.50
   5   6   0    0.60    0.30
   5   6   0    0.60    0.30
   5   6   0    0.40    0.40
   5   6   0   -0.70    3.40
  -6  -6   0   63.09    3.80
  -6  -6   0   66.49    3.90
  -6  -6   0   68.09    4.80
  -6  -6   0   65.29    3.70
   6   6   0   54.79    3.50
   6   6   0   52.89    3.20
   6  -7   0   10.70    1.70
   6  -7   0   13.20    1.90
   6  -7   0   12.70    2.00
   6  -7   0   11.20    2.10
  -6   7   0   12.80    2.00
  -6   7   0   11.80    1.40
  -6   7   0   13.60    1.50
  -6   7   0    8.90    2.10
  -6   7   0   14.70    1.50
  -6   7   0   13.10    1.80
   5  -7   0   20.90    2.00
   5  -7   0   21.90    2.10
   5  -7   0   24.60    2.40
   5  -7   0   16.70   11.50
  -5   7   0   21.20   12.70
  -5   7   0   23.90    2.10
  -5   7   0   22.00    2.00
  -5   7   0   24.60    2.00
  -5   7   0   17.20    2.40
  -5   7   0   23.60    2.40
  -5   7   0   23.00    2.20
   4  -7   0   96.29    5.40
   4  -7   0   93.29    5.40
   4  -7   0   93.59   14.30
   4  -7   0   88.09    5.20
   4  -7   0   93.59    5.30
  -4   7   0   94.79    5.20
  -4   7   0   91.39    5.20
  -4   7   0  109.79   17.20
  -4   7   0   74.99    5.50
  -4   7   0   87.09    5.10
  -4   7   0   79.19    5.20
  -4   7   0   91.19    5.40
  -4   7   0   87.69    5.20
   3  -7   0    3.10    0.80
   3  -7   0    4.90    1.00
   3  -7   0    1.20    5.50
   3  -7   0    4.20    1.00
   3  -7   0    3.00    5.70
   3  -7   0    4.80    0.90
   3  -7   0    4.50    1.00
  -3   7   0   -2.80    5.40
  -3   7   0    5.90    1.10
  -3   7   0    5.50    1.30
  -3   7   0    5.70    1.30
  -3   7   0    2.90    0.80
  -3   7   0    4.90    1.00
  -3   7   0    4.80    1.00
  -3   7   0    3.30    0.90
  -3   7   0   14.80    7.50
   2  -7   0    3.10    0.70
   2  -7   0    3.00    5.00
   2  -7   0    4.30    5.90
   2  -7   0    1.80    0.60
   2  -7   0    2.40    0.80
   2  -7   0    2.50    0.70
   2  -7   0    2.90    0.80
   2  -7   0    2.80    0.80
  -2   7   0    2.90    0.70
  -2   7   0   -3.10    5.80
  -2   7   0    2.30    0.70
  -2   7   0    1.40    0.70
  -2   7   0    1.80    0.80
  -2   7   0    1.20    4.00
  -2   7   0    2.50    0.70
   1  -7   0   -1.00    4.50
   1  -7   0    0.70    0.60
   1  -7   0    0.90    0.30
   1  -7   0    0.90    0.50
   1  -7   0    1.00    0.50
   1  -7   0    0.90    0.40
   1  -7   0    2.40    4.70
  -1   7   0    1.20    0.70
  -1   7   0    0.00    5.70
  -1   7   0    0.60    0.70
  -1   7   0    1.30    0.40
  -1   7   0    1.30    0.60
  -1   7   0    1.10    0.60
  -1   7   0    0.00    3.00
   0  -7   0   19.30    1.70
   0  -7   0   16.60    1.00
   0  -7   0   16.00    1.40
   0  -7   0   14.10    5.40
   0  -7   0   14.60    5.30
   0  -7   0   18.00    1.70
   0   7   0   10.90    3.90
   0   7   0   15.20    5.80
  -1  -7   0   77.59    4.40
  -1  -7   0   73.89    4.30
  -1  -7   0   73.49    4.10
  -1  -7   0   69.79    4.00
  -1  -7   0   74.39    3.80
  -1  -7   0   64.89   10.70
  -1  -7   0   69.59   11.20
  -1  -7   0   69.79    4.30
   1   7   0   75.09    4.60
   1   7   0   76.29    4.20
   1   7   0   75.79    4.30
   1   7   0   77.89    9.80
   1   7   0   66.79    3.70
   1   7   0   75.59    3.90
  -2  -7   0   24.20    7.00
  -2  -7   0   21.30    1.90
  -2  -7   0   21.50    1.30
  -2  -7   0   19.00    5.20
  -2  -7   0   18.70    1.80
  -2  -7   0   21.30    1.90
  -2  -7   0   19.90    1.40
  -2  -7   0   21.00    1.60
  -2  -7   0   20.50    1.30
  -2  -7   0   19.70    1.90
  -2  -7   0   20.30    1.50
   2   7   0   10.10    5.60
   2   7   0   19.50    1.30
   2   7   0   22.70    1.80
   2   7   0   21.50    2.00
   2   7   0   20.90    1.90
   2   7   0   19.50    1.70
   2   7   0   24.20    6.30
   2   7   0   21.30    1.40
  -3  -7   0    3.50    0.70
  -3  -7   0    3.50    0.60
  -3  -7   0    5.00    1.00
  -3  -7   0    5.10    1.20
  -3  -7   0    4.10    0.90
  -3  -7   0    4.00    1.00
  -3  -7   0    4.40    0.60
  -3  -7   0   10.40    4.80
   3   7   0    4.50    1.00
   3   7   0    2.60    4.30
   3   7   0    3.50    0.90
   3   7   0    4.70    0.90
   3   7   0    4.10    0.80
   3   7   0    2.90    0.40
  -4  -7   0    8.20    1.60
  -4  -7   0    1.20    5.90
  -4  -7   0    7.80    1.30
  -4  -7   0    5.80    0.60
  -4  -7   0    4.50    1.00
  -4  -7   0    6.30    1.20
  -4  -7   0    6.80    0.80
   4   7   0    5.30    0.90
   4   7   0    5.40    4.40
   4   7   0    5.90    0.80
   4   7   0    6.00    1.20
  -5  -7   0   12.80    7.00
  -5  -7   0    6.40    1.20
  -5  -7   0    6.30    1.60
  -5  -7   0    8.40    1.30
   5   7   0    4.80    0.70
   5   7   0   10.10    5.10
   5   7   0    7.70    1.00
   5   7   0    5.40    1.10
  -6  -7   0    0.60    0.90
  -6  -7   0    0.30    0.50
  -6  -7   0    0.70    0.60
  -6  -7   0    0.90    0.60
   6   7   0    0.80    0.40
   6   7   0    0.20    0.50
   5  -8   0    1.40    0.90
   5  -8   0    1.50    0.70
   5  -8   0    4.80    1.30
   5  -8   0    3.30    1.00
   5  -8   0    1.10    0.60
  -5   8   0    0.90    0.60
  -5   8   0    0.50    0.60
  -5   8   0    1.30    0.80
  -5   8   0    1.90    0.80
  -5   8   0    2.50    1.10
  -5   8   0    1.40    0.80
  -5   8   0    3.20    0.90
   4  -8   0    7.10    1.40
   4  -8   0    9.30    1.60
   4  -8   0    6.60    1.20
   4  -8   0    5.90    1.20
   4  -8   0    6.40    8.80
   4  -8   0   -6.00    8.50
   4  -8   0    8.80    1.50
  -4   8   0   10.00   12.20
  -4   8   0    9.30    1.50
  -4   8   0    9.00    1.50
  -4   8   0    6.00    8.70
  -4   8   0    8.60    1.50
  -4   8   0    6.90    1.30
  -4   8   0    6.40    1.50
   3  -8   0   62.09    3.70
   3  -8   0   61.39    3.80
   3  -8   0   59.89    3.90
   3  -8   0   58.19    3.90
   3  -8   0   97.39   19.70
   3  -8   0   58.89    3.70
  -3   8   0   61.29    3.90
  -3   8   0   46.40    3.50
  -3   8   0   63.19    3.90
  -3   8   0   54.79    3.90
  -3   8   0   59.79    3.90
  -3   8   0   51.89    3.70
  -3   8   0   58.19   14.60
  -3   8   0   47.70    3.80
   2  -8   0   17.30    8.70
   2  -8   0   19.20    2.00
   2  -8   0   18.40    1.80
   2  -8   0   20.70    1.60
   2  -8   0   20.10    1.90
   2  -8   0   18.80    1.90
   2  -8   0   18.30    8.20
  -2   8   0   21.60    2.00
  -2   8   0   18.50    1.90
  -2   8   0   13.80    6.80
  -2   8   0   19.00    2.00
  -2   8   0    4.70    8.50
  -2   8   0   19.00    1.90
  -2   8   0   22.80    2.20
  -2   8   0   19.20    1.80
  -2   8   0   18.60    1.60
   1  -8   0    1.30    0.40
   1  -8   0    1.00    0.50
   1  -8   0   -7.70    5.80
   1  -8   0    1.00    0.60
   1  -8   0    1.90    0.80
   1  -8   0    1.00    0.40
   1  -8   0    1.00    0.40
   1  -8   0    0.50    0.60
   1  -8   0   -0.50    6.30
  -1   8   0    4.90    7.40
  -1   8   0    1.20    0.70
  -1   8   0    5.40    4.90
  -1   8   0    0.60    0.50
  -1   8   0    1.00    0.60
  -1   8   0    0.40    0.70
   0  -8   0   11.70    7.00
   0  -8   0   10.60    1.50
   0  -8   0    5.10    5.90
   0  -8   0   14.70    1.60
   0  -8   0   12.80    1.70
   0  -8   0   11.30    1.20
   0   8   0   19.40    1.80
   0   8   0   10.10    8.30
   0   8   0   14.30    1.40
   0   8   0   14.20    5.50
   0   8   0   18.90    1.90
   0   8   0   16.30    1.70
  -1  -8   0    7.70    6.70
  -1  -8   0    8.10    1.40
  -1  -8   0    6.90    1.20
  -1  -8   0    6.70    1.10
  -1  -8   0    9.30    1.50
  -1  -8   0    7.60    1.00
  -1  -8   0    5.90    1.10
   1   8   0    8.90    1.40
   1   8   0    6.70    0.70
   1   8   0    7.80    1.00
   1   8   0    0.90    4.70
   1   8   0    8.70    1.50
   1   8   0    6.60    1.20
  -2  -8   0  211.58   10.90
  -2  -8   0  211.58   10.90
  -2  -8   0  196.78   10.30
  -2  -8   0  208.98   10.10
  -2  -8   0  231.08   19.80
  -2  -8   0  210.78   10.00
  -2  -8   0  231.98   11.00
  -2  -8   0  198.38   10.30
  -2  -8   0  218.98   10.90
  -2  -8   0  217.58    9.90
   2   8   0  234.68   11.20
   2   8   0  218.28   18.40
   2   8   0  231.28   10.60
   2   8   0  221.68   10.20
  -3  -8   0   21.00    2.10
  -3  -8   0   19.70    1.30
  -3  -8   0   20.40    2.00
  -3  -8   0   19.40    1.50
  -3  -8   0   24.30    8.50
  -3  -8   0   21.70    2.00
  -3  -8   0   19.50    2.00
   3   8   0   17.80    1.60
   3   8   0   35.10    8.90
   3   8   0   20.00    1.30
   3   8   0   18.30    2.00
   3   8   0   15.60    1.60
  -4  -8   0    3.40    0.90
  -4  -8   0    3.30    0.90
  -4  -8   0    3.20    1.10
  -4  -8   0    3.40    1.00
   4   8   0    1.60    0.50
   4   8   0    2.20    0.80
   4   8   0    1.90    0.50
  -5  -8   0    0.00    0.40
  -5  -8   0    0.20    0.80
  -5  -8   0   -0.10    0.50
  -5  -8   0   -0.20    0.50
   5   8   0    0.10    0.30
   5   8   0    0.20    0.20
   5   8   0   -0.20    0.40
   4  -9   0    0.40    0.50
   4  -9   0   -0.20    0.50
   4  -9   0    0.30    0.80
   4  -9   0    0.30    0.50
  -4   9   0   -0.20    0.70
  -4   9   0    0.10    0.50
  -4   9   0   -0.30    0.50
  -4   9   0    0.10    0.40
  -4   9   0    0.30    0.70
  -4   9   0   -0.10    0.40
  -4   9   0   -0.40    0.50
   3  -9   0    3.00    1.00
   3  -9   0    2.00    0.80
   3  -9   0    3.70    1.20
   3  -9   0    1.30    0.60
   3  -9   0    2.90    1.00
   3  -9   0   -3.20    9.80
   3  -9   0   12.20   10.40
  -3   9   0    1.50    0.90
  -3   9   0    2.40    0.90
  -3   9   0   13.80   14.50
  -3   9   0    3.00    1.10
  -3   9   0    3.80    1.10
  -3   9   0    1.40    0.60
  -3   9   0    8.50   11.20
  -3   9   0    3.00    1.10
  -3   9   0    1.80    0.90
   2  -9   0    1.40    0.80
   2  -9   0    0.60    0.60
   2  -9   0    0.80    0.60
   2  -9   0   12.70    9.80
   2  -9   0  -10.50    9.00
   2  -9   0    1.00    0.80
   2  -9   0    1.60    0.60
  -2   9   0    1.30    0.80
  -2   9   0    2.00    1.00
  -2   9   0    0.50    0.40
  -2   9   0    2.30    0.90
  -2   9   0    0.20   12.10
  -2   9   0    0.00    8.80
  -2   9   0    1.50    0.60
  -2   9   0    1.30    0.80
  -2   9   0    0.70    0.60
   1  -9   0    8.30    9.30
   1  -9   0    0.40    0.50
   1  -9   0    0.90    0.30
   1  -9   0    1.40    0.60
   1  -9   0    0.80    0.70
   1  -9   0    1.60    0.80
  -1   9   0    0.50    0.50
  -1   9   0    1.30    0.80
  -1   9   0    2.30    7.70
  -1   9   0    0.10    0.60
  -1   9   0    0.70    0.70
  -1   9   0    0.30    0.50
  -1   9   0    1.20    0.80
   0  -9   0   86.99    5.20
   0  -9   0   75.39    5.00
   0  -9   0   84.59    5.00
   0  -9   0   87.99    4.70
   0  -9   0   83.69    5.20
   0   9   0   93.89    5.20
   0   9   0   85.59    5.30
   0   9   0   73.89    4.30
   0   9   0   97.99    5.30
  -1  -9   0    4.70    1.00
  -1  -9   0    3.30    1.00
  -1  -9   0    4.80    1.00
  -1  -9   0    5.20    1.20
  -1  -9   0    4.20    1.10
  -1  -9   0    4.10    0.70
   1   9   0    4.70    1.20
   1   9   0    3.40    1.00
   1   9   0    3.00    0.90
   1   9   0    2.20    0.60
  -2  -9   0   33.80    1.90
  -2  -9   0   32.50    2.70
  -2  -9   0   32.80    2.00
  -2  -9   0   36.00    2.90
  -2  -9   0   35.40    2.80
  -2  -9   0   34.40    2.80
  -2  -9   0   32.30    2.40
   2   9   0   37.20    2.60
   2   9   0   27.10    2.00
  -3  -9   0   42.20    3.10
  -3  -9   0   38.10    2.90
   3   9   0   28.80    2.50
   3   9   0   35.70    2.50
   2 -10   0    3.60    1.00
   2 -10   0    6.30    1.20
  -2  10   0    3.70    1.00
  -2  10   0    4.40    1.20
  -2  10   0    7.10    1.50
  -2  10   0    7.40    1.50
   1 -10   0    3.40    1.10
   1 -10   0    2.50    0.90
   1 -10   0    3.80    1.10
   1 -10   0    4.60    1.00
  -1  10   0    3.20    1.10
  -1  10   0    2.50    0.80
  -1  10   0    2.60    1.00
  -1  10   0    2.30    0.90
  -1  10   0    4.20    1.20
   0 -10   0   27.50    2.60
   0 -10   0   30.70    2.70
   0 -10   0   29.90    2.30
   0  10   0   34.50    2.70
   0  10   0   27.10    2.20
   0  10   0   26.80    2.60
  -1 -10   0   31.20    2.40
  -1 -10   0   22.90    2.30
  -1 -10   0   26.40    2.50
  -1 -10   0   28.60    1.90
  -1 -10   0   29.40    2.40
  -1 -10   0   23.40    2.40
   1  10   0   19.60    1.80
   1  10   0   24.30    2.50
   1  10   0   26.70    2.40
   1  10  -1    5.20    1.30
   1  10  -1    3.40    0.90
   1  10  -1    3.00    0.70
   1  10  -1    3.00    1.10
  -1 -10   1    2.50    1.00
  -1 -10   1    5.40    1.20
  -1 -10   1    3.00    1.00
  -1 -10   1    4.30    0.80
  -1 -10   1    3.10    1.00
   0  10  -1    0.50    0.50
   0  10  -1    1.90    0.90
   0  10  -1    0.90    0.60
   0  10  -1    1.90    1.00
   0 -10   1    1.40    0.80
   0 -10   1    1.70    0.90
   0 -10   1    2.30    1.00
   0 -10   1    1.70    0.60
   0 -10   1    1.60    0.70
  -1  10  -1   12.30    1.90
  -1  10  -1   11.90    2.00
  -1  10  -1    8.60    1.40
  -1  10  -1   10.00    1.80
  -1  10  -1   16.30    2.20
   1 -10   1   15.90    2.20
   1 -10   1   13.60    2.00
   1 -10   1   13.80    1.50
  -2  10  -1   37.80    3.30
  -2  10  -1   36.30    3.20
  -2  10  -1   42.60    3.30
  -2  10  -1   38.80    3.40
   2 -10   1   39.90    3.30
   2 -10   1   45.20    3.20
   2 -10   1   45.90    3.50
   3   9  -1   19.30    1.80
   3   9  -1   21.50    2.30
  -3  -9   1   30.50    2.50
  -3  -9   1   30.80    2.60
  -3  -9   1   30.50    2.60
   2   9  -1   12.50    1.80
   2   9  -1   11.00    1.80
   2   9  -1   14.50    1.90
   2   9  -1   12.00    1.20
  -2  -9   1   13.80    1.00
  -2  -9   1   13.50    1.00
  -2  -9   1   13.60    1.60
  -2  -9   1   14.60    2.00
  -2  -9   1   13.60    1.60
  -2  -9   1   15.70    1.80
  -2  -9   1   16.90    1.80
   1   9  -1    6.40    1.30
   1   9  -1    3.80    1.00
   1   9  -1    3.50    0.80
   1   9  -1    4.70    1.30
  -1  -9   1    6.50    1.30
  -1  -9   1    6.40    1.30
  -1  -9   1    5.70    1.10
  -1  -9   1    9.70    9.20
  -1  -9   1    7.00    1.40
  -1  -9   1    6.00    0.90
  -1  -9   1    6.20    1.10
   0   9  -1    6.80    1.50
   0   9  -1    8.90    1.30
   0   9  -1    7.10    1.50
   0   9  -1    8.90    1.50
   0   9  -1    0.90    7.60
   0  -9   1    9.00    1.10
   0  -9   1    9.80    1.30
   0  -9   1    4.50    8.40
   0  -9   1    7.50    1.40
   0  -9   1    8.80    1.50
   0  -9   1    7.40    1.40
  -1   9  -1    3.10    1.00
  -1   9  -1    2.50    1.00
  -1   9  -1    1.70    0.70
  -1   9  -1   -2.20    7.60
  -1   9  -1    3.60    1.00
   1  -9   1    2.70    1.00
   1  -9   1    1.80    0.70
   1  -9   1    3.70    1.10
   1  -9   1    0.40    8.00
   1  -9   1    3.80    0.90
  -2   9  -1    3.70    1.10
  -2   9  -1    3.70    1.10
  -2   9  -1   -3.60    8.40
  -2   9  -1    3.10    0.70
  -2   9  -1    4.50    1.10
  -2   9  -1    3.80    1.20
  -2   9  -1    2.40    0.90
  -2   9  -1    4.60   12.30
  -2   9  -1    2.90    0.90
   2  -9   1    3.20    1.00
   2  -9   1    3.10    1.10
   2  -9   1    3.30    1.00
   2  -9   1    4.30    0.80
   2  -9   1    1.00    9.80
   2  -9   1    7.50    8.80
   2  -9   1    3.60    0.90
  -3   9  -1   72.89    4.80
  -3   9  -1   76.59    4.80
  -3   9  -1   77.49    5.00
  -3   9  -1   73.49    4.80
  -3   9  -1   66.59   17.80
  -3   9  -1   44.50   14.10
  -3   9  -1   69.99    4.60
   3  -9   1   88.69   22.30
   3  -9   1   73.49    4.40
   3  -9   1   77.99    4.70
   3  -9   1   72.59    4.80
   3  -9   1   74.19    4.80
  -4   9  -1   16.90    2.40
  -4   9  -1   17.60    2.20
  -4   9  -1    9.60    1.70
  -4   9  -1   17.00    1.90
  -4   9  -1   18.90    2.00
  -4   9  -1   14.30    2.00
   4  -9   1   11.60    1.80
   4  -9   1   18.80    2.00
   4  -9   1   14.90    2.30
   4  -9   1   13.40    1.90
   4  -9   1   10.10    1.80
   5   8  -1   -0.20    0.40
   5   8  -1    0.20    0.30
   5   8  -1    0.10    0.20
  -5  -8   1    0.10    0.50
  -5  -8   1    0.10    0.70
  -5  -8   1    0.40    0.60
  -5  -8   1   -0.20    0.40
   4   8  -1    3.10    0.60
   4   8  -1    1.10    0.50
   4   8  -1    0.60    0.50
  -4  -8   1    0.50    7.20
  -4  -8   1    3.00    1.10
  -4  -8   1    3.50    0.90
  -4  -8   1    1.60    0.70
  -4  -8   1    3.20    0.90
   3   8  -1  125.89    6.80
   3   8  -1  152.38   14.20
   3   8  -1  138.39    6.40
   3   8  -1  127.79    7.50
   3   8  -1  119.39    7.00
  -3  -8   1  133.19    6.60
  -3  -8   1  134.29    6.30
  -3  -8   1  148.49    7.40
  -3  -8   1  141.29   15.60
  -3  -8   1  142.99    7.40
  -3  -8   1  137.89    7.40
  -3  -8   1  138.59    7.40
   2   8  -1  406.36   17.50
   2   8  -1  405.76   17.90
   2   8  -1  411.36   26.70
   2   8  -1  344.27   17.30
   2   8  -1  342.17   17.90
  -2  -8   1  390.86   18.20
  -2  -8   1  400.26   18.30
  -2  -8   1  400.56   27.70
  -2  -8   1  405.96   18.30
  -2  -8   1  378.96   18.00
  -2  -8   1  370.66   17.50
  -2  -8   1  372.46   17.20
  -2  -8   1  371.46   17.10
  -2  -8   1  372.76   17.60
  -2  -8   1  385.56   17.20
   1   8  -1    2.40    0.60
   1   8  -1    2.60    0.60
   1   8  -1    4.50    1.20
   1   8  -1    3.30    1.00
   1   8  -1    3.50    0.90
   1   8  -1  -13.10    9.60
   1   8  -1   -1.90    4.30
  -1  -8   1    2.90    0.60
  -1  -8   1    3.30    0.90
  -1  -8   1    4.20    8.80
  -1  -8   1    2.30    0.70
  -1  -8   1    2.30    5.60
  -1  -8   1    3.40    1.00
  -1  -8   1    4.10    0.90
  -1  -8   1    2.60    0.90
   0   8  -1    2.10    0.80
   0   8  -1    1.40    0.60
   0   8  -1    1.30    0.70
   0   8  -1   -1.60    7.00
   0   8  -1    2.20    0.90
   0   8  -1    1.00    4.60
   0  -8   1   -2.50    5.40
   0  -8   1    1.80    0.70
   0  -8   1   -1.60    5.20
   0  -8   1    1.10    0.50
   0  -8   1    1.80    0.70
   0  -8   1    1.60    0.70
  -1   8  -1    5.40    4.80
  -1   8  -1    2.10    0.70
  -1   8  -1    2.60    0.80
  -1   8  -1   -4.60    7.20
  -1   8  -1    3.90    1.10
  -1   8  -1    3.70    0.70
  -1   8  -1    2.60    0.90
   1  -8   1    3.00    0.60
   1  -8   1    2.70    0.90
   1  -8   1    3.10    0.80
   1  -8   1    2.30    0.80
   1  -8   1    1.80    0.70
   1  -8   1    3.80    6.20
   1  -8   1    3.10    5.80
   1  -8   1    2.10    0.50
  -2   8  -1    1.00    0.70
  -2   8  -1   -3.80    8.30
  -2   8  -1   -5.90    4.20
  -2   8  -1    0.80    0.70
  -2   8  -1    0.80    0.60
  -2   8  -1    1.20    0.70
  -2   8  -1    0.70    0.50
   2  -8   1    1.00    0.60
   2  -8   1    0.80    0.70
   2  -8   1    2.70    6.90
   2  -8   1    1.10    0.70
   2  -8   1    0.50    0.50
   2  -8   1    3.00    7.30
   2  -8   1    1.00    0.60
  -3   8  -1  270.57   13.40
  -3   8  -1  248.98   13.20
  -3   8  -1  261.47   13.30
  -3   8  -1  298.67   27.20
  -3   8  -1  272.57   13.50
  -3   8  -1  268.37   13.40
   3  -8   1  280.77   13.20
   3  -8   1  275.97   13.30
   3  -8   1  276.17   13.40
   3  -8   1  258.57   13.20
   3  -8   1  303.37   25.30
   3  -8   1  272.67   13.50
  -4   8  -1    1.10    0.60
  -4   8  -1   -1.00   10.90
  -4   8  -1    2.60    0.90
  -4   8  -1   16.40   10.00
  -4   8  -1    1.50    0.80
  -4   8  -1    1.50    0.80
  -4   8  -1    1.90    0.80
  -4   8  -1    2.20    1.00
  -4   8  -1    2.80    0.90
   4  -8   1   15.60   14.70
   4  -8   1    2.00    0.80
   4  -8   1   10.00    9.40
   4  -8   1    2.20    0.80
   4  -8   1    2.50    1.00
   4  -8   1    2.40    0.80
   4  -8   1    1.50    0.80
  -5   8  -1    0.50    0.60
  -5   8  -1    0.60    0.90
  -5   8  -1    0.80    0.60
  -5   8  -1    0.10    0.50
  -5   8  -1    0.40    0.60
  -5   8  -1    0.20    0.50
  -5   8  -1    0.00    0.50
   5  -8   1    0.10    0.70
   5  -8   1    0.40    0.40
   5  -8   1    0.60    0.60
   5  -8   1    0.30    0.70
   6   7  -1    0.50    0.30
   6   7  -1   -0.20    0.20
   6   7  -1   -0.10    0.40
  -6  -7   1    0.30    0.90
  -6  -7   1    0.30    0.60
  -6  -7   1    0.30    0.50
  -6  -7   1    0.70    0.50
   5   7  -1    3.40    0.50
   5   7  -1    1.00    4.70
   5   7  -1    2.90    0.60
   5   7  -1    1.50    0.70
  -5  -7   1    3.80    1.20
  -5  -7   1    3.70    5.60
  -5  -7   1    5.90    1.10
  -5  -7   1    4.00    1.00
  -5  -7   1    3.70    1.00
   4   7  -1    6.80    0.90
   4   7  -1    7.00    1.30
   4   7  -1    8.20    1.10
   4   7  -1   11.10    4.30
  -4  -7   1    7.20    1.20
  -4  -7   1    7.70    1.20
  -4  -7   1    7.60    0.60
  -4  -7   1    7.10    1.40
  -4  -7   1    4.60    5.10
  -4  -7   1    7.90    0.80
  -4  -7   1    7.40    0.60
  -4  -7   1    6.60    1.20
   3   7  -1   37.70    2.40
   3   7  -1   37.00    1.90
   3   7  -1   33.90    2.40
   3   7  -1   36.80    6.80
   3   7  -1   34.20    2.20
   3   7  -1   34.90    2.30
   3   7  -1   33.20    2.70
  -3  -7   1   35.20    2.60
  -3  -7   1   31.40    1.90
  -3  -7   1   34.80    2.50
  -3  -7   1   33.40    2.60
  -3  -7   1   32.70    1.80
  -3  -7   1   31.70    2.00
  -3  -7   1   43.30    8.20
  -3  -7   1   32.10    2.60
   2   7  -1   53.09    3.50
   2   7  -1   50.79    3.10
   2   7  -1   57.19    3.30
   2   7  -1   51.39    2.80
   2   7  -1   45.80    2.90
   2   7  -1   47.50    8.50
   2   7  -1   50.49    3.20
  -2  -7   1   51.19    2.80
  -2  -7   1   48.40    2.60
  -2  -7   1   50.99    3.30
  -2  -7   1   50.79    2.60
  -2  -7   1   54.99    9.60
  -2  -7   1   51.49    3.00
  -2  -7   1   48.60    3.30
  -2  -7   1   51.49    3.30
  -2  -7   1   50.29    2.60
  -2  -7   1   48.40    3.20
  -2  -7   1   36.40    7.00
   1   7  -1   -0.10    0.30
   1   7  -1   -0.10    0.30
   1   7  -1    0.10    0.40
   1   7  -1   -0.40    0.40
   1   7  -1   -0.10    0.50
   1   7  -1   -3.60    4.80
   1   7  -1    0.20    0.50
   1   7  -1   -3.60    3.20
  -1  -7   1    0.10    0.40
  -1  -7   1   -0.30    0.40
  -1  -7   1   -0.40    3.80
  -1  -7   1   -0.10    0.20
  -1  -7   1   -0.20    0.40
  -1  -7   1    0.20    0.40
  -1  -7   1   -0.30    3.70
  -1  -7   1   -0.30    0.30
  -1  -7   1   -0.10    0.30
   0   7  -1    1.20    0.70
   0   7  -1    1.60    5.20
   0   7  -1    1.30    0.60
   0   7  -1   -1.00    3.40
   0   7  -1    2.00    0.80
   0   7  -1    1.60    0.60
   0  -7   1    0.90    0.50
   0  -7   1   -0.80    4.50
   0  -7   1    0.60    0.60
   0  -7   1    1.60    0.50
   0  -7   1    1.20    0.60
   0  -7   1    1.40    0.30
   0  -7   1    0.80    0.20
   0  -7   1    5.00    4.20
  -1   7  -1   32.00    2.00
  -1   7  -1   33.60    2.50
  -1   7  -1   31.00    8.60
  -1   7  -1   22.60    5.60
  -1   7  -1   33.60    2.60
  -1   7  -1   35.50    2.50
  -1   7  -1   37.20    2.40
   1  -7   1   32.00    2.00
   1  -7   1   28.90    2.40
   1  -7   1   32.10    1.90
   1  -7   1   30.00    7.70
   1  -7   1   31.20    2.30
   1  -7   1   31.60    2.00
   1  -7   1   33.10    2.40
   1  -7   1   34.20    7.90
   1  -7   1   35.00    2.50
  -2   7  -1   29.10    8.20
  -2   7  -1   34.90    2.40
  -2   7  -1   39.90    2.60
  -2   7  -1   35.20    8.90
  -2   7  -1   38.90    2.90
  -2   7  -1   37.90    2.80
  -2   7  -1   34.70    2.60
   2  -7   1   35.50    2.70
   2  -7   1   33.50    8.70
   2  -7   1   34.90    2.50
   2  -7   1   34.40    2.40
   2  -7   1   37.10    2.50
   2  -7   1   38.60    2.70
   2  -7   1   30.20    8.50
  -3   7  -1   24.70    2.30
  -3   7  -1   10.10    7.10
  -3   7  -1   25.50    8.90
  -3   7  -1   27.20    2.20
  -3   7  -1   24.80    2.10
  -3   7  -1   23.20    2.10
  -3   7  -1   24.50    2.10
  -3   7  -1   24.30    2.10
   3  -7   1   22.20    2.00
   3  -7   1   21.30    1.80
   3  -7   1   28.40    2.10
   3  -7   1   28.80    8.70
   3  -7   1   12.50    6.60
   3  -7   1   26.20    2.30
   3  -7   1   23.00    2.00
  -4   7  -1  180.18    8.90
  -4   7  -1  170.48    9.60
  -4   7  -1  177.08    9.00
  -4   7  -1  178.28    9.00
  -4   7  -1  167.18   20.10
  -4   7  -1  160.68    8.90
  -4   7  -1  148.69    8.90
  -4   7  -1  178.58    9.20
   4  -7   1  186.98   18.90
   4  -7   1  180.98    9.20
   4  -7   1  184.08    9.10
   4  -7   1  178.18    9.00
  -5   7  -1    6.70    1.20
  -5   7  -1    8.20    1.60
  -5   7  -1    7.00    1.70
  -5   7  -1    5.80    1.20
  -5   7  -1   14.00   10.80
  -5   7  -1    6.10    1.30
  -5   7  -1    8.20    1.30
  -5   7  -1    6.50    1.40
   5  -7   1    7.70    1.40
   5  -7   1   -1.00    8.30
   5  -7   1    5.60    1.30
   5  -7   1    6.00    1.20
  -6   7  -1    0.90    0.90
  -6   7  -1   -0.20    0.40
  -6   7  -1   -0.30    0.40
  -6   7  -1   -0.10    0.40
  -6   7  -1   -0.20    0.50
  -6   7  -1    0.30    0.50
  -6   7  -1    0.40    0.70
   6  -7   1    0.20    0.50
   6  -7   1    0.10    0.40
   6  -7   1    0.20    0.60
   6   6  -1   19.90    1.80
   6   6  -1   19.40    1.40
  -6  -6   1   23.40    2.00
  -6  -6   1   22.70    1.80
  -6  -6   1   25.40    2.70
  -6  -6   1   21.90    1.90
   5   6  -1    0.10    3.10
   5   6  -1    0.60    0.30
   5   6  -1    0.20    0.20
   5   6  -1    0.60    0.40
   5   6  -1    0.30    0.40
  -5  -6   1   -0.10    0.30
  -5  -6   1   -0.20    0.40
  -5  -6   1    0.10    0.20
  -5  -6   1    0.40    0.70
  -5  -6   1    0.30    0.40
  -5  -6   1    0.90    3.90
  -5  -6   1    0.00    0.40
   4   6  -1   53.39    2.70
   4   6  -1   46.60    6.70
   4   6  -1   46.80    3.20
   4   6  -1   52.29    3.00
   4   6  -1   53.59    3.40
   4   6  -1   49.00    2.90
  -4  -6   1   48.70    3.20
  -4  -6   1   53.59    3.70
  -4  -6   1   50.89    2.60
  -4  -6   1   55.09    3.40
  -4  -6   1   52.39    7.60
  -4  -6   1   40.40    5.80
  -4  -6   1   53.99    3.20
   3   6  -1   26.90    5.30
   3   6  -1   33.10    2.00
   3   6  -1   33.00    2.50
   3   6  -1   35.80    2.20
   3   6  -1   29.10    2.10
   3   6  -1   32.30    1.70
   3   6  -1   30.10    2.20
  -3  -6   1   32.30    5.00
  -3  -6   1   39.10    7.20
  -3  -6   1   36.80    2.50
  -3  -6   1   29.20    2.40
  -3  -6   1   30.70    1.90
  -3  -6   1   30.60    1.70
  -3  -6   1   31.40    2.30
  -3  -6   1   37.60    2.50
   2   6  -1  710.23   32.60
   2   6  -1  715.83   40.30
   2   6  -1  672.53   32.50
   2   6  -1  752.12   32.50
   2   6  -1  759.62   32.70
   2   6  -1  745.73   32.20
   2   6  -1  743.43   33.10
   2   6  -1  729.03   38.90
  -2  -6   1  725.83   32.80
  -2  -6   1  710.63   32.10
  -2  -6   1  746.73   32.80
  -2  -6   1  747.13   32.90
  -2  -6   1  711.03   32.40
  -2  -6   1  733.53   38.50
  -2  -6   1  726.23   32.10
  -2  -6   1  656.13   32.70
  -2  -6   1  714.03   32.30
  -2  -6   1  734.93   39.70
   1   6  -1  188.08   14.80
   1   6  -1  166.88    9.10
   1   6  -1  204.88    9.70
   1   6  -1  179.68    9.20
   1   6  -1  195.38    9.30
   1   6  -1  190.68    9.20
   1   6  -1  195.08   16.20
   1   6  -1  197.08    9.00
  -1  -6   1  182.48    9.30
  -1  -6   1  188.18    9.00
  -1  -6   1  199.28    9.40
  -1  -6   1  194.38    8.90
  -1  -6   1  180.48    9.30
  -1  -6   1  197.78    9.20
  -1  -6   1  193.68    9.40
  -1  -6   1  184.78   14.90
  -1  -6   1  198.08    9.00
   0   6  -1  101.39    5.60
   0   6  -1  110.09    5.30
   0   6  -1   98.49    5.40
   0   6  -1  101.39   11.50
   0   6  -1  103.69    5.40
   0   6  -1  108.19   10.80
   0   6  -1  103.69    4.80
   0   6  -1   98.29    5.10
   0   6  -1   93.59    5.30
   0  -6   1   93.49    5.30
   0  -6   1  102.89    5.40
   0  -6   1  105.09    4.70
   0  -6   1   96.59   10.60
   0  -6   1  112.49   11.50
   0  -6   1   99.09    5.40
   0  -6   1  106.99    5.20
   0  -6   1   99.29    4.80
   0  -6   1   96.39    5.20
   0  -6   1  104.29    5.20
  -1   6  -1    8.20    3.50
  -1   6  -1    6.20    1.00
  -1   6  -1    2.20    4.00
  -1   6  -1    6.50    1.20
  -1   6  -1    5.40    1.00
  -1   6  -1    6.10    0.80
  -1   6  -1    6.60    1.10
   1  -6   1    4.50    1.00
   1  -6   1    5.60    1.00
   1  -6   1    5.60    0.70
   1  -6   1    5.90    0.80
   1  -6   1    6.10    0.90
   1  -6   1    6.80    3.90
   1  -6   1    7.10    0.90
   1  -6   1    6.00    0.80
   1  -6   1    8.80    3.90
   1  -6   1    5.60    1.00
   1  -6   1    4.60    0.80
  -2   6  -1    3.90    0.90
  -2   6  -1    4.00    0.80
  -2   6  -1    3.70    0.80
  -2   6  -1    3.40    0.80
  -2   6  -1    0.10    3.10
  -2   6  -1    3.60    1.00
  -2   6  -1    4.20    4.60
   2  -6   1    3.30    0.80
   2  -6   1    3.30    0.80
   2  -6   1    3.30    3.60
   2  -6   1    2.60    0.60
   2  -6   1    3.80    0.90
   2  -6   1    4.20    0.70
   2  -6   1    3.30    0.70
   2  -6   1    2.00    3.90
   2  -6   1    2.60    0.60
  -3   6  -1  316.27   14.60
  -3   6  -1  328.87   24.30
  -3   6  -1  327.77   14.70
  -3   6  -1  304.37   14.60
  -3   6  -1  333.67   14.90
  -3   6  -1  300.87   14.50
  -3   6  -1  296.97   14.60
   3  -6   1  299.07   14.60
   3  -6   1  323.77   14.80
   3  -6   1  290.67   14.30
   3  -6   1  306.17   14.60
   3  -6   1  298.47   14.60
   3  -6   1  283.87   23.30
   3  -6   1  284.47   22.40
  -4   6  -1   54.39    3.30
  -4   6  -1   61.69   11.60
  -4   6  -1   53.79    3.60
  -4   6  -1   53.89    3.40
  -4   6  -1   56.29    3.50
  -4   6  -1   33.70    9.20
  -4   6  -1   46.70    3.80
  -4   6  -1   55.09    3.40
  -4   6  -1   54.89    3.60
   4  -6   1   72.69   11.70
   4  -6   1   52.49    3.60
   4  -6   1   55.49    3.40
   4  -6   1   45.90   11.00
   4  -6   1   52.79    3.40
  -5   6  -1    4.50    1.40
  -5   6  -1    4.20    1.00
  -5   6  -1    4.90    0.90
  -5   6  -1    3.20    0.80
  -5   6  -1    3.80    7.10
  -5   6  -1    0.00    7.40
  -5   6  -1    3.30    0.80
  -5   6  -1    6.50    1.40
  -5   6  -1    5.40    1.20
   5  -6   1    5.50    1.10
   5  -6   1    4.80    1.10
   5  -6   1    3.70    1.10
   5  -6   1    7.60    5.80
   5  -6   1    8.00    7.10
  -6   6  -1    6.10    1.70
  -6   6  -1    6.40    1.40
  -6   6  -1    6.50    1.00
  -6   6  -1    2.50    9.00
  -6   6  -1    5.30    1.00
  -6   6  -1    6.50    1.50
  -6   6  -1    7.00    1.30
  -6   6  -1    6.80    1.10
   6  -6   1    5.30    1.20
   6  -6   1    6.60    1.50
   6  -6   1    5.00    1.10
  -7   6  -1   15.00    1.50
  -7   6  -1   14.80    1.80
  -7   6  -1   15.60    2.00
  -7   6  -1   13.80    2.10
  -7   6  -1   15.20    1.30
  -7   6  -1   16.50    2.40
   7  -6   1   19.70    2.50
   7  -6   1   10.30    1.70
   7   5  -1   89.89    4.30
  -7  -5   1   86.69    5.00
  -7  -5   1   88.69    6.10
  -7  -5   1   89.09    6.10
   6   5  -1    2.40    0.70
   6   5  -1    2.20    0.40
   6   5  -1    2.60    0.60
  -6  -5   1    1.80    1.00
  -6  -5   1    1.90    0.70
  -6  -5   1    1.00    0.90
  -6  -5   1    1.80    0.50
  -6  -5   1    1.80    0.60
   5   5  -1   18.30    1.30
   5   5  -1   17.10    1.50
   5   5  -1   17.20    1.10
   5   5  -1   18.60    1.00
   5   5  -1   21.40    3.70
   5   5  -1   15.90    1.00
   5   5  -1   15.90    1.20
   5   5  -1   18.60    1.60
  -5  -5   1   20.50    1.60
  -5  -5   1   16.80    1.20
  -5  -5   1   18.50    3.90
  -5  -5   1   21.20    2.20
  -5  -5   1   15.90    1.40
  -5  -5   1   15.50    2.50
  -5  -5   1   17.30    1.60
   4   5  -1    1.20    3.10
   4   5  -1    0.90    0.40
   4   5  -1    0.80    0.50
   4   5  -1    0.80    0.30
   4   5  -1    0.70    0.50
   4   5  -1    0.60    0.30
   4   5  -1    0.80    0.50
   4   5  -1   -1.20    1.90
   4   5  -1    0.70    0.30
  -4  -5   1    0.60    0.40
  -4  -5   1    0.60    0.50
  -4  -5   1    0.20    0.60
  -4  -5   1    1.00    1.40
  -4  -5   1    0.50    0.40
  -4  -5   1    1.80    3.00
  -4  -5   1    0.60    0.30
   3   5  -1   14.80    4.30
   3   5  -1   20.20    4.50
   3   5  -1   15.60    1.30
   3   5  -1   18.30    1.20
   3   5  -1   16.30    1.50
   3   5  -1   16.50    0.90
   3   5  -1   15.90    1.50
   3   5  -1   17.10    1.30
   3   5  -1   13.60    1.50
  -3  -5   1   18.60    1.50
  -3  -5   1   17.20    1.60
  -3  -5   1   15.50    1.00
  -3  -5   1   17.50    1.10
  -3  -5   1   20.40    4.50
  -3  -5   1   17.90    3.60
  -3  -5   1   15.40    1.40
  -3  -5   1   17.00    1.50
   2   5  -1  107.39    5.10
   2   5  -1   99.29    5.30
   2   5  -1   97.39    5.10
   2   5  -1   98.29    5.10
   2   5  -1   90.19    5.40
   2   5  -1  102.49    4.90
   2   5  -1   95.39    9.50
   2   5  -1  107.89    5.20
   2   5  -1  105.99    9.10
  -2  -5   1  102.09    5.00
  -2  -5   1   99.29    5.40
  -2  -5   1  103.59    9.00
  -2  -5   1  114.99    9.80
  -2  -5   1  101.69    5.30
  -2  -5   1  102.79    5.50
  -2  -5   1  109.99    5.40
  -2  -5   1  107.39    4.80
  -2  -5   1  104.89    4.80
  -2  -5   1  104.49    5.40
  -2  -5   1  104.59    4.70
   1   5  -1   77.79    4.10
   1   5  -1   82.69    8.10
   1   5  -1   91.89    9.30
   1   5  -1   72.29    4.00
   1   5  -1   78.49    4.20
   1   5  -1   79.29    4.10
   1   5  -1   82.99    4.00
   1   5  -1   78.49    4.20
   1   5  -1   77.49    4.40
   1   5  -1   80.29    4.20
  -1  -5   1   74.49    3.90
  -1  -5   1   80.89    4.10
  -1  -5   1   75.49    3.90
  -1  -5   1   80.39    8.20
  -1  -5   1   79.69    3.90
  -1  -5   1   81.29    4.30
  -1  -5   1   76.79    4.20
  -1  -5   1   75.69    4.20
   0   5  -1   13.20    4.60
   0   5  -1   13.40    1.30
   0   5  -1   15.10    1.40
   0   5  -1   14.20    1.10
   0   5  -1   15.70    1.30
   0   5  -1   15.90    1.40
   0   5  -1   13.70    4.70
   0   5  -1   14.20    1.30
   0   5  -1   13.10    1.10
   0   5  -1   13.60    0.90
   0  -5   1   14.40    1.40
   0  -5   1   13.20    0.80
   0  -5   1   13.60    1.10
   0  -5   1   13.20    1.10
   0  -5   1   14.20    1.20
   0  -5   1   12.20    1.20
   0  -5   1   12.80    0.90
   0  -5   1   14.00    0.90
   0  -5   1   13.70    1.20
   0  -5   1   15.20    4.40
   0  -5   1   14.20    1.20
   0  -5   1   10.70    3.70
   0  -5   1   13.70    1.20
  -1   5  -1   14.80    4.80
  -1   5  -1   14.40    1.10
  -1   5  -1   13.50    1.30
  -1   5  -1   13.60    1.30
  -1   5  -1   13.80    1.40
  -1   5  -1   14.90    1.30
  -1   5  -1   15.30    1.20
  -1   5  -1   25.10    7.50
  -1   5  -1   14.80    1.40
   1  -5   1   22.00    5.50
   1  -5   1   14.10    1.10
   1  -5   1   14.50    1.30
   1  -5   1   14.10    1.20
   1  -5   1   13.30    1.30
   1  -5   1   14.50    1.30
   1  -5   1   14.70    1.10
   1  -5   1   15.30    1.20
   1  -5   1   13.80    1.30
   1  -5   1   14.00    1.20
   1  -5   1   20.30    5.80
  -2   5  -1   64.59    3.70
  -2   5  -1   71.19    3.70
  -2   5  -1   66.39    8.40
  -2   5  -1   67.09    9.20
  -2   5  -1   65.59    3.80
  -2   5  -1   59.89    3.60
  -2   5  -1   65.19    3.70
  -2   5  -1   67.39    3.80
   2  -5   1   58.19    8.00
   2  -5   1   58.69    8.60
   2  -5   1   64.79    3.70
   2  -5   1   67.59    3.80
   2  -5   1   66.79    3.70
   2  -5   1   63.09    3.40
   2  -5   1   63.19    3.70
   2  -5   1   66.89    3.60
   2  -5   1   68.29    3.20
  -3   5  -1  125.99   12.40
  -3   5  -1  109.59    5.80
  -3   5  -1  110.29   12.50
  -3   5  -1  103.99    5.90
  -3   5  -1  112.79    5.90
  -3   5  -1  108.39    5.80
  -3   5  -1  108.89    5.70
   3  -5   1  112.09   11.40
   3  -5   1  111.89    5.90
   3  -5   1  121.09    5.80
   3  -5   1  115.49    5.80
   3  -5   1  111.69    5.80
   3  -5   1  102.49    5.60
  -4   5  -1  229.28   20.00
  -4   5  -1  274.87   21.10
  -4   5  -1  267.27   12.90
  -4   5  -1  290.57   13.30
  -4   5  -1  261.27   12.80
  -4   5  -1  262.37   12.80
  -4   5  -1  264.87   13.10
  -4   5  -1  281.57   13.70
  -4   5  -1  261.17   12.40
  -4   5  -1  265.87   12.70
   4  -5   1  269.27   12.70
   4  -5   1  259.47   19.90
   4  -5   1  273.27   21.60
   4  -5   1  283.17   12.90
   4  -5   1  288.97   13.10
   4  -5   1  278.87   13.00
  -5   5  -1    7.90    0.90
  -5   5  -1    2.20    5.70
  -5   5  -1   -2.40    4.10
  -5   5  -1    6.90    0.60
  -5   5  -1    6.50    1.30
  -5   5  -1    7.00    1.60
  -5   5  -1    7.50    1.10
  -5   5  -1    9.60    1.60
  -5   5  -1    9.70    1.50
  -5   5  -1    6.30    1.00
  -5   5  -1    6.10    1.10
   5  -5   1    8.50    6.00
   5  -5   1    6.90    1.20
   5  -5   1   -1.10    4.30
   5  -5   1    7.00    1.10
   5  -5   1    6.70    1.30
  -6   5  -1    2.90    0.70
  -6   5  -1    2.00    0.90
  -6   5  -1    2.60    6.10
  -6   5  -1    2.20    0.60
  -6   5  -1    3.00    1.30
  -6   5  -1    2.40    0.80
  -6   5  -1    1.90    0.90
  -6   5  -1    2.60    0.70
  -6   5  -1    3.00    0.80
   6  -5   1    2.30    0.80
   6  -5   1    1.90    0.70
   6  -5   1    3.00    1.00
   6  -5   1   11.00    6.50
  -7   5  -1    9.60    1.80
  -7   5  -1    9.60    1.40
  -7   5  -1    8.90    2.30
  -7   5  -1    9.00    1.10
  -7   5  -1    9.60    0.90
  -7   5  -1   10.50    1.70
  -7   5  -1    8.80    1.40
   7  -5   1   11.80    1.80
   7  -5   1    7.00    1.20
   7   4  -1  133.69    6.00
   7   4  -1  117.79    6.70
  -7  -4   1  119.59    6.60
  -7  -4   1  130.69    7.90
  -7  -4   1  134.39    6.60
  -7  -4   1  129.79    6.60
  -7  -4   1  137.09    8.20
   6   4  -1   52.19    3.00
   6   4  -1   47.80    2.70
   6   4  -1   53.89    2.60
   6   4  -1   49.40    2.70
   6   4  -1   48.80    2.80
  -6  -4   1   55.49    4.10
  -6  -4   1   48.10    2.90
  -6  -4   1   53.29    3.00
  -6  -4   1   52.89    3.20
  -6  -4   1   50.69    3.10
  -6  -4   1   53.09    4.10
   5   4  -1    6.50    0.70
   5   4  -1    7.10    0.50
   5   4  -1    5.80    0.60
   5   4  -1    6.40    2.50
   5   4  -1    6.20    0.60
   5   4  -1    1.60    2.30
   5   4  -1    7.30    0.60
   5   4  -1    6.80    0.70
   5   4  -1    6.50    1.00
  -5  -4   1    6.00    0.90
  -5  -4   1    5.90    0.80
  -5  -4   1    6.70    1.40
  -5  -4   1    6.80    1.00
  -5  -4   1    7.60    1.50
  -5  -4   1    6.10    0.70
  -5  -4   1    6.80    1.10
   4   4  -1   63.69    3.10
   4   4  -1   67.89    3.10
   4   4  -1   62.59    3.20
   4   4  -1   68.29    3.30
   4   4  -1   69.19    5.70
   4   4  -1   62.79    3.20
   4   4  -1   67.39    3.30
   4   4  -1   64.79    3.70
   4   4  -1   62.09    3.60
   4   4  -1   68.59    6.50
   4   4  -1   65.59    3.90
  -4  -4   1   69.89    3.70
  -4  -4   1   65.89    3.60
  -4  -4   1   59.09    3.00
  -4  -4   1   63.79    3.20
  -4  -4   1   62.39    6.00
  -4  -4   1   62.49    3.20
  -4  -4   1   69.79    3.60
  -4  -4   1   63.29    4.10
  -4  -4   1   67.19    3.70
  -4  -4   1   69.49    3.30
  -4  -4   1   64.09    4.10
  -4  -4   1   70.99    4.90
   3   4  -1   38.80    1.90
   3   4  -1   40.10    2.20
   3   4  -1   41.60    4.60
   3   4  -1   40.20    2.60
   3   4  -1   42.30    2.50
   3   4  -1   38.20    2.00
   3   4  -1   36.60    2.10
   3   4  -1   36.30    2.10
   3   4  -1   36.50    2.40
   3   4  -1   33.70    5.10
  -3  -4   1   39.40    2.40
  -3  -4   1   36.20    2.10
  -3  -4   1   38.90    2.30
  -3  -4   1   37.10    2.40
  -3  -4   1   40.00    2.70
  -3  -4   1   40.10    4.80
  -3  -4   1   38.20    2.00
  -3  -4   1   40.60    4.00
  -3  -4   1   44.10    2.70
  -3  -4   1   39.20    2.40
   2   4  -1  451.05   20.50
   2   4  -1  488.35   21.00
   2   4  -1  468.85   20.30
   2   4  -1  466.85   21.30
   2   4  -1  447.56   24.10
   2   4  -1  419.06   20.90
   2   4  -1  468.05   20.80
   2   4  -1  486.45   20.60
   2   4  -1  454.85   25.10
   2   4  -1  473.45   20.50
   2   4  -1  437.06   20.80
   2   4  -1  427.96   20.90
   2   4  -1  452.95   20.80
  -2  -4   1  453.15   20.40
  -2  -4   1  446.86   20.50
  -2  -4   1  484.35   20.80
  -2  -4   1  457.15   24.00
  -2  -4   1  457.75   20.90
  -2  -4   1  448.76   20.90
  -2  -4   1  459.55   24.70
  -2  -4   1  432.26   20.70
  -2  -4   1  464.65   20.80
  -2  -4   1  471.45   20.90
  -2  -4   1  452.35   20.20
   1   4  -1 2652.53  122.79
   1   4  -1 2759.72  123.59
  -1  -4   1 2625.44  122.69
   0   4  -1    2.20    0.30
   0   4  -1    2.20    0.60
   0   4  -1    1.40    0.50
   0   4  -1    1.50    0.40
   0   4  -1    0.30    1.40
   0   4  -1    2.70    0.50
   0   4  -1    1.70    0.40
   0   4  -1    1.80    0.50
   0   4  -1    1.80    0.40
   0   4  -1    2.20    0.40
   0   4  -1    1.90    0.50
   0   4  -1    2.20    1.90
   0  -4   1    1.90    0.50
   0  -4   1    2.00    0.40
   0  -4   1    1.70    0.40
   0  -4   1    2.10    0.40
   0  -4   1    1.80    0.60
   0  -4   1    1.60    0.40
   0  -4   1    1.80    0.50
   0  -4   1    2.10    0.40
   0  -4   1    1.70    0.50
   0  -4   1    1.70    0.30
   0  -4   1    0.50    2.00
   0  -4   1    4.10    2.30
   0  -4   1    1.70    0.30
   0  -4   1    1.50    0.40
  -1   4  -1  203.28    9.40
  -1   4  -1  210.68    9.40
  -1   4  -1  201.88    9.60
  -1   4  -1  178.08    9.40
  -1   4  -1  208.68    9.30
  -1   4  -1  209.98   14.80
  -1   4  -1  201.78   14.40
  -1   4  -1  200.38    9.30
  -1   4  -1  215.18    9.60
  -1   4  -1  197.88    9.40
   1  -4   1  192.18    9.20
   1  -4   1  210.18    9.20
   1  -4   1  197.08    9.60
   1  -4   1  200.88    9.40
   1  -4   1  198.08    9.50
   1  -4   1  196.88    9.60
   1  -4   1  195.18    9.40
   1  -4   1  191.68   14.00
   1  -4   1  216.78   15.00
   1  -4   1  203.68    9.50
   1  -4   1  194.48    9.40
   1  -4   1  192.88    9.40
  -2   4  -1  483.85   21.70
  -2   4  -1  472.45   21.60
  -2   4  -1  482.75   21.70
  -2   4  -1  469.05   21.60
  -2   4  -1  448.86   21.40
  -2   4  -1  486.85   28.10
  -2   4  -1  496.55   28.10
  -2   4  -1  477.75   21.60
  -2   4  -1  474.45   21.50
  -2   4  -1  475.95   21.70
  -2   4  -1  462.85   21.60
   2  -4   1  452.45   21.60
   2  -4   1  479.65   21.60
   2  -4   1  532.65   21.10
   2  -4   1  485.85   21.60
   2  -4   1  447.06   21.40
   2  -4   1  512.05   27.90
   2  -4   1  463.55   21.70
   2  -4   1  463.45   21.50
   2  -4   1  475.35   21.70
   2  -4   1  473.55   21.70
   2  -4   1  470.85   28.20
  -3   4  -1    2.30    0.60
  -3   4  -1    1.60    0.40
  -3   4  -1    2.90    0.50
  -3   4  -1   -0.30    2.80
  -3   4  -1    2.10    0.70
  -3   4  -1    1.40    3.20
  -3   4  -1    2.50    0.60
  -3   4  -1    2.80    0.70
  -3   4  -1    1.90    0.50
  -3   4  -1    2.60    0.80
  -3   4  -1    2.70    0.60
   3  -4   1    3.00    0.60
   3  -4   1    2.40    0.60
   3  -4   1    3.10    0.60
   3  -4   1    2.00    0.60
   3  -4   1    1.90    0.50
   3  -4   1    2.20    0.60
   3  -4   1    2.40    0.70
   3  -4   1    6.50    3.20
   3  -4   1    2.10    2.60
  -4   4  -1  240.08   19.10
  -4   4  -1  283.67   12.50
  -4   4  -1  283.47   13.20
  -4   4  -1  277.17   13.40
  -4   4  -1  275.07   13.00
  -4   4  -1  288.67   13.00
  -4   4  -1  297.67   20.70
  -4   4  -1  284.27   13.80
  -4   4  -1  267.57   12.70
  -4   4  -1  262.27   13.30
  -4   4  -1  289.67   12.90
   4  -4   1  277.07   19.40
   4  -4   1  278.37   12.90
   4  -4   1  274.57   12.80
   4  -4   1  255.67   13.00
   4  -4   1  275.07   13.20
   4  -4   1  282.97   13.10
   4  -4   1  275.77   13.00
   4  -4   1  276.27   20.60
   4  -4   1  272.27   13.00
  -5   4  -1   85.39    5.20
  -5   4  -1   81.99    4.80
  -5   4  -1   85.39    4.80
  -5   4  -1   88.19    5.20
  -5   4  -1   86.99    4.40
  -5   4  -1   89.39    4.60
  -5   4  -1   89.19   10.90
  -5   4  -1   89.59    4.60
  -5   4  -1   93.09    4.00
  -5   4  -1   89.49    5.70
  -5   4  -1   67.09   10.10
   5  -4   1   84.29    4.30
   5  -4   1   79.59    4.70
   5  -4   1   97.49   10.50
   5  -4   1   91.49    4.70
   5  -4   1   90.09    4.80
   5  -4   1   93.69   11.70
   5  -4   1   81.39    4.10
   5  -4   1   82.99    4.70
   5  -4   1   89.39    4.90
  -6   4  -1   56.49    4.00
  -6   4  -1   54.69    3.40
  -6   4  -1   53.49    2.80
  -6   4  -1   57.69    4.00
  -6   4  -1   53.89    3.00
  -6   4  -1   56.09    3.50
  -6   4  -1   52.69   10.20
  -6   4  -1   54.09    3.60
  -6   4  -1   58.49    3.20
  -6   4  -1   57.59    4.60
   6  -4   1   61.19    3.50
   6  -4   1   52.29    3.50
   6  -4   1   59.49    3.60
   6  -4   1   54.89    3.60
   6  -4   1   66.59   11.60
  -7   4  -1   15.00    0.90
  -7   4  -1   13.80    2.60
  -7   4  -1   14.40    1.80
  -7   4  -1   13.50    1.30
  -7   4  -1   15.30    2.20
  -7   4  -1    0.40    7.50
  -7   4  -1   15.30    2.20
  -7   4  -1   15.40    1.50
  -7   4  -1   13.60    1.60
   7  -4   1   13.10    1.50
   7  -4   1   13.00    1.80
   7  -4   1   11.40    1.40
  -8   4  -1    0.60    0.70
  -8   4  -1    0.30    0.40
  -8   4  -1    0.30    0.80
  -8   4  -1    0.30    0.50
  -8   4  -1    0.40    0.60
   8  -4   1    0.00    0.40
   8  -4   1   -0.10    0.50
   8  -4   1   -0.10    0.30
   8   3  -1    0.60    0.50
  -8  -3   1    0.20    0.70
  -8  -3   1    0.70    0.60
  -8  -3   1    0.50    0.90
  -8  -3   1    0.70    0.60
   7   3  -1  101.89    4.80
  -7  -3   1  101.09    6.60
  -7  -3   1  108.59    6.90
  -7  -3   1  103.39    5.60
  -7  -3   1  101.39    5.50
   6   3  -1    3.90    0.60
   6   3  -1    3.50    0.50
   6   3  -1    3.30    0.40
   6   3  -1    3.50    0.50
   6   3  -1    3.20    0.60
  -6  -3   1    3.20    0.70
  -6  -3   1    3.20    0.80
  -6  -3   1    5.30    1.30
  -6  -3   1    3.60    1.20
  -6  -3   1    3.90    0.80
   5   3  -1  273.47   12.00
   5   3  -1  248.98   11.70
   5   3  -1  240.78   11.50
   5   3  -1  271.87   11.50
   5   3  -1  256.67   11.90
   5   3  -1  235.48   11.90
   5   3  -1  228.78   12.10
   5   3  -1  269.47   11.50
  -5  -3   1  268.17   12.10
  -5  -3   1  259.37   12.00
  -5  -3   1  257.27   12.00
  -5  -3   1  242.48   12.90
  -5  -3   1  271.67   12.00
  -5  -3   1  266.47   12.90
   4   3  -1    8.90    2.00
   4   3  -1    8.40    0.70
   4   3  -1    7.80    0.80
   4   3  -1    7.30    0.70
   4   3  -1    7.60    0.60
   4   3  -1    7.70    0.60
   4   3  -1    7.30    1.20
   4   3  -1    7.60    0.80
   4   3  -1    8.80    2.10
   4   3  -1    8.80    0.60
   4   3  -1    8.50    0.90
   4   3  -1    8.30    1.10
  -4  -3   1    7.60    0.80
  -4  -3   1    9.00    0.90
  -4  -3   1    7.90    1.30
  -4  -3   1    7.90    0.80
  -4  -3   1    9.00    0.80
  -4  -3   1    7.70    0.80
  -4  -3   1    8.30    0.60
  -4  -3   1    8.30    1.20
   3   3  -1  145.59    6.50
   3   3  -1  145.49    6.60
   3   3  -1  134.29    7.00
   3   3  -1  147.49    7.00
   3   3  -1  148.69    6.90
   3   3  -1  141.69    6.90
   3   3  -1  141.99    6.50
   3   3  -1  145.49    6.60
   3   3  -1  149.49    6.60
   3   3  -1  142.99    7.00
   3   3  -1  142.19    7.30
   3   3  -1  141.49    8.60
   3   3  -1  143.69    6.60
   3   3  -1  149.29    9.30
   3   3  -1  138.39    7.20
  -3  -3   1  138.39    6.90
  -3  -3   1  149.49    6.50
  -3  -3   1  140.09    6.80
  -3  -3   1  137.79    6.80
  -3  -3   1  143.29    8.00
  -3  -3   1  150.38    9.00
  -3  -3   1  142.99    6.60
  -3  -3   1  142.79    6.90
  -3  -3   1  154.78    7.20
  -3  -3   1  143.39    7.20
  -3  -3   1  146.49    6.60
  -3  -3   1  139.29    6.60
  -3  -3   1  124.59    7.20
   2   3  -1  346.57   15.30
   2   3  -1  355.26   15.10
   2   3  -1  324.67   15.60
   2   3  -1  337.67   15.30
   2   3  -1  346.87   15.60
   2   3  -1  336.47   18.40
   2   3  -1  342.27   15.10
   2   3  -1  344.27   15.40
   2   3  -1  306.27   15.70
   2   3  -1  361.56   17.90
   2   3  -1  339.87   15.60
   2   3  -1  361.96   15.70
   2   3  -1  349.57   15.10
   2   3  -1  340.57   15.20
   2   3  -1  352.26   15.40
   2   3  -1  335.97   15.70
  -2  -3   1  359.36   15.80
  -2  -3   1  350.16   15.80
  -2  -3   1  316.87   15.50
  -2  -3   1  342.27   15.20
  -2  -3   1  339.57   15.30
  -2  -3   1  336.67   15.50
  -2  -3   1  355.96   18.30
  -2  -3   1  342.47   17.70
  -2  -3   1  342.77   15.60
  -2  -3   1  323.97   15.20
  -2  -3   1  352.66   15.60
   1   3  -1   37.70    2.20
   1   3  -1   34.90    2.20
   1   3  -1   39.40    2.10
   1   3  -1   39.50    2.00
   1   3  -1   39.90    2.10
   1   3  -1   40.00    2.10
   1   3  -1   38.70    2.10
   1   3  -1   33.80    4.30
   1   3  -1   39.30    2.10
   1   3  -1   37.00    2.30
   1   3  -1   37.60    2.00
   1   3  -1   38.90    4.20
  -1  -3   1   35.70    2.10
  -1  -3   1   39.80    2.10
  -1  -3   1   41.60    2.20
  -1  -3   1   36.70    1.90
  -1  -3   1   41.30    2.30
  -1  -3   1   37.20    4.10
  -1  -3   1   39.70    2.20
  -1  -3   1   42.20    2.10
  -1  -3   1   37.60    2.30
  -1  -3   1   35.20    1.90
   0   3  -1   61.19    3.20
   0   3  -1   61.69    3.40
   0   3  -1   65.99    3.10
   0   3  -1   66.19    6.20
   0   3  -1   66.49    6.10
   0   3  -1   62.99    3.40
   0   3  -1   65.29    3.20
   0   3  -1   64.39    3.30
   0   3  -1   65.69    3.30
   0   3  -1   67.89    3.30
   0   3  -1   62.09    3.30
   0  -3   1   66.49    3.30
   0  -3   1   67.59    3.30
   0  -3   1   65.69    3.20
   0  -3   1   66.99    6.10
   0  -3   1   66.59    3.20
   0  -3   1   64.99    3.40
   0  -3   1   67.39    3.30
   0  -3   1   62.79    3.30
   0  -3   1   64.99    3.40
   0  -3   1   69.19    6.40
   0  -3   1   66.39    3.00
   0  -3   1   66.39    3.30
   0  -3   1   62.39    3.30
  -1   3  -1  404.16   17.80
  -1   3  -1  389.96   17.80
  -1   3  -1  386.76   22.10
  -1   3  -1  403.66   17.70
  -1   3  -1  384.96   17.70
  -1   3  -1  409.86   22.20
  -1   3  -1  362.06   17.60
   1  -3   1  384.76   17.70
   1  -3   1  405.36   22.00
   1  -3   1  403.86   17.70
   1  -3   1  398.66   17.70
   1  -3   1  404.46   17.80
   1  -3   1  383.86   17.60
   1  -3   1  382.36   17.70
   1  -3   1  377.46   22.20
  -2   3  -1  391.66   17.80
  -2   3  -1  385.06   17.60
  -2   3  -1  374.96   17.70
  -2   3  -1  386.06   17.80
  -2   3  -1  388.76   17.70
  -2   3  -1  384.86   17.70
  -2   3  -1  389.56   22.60
  -2   3  -1  377.76   17.50
  -2   3  -1  392.46   17.50
  -2   3  -1  391.26   17.70
  -2   3  -1  405.46   22.90
   2  -3   1  386.96   17.80
   2  -3   1  404.86   17.70
   2  -3   1  363.96   17.60
   2  -3   1  385.76   17.70
   2  -3   1  386.56   17.70
   2  -3   1  385.76   17.60
   2  -3   1  405.66   17.60
   2  -3   1  403.46   22.50
   2  -3   1  396.96   23.00
   2  -3   1  401.16   17.70
  -3   3  -1  405.16   18.60
  -3   3  -1  421.16   18.90
  -3   3  -1  420.66   19.20
  -3   3  -1  427.86   18.50
  -3   3  -1  400.26   24.30
  -3   3  -1  431.06   24.80
  -3   3  -1  409.86   18.70
  -3   3  -1  382.86   18.70
  -3   3  -1  411.46   18.90
  -3   3  -1  431.26   19.10
  -3   3  -1  416.56   18.80
  -3   3  -1  417.96   18.90
   3  -3   1  417.06   18.90
   3  -3   1  431.46   25.10
   3  -3   1  399.96   18.90
   3  -3   1  401.86   18.70
   3  -3   1  413.96   23.90
   3  -3   1  414.86   19.10
   3  -3   1  397.36   19.00
   3  -3   1  431.16   18.90
   3  -3   1  429.06   18.90
   3  -3   1  424.96   18.80
   3  -3   1  408.36   18.90
  -4   3  -1   78.69    3.80
  -4   3  -1   71.89    4.20
  -4   3  -1   70.49    4.30
  -4   3  -1   71.99    3.70
  -4   3  -1   66.69    3.90
  -4   3  -1   77.69    3.40
  -4   3  -1   72.09    4.60
  -4   3  -1   72.89    3.60
  -4   3  -1   75.49    4.10
  -4   3  -1   74.19    4.10
  -4   3  -1   74.29    3.90
  -4   3  -1   65.79    8.70
  -4   3  -1   74.29    8.60
   4  -3   1   68.09    3.80
   4  -3   1   73.39    8.80
   4  -3   1   83.79    8.40
   4  -3   1   77.29    4.20
   4  -3   1   68.19    3.60
   4  -3   1   70.09    3.60
   4  -3   1   78.79    4.10
   4  -3   1   72.39    3.90
   4  -3   1   71.79    3.90
  -5   3  -1  507.75   30.20
  -5   3  -1  515.05   24.70
  -5   3  -1  539.45   23.60
  -5   3  -1  519.15   23.30
  -5   3  -1  511.35   23.00
  -5   3  -1  547.85   24.20
  -5   3  -1  458.65   23.20
  -5   3  -1  497.15   30.70
  -5   3  -1  525.85   23.20
  -5   3  -1  524.75   24.10
  -5   3  -1  514.65   23.70
  -5   3  -1  513.25   23.90
  -5   3  -1  528.55   23.60
   5  -3   1  541.65   23.70
   5  -3   1  523.55   23.10
   5  -3   1  488.75   23.40
   5  -3   1  512.85   23.30
   5  -3   1  497.45   23.40
   5  -3   1  547.25   32.00
   5  -3   1  554.44   23.60
   5  -3   1  502.65   29.20
  -6   3  -1    7.90    0.50
  -6   3  -1    3.60    4.80
  -6   3  -1    8.30    1.20
  -6   3  -1    8.00    1.50
  -6   3  -1    6.20    1.10
  -6   3  -1    8.60    1.50
  -6   3  -1    7.30    0.80
  -6   3  -1    6.10    1.50
  -6   3  -1    8.30    1.50
  -6   3  -1    8.00    4.60
  -6   3  -1    7.90    0.70
  -6   3  -1    7.20    1.00
   6  -3   1    6.60    1.00
   6  -3   1    7.20    1.00
   6  -3   1    7.30    0.90
   6  -3   1    8.90    1.30
   6  -3   1    8.90    4.30
   6  -3   1    4.40    5.10
   6  -3   1    9.20    1.20
  -7   3  -1    1.50    0.90
  -7   3  -1    2.40    0.80
  -7   3  -1    0.10    5.80
  -7   3  -1    3.10    0.70
  -7   3  -1    3.10    1.00
  -7   3  -1    3.40    1.40
  -7   3  -1    3.30    0.90
  -7   3  -1    2.90    0.70
   7  -3   1    2.00    0.70
   7  -3   1    9.60    7.60
   7  -3   1    2.80    0.90
  -8   3  -1   13.20    2.20
  -8   3  -1   13.00    1.40
  -8   3  -1   12.40    1.30
  -8   3  -1   12.60    1.60
  -8   3  -1   12.40    2.60
  -8   3  -1    9.70    1.90
   8  -3   1    9.80    1.50
   8   2  -1   12.80    1.00
  -8  -2   1   11.40    1.70
  -8  -2   1   11.20    1.60
  -8  -2   1   10.40    2.30
  -8  -2   1    8.30    1.80
   7   2  -1    3.60    0.50
  -7  -2   1    3.50    0.90
  -7  -2   1    3.30    1.30
  -7  -2   1    4.00    1.30
  -7  -2   1    3.30    0.90
   6   2  -1   50.19    2.60
   6   2  -1   47.80    3.00
   6   2  -1   49.10    2.50
   6   2  -1   48.40    2.60
   6   2  -1   49.90    2.70
   6   2  -1   54.89    2.50
  -6  -2   1   54.49    4.10
  -6  -2   1   53.39    3.90
  -6  -2   1   55.19    3.20
  -6  -2   1   54.29    3.30
  -6  -2   1   54.59    3.00
   5   2  -1   39.20    2.10
   5   2  -1   43.90    2.00
   5   2  -1   41.20    2.00
   5   2  -1   38.80    2.00
   5   2  -1   39.60    2.50
   5   2  -1   38.50    2.30
   5   2  -1   39.50    2.40
   5   2  -1   40.40    2.60
   5   2  -1   41.00    2.30
   5   2  -1   41.90    2.00
  -5  -2   1   38.50    3.00
  -5  -2   1   39.00    2.90
  -5  -2   1   43.40    2.40
  -5  -2   1   39.40    2.60
  -5  -2   1   42.90    2.50
  -5  -2   1   36.40    3.10
   4   2  -1   10.40    1.70
   4   2  -1    9.40    0.80
   4   2  -1    7.70    0.80
   4   2  -1    7.80    1.10
   4   2  -1    8.80    0.80
   4   2  -1    9.90    0.60
   4   2  -1    8.90    0.60
   4   2  -1    9.40    0.70
   4   2  -1    9.60    1.70
   4   2  -1    9.10    1.10
   4   2  -1    9.90    0.90
   4   2  -1    9.70    0.60
   4   2  -1    8.80    0.90
   4   2  -1    9.20    0.60
   4   2  -1    8.30    0.90
  -4  -2   1    9.70    1.20
  -4  -2   1    9.10    0.90
  -4  -2   1   11.30    0.90
  -4  -2   1    9.70    1.20
  -4  -2   1   10.90    1.30
  -4  -2   1    9.50    0.90
  -4  -2   1    9.00    0.80
   3   2  -1    6.30    0.90
   3   2  -1    6.00    0.60
   3   2  -1    5.60    0.80
   3   2  -1    5.30    0.60
   3   2  -1    7.50    0.70
   3   2  -1    5.70    0.40
   3   2  -1    5.20    0.80
   3   2  -1    6.80    1.40
   3   2  -1    5.70    0.60
   3   2  -1    5.80    0.60
   3   2  -1    5.90    0.50
   3   2  -1    5.50    0.40
   3   2  -1    5.20    0.90
   3   2  -1    7.20    1.00
   3   2  -1    6.10    0.40
   3   2  -1    5.70    0.60
   3   2  -1    7.20    1.40
  -3  -2   1    5.10    0.80
  -3  -2   1    5.80    0.90
  -3  -2   1    5.90    0.60
  -3  -2   1    6.90    0.90
  -3  -2   1    7.70    0.90
  -3  -2   1    5.60    0.40
  -3  -2   1    6.10    1.40
  -3  -2   1    6.80    0.60
  -3  -2   1    7.10    1.10
   2   2  -1    9.60    0.80
   2   2  -1    8.00    0.80
   2   2  -1    8.70    0.90
   2   2  -1   10.40    1.70
   2   2  -1    8.80    0.80
   2   2  -1    9.20    0.50
   2   2  -1    9.40    0.60
   2   2  -1    9.50    0.50
   2   2  -1    8.80    0.80
   2   2  -1    9.10    0.80
   2   2  -1    8.40    0.60
   2   2  -1   11.60    2.00
   2   2  -1    9.60    0.50
   2   2  -1    8.90    0.90
   2   2  -1    9.30    0.50
   2   2  -1    8.70    0.60
   2   2  -1    9.20    0.80
   2   2  -1    9.10    0.70
   2   2  -1    9.10    0.60
  -2  -2   1    8.10    0.90
  -2  -2   1    9.80    0.70
  -2  -2   1    8.90    0.70
  -2  -2   1    8.50    0.90
  -2  -2   1    8.70    1.20
  -2  -2   1    8.60    0.70
  -2  -2   1    9.20    0.60
  -2  -2   1    8.70    0.60
  -2  -2   1   10.20    0.60
  -2  -2   1    9.40    0.70
  -2  -2   1    8.10    1.60
   1   2  -1 8570.24  378.96
   1   2  -1 8663.93  379.86
  -1  -2   1 8288.87  378.86
  -1  -2   1 8372.86  378.76
   0   2  -1  119.39    5.80
   0   2  -1  126.99    5.70
   0   2  -1  127.59    5.80
   0   2  -1  131.69    8.40
   0   2  -1  127.39    5.80
   0   2  -1  128.79    5.80
   0   2  -1  129.19    5.80
   0   2  -1  117.69    5.80
   0   2  -1  131.09    5.80
   0  -2   1  123.89    5.90
   0  -2   1  122.59    5.80
   0  -2   1  120.69    8.00
   0  -2   1  124.39    5.80
   0  -2   1  127.99    8.30
   0  -2   1  124.39    5.80
   0  -2   1  131.69    5.80
   0  -2   1  127.79    5.80
   0  -2   1  117.39    5.90
   0  -2   1  124.59    5.80
   0  -2   1  127.29    5.80
   0  -2   1  128.59    5.70
   1  -2   1 2376.36  108.19
  -2   2  -1  146.69    6.80
  -2   2  -1  143.99    6.70
  -2   2  -1  148.59    6.60
  -2   2  -1  134.09    6.50
  -2   2  -1  140.89    6.70
  -2   2  -1  132.59    6.80
  -2   2  -1  143.39    6.70
  -2   2  -1  131.29    6.60
  -2   2  -1  150.78    6.90
  -2   2  -1  144.79    6.70
  -2   2  -1  154.78   10.40
  -2   2  -1  128.89    9.80
   2  -2   1  146.89    6.70
   2  -2   1  134.59    6.70
   2  -2   1  144.19   10.30
   2  -2   1  154.08    6.80
   2  -2   1  149.99    6.70
   2  -2   1  149.39    9.90
   2  -2   1  153.58    6.80
   2  -2   1  138.59    6.80
   2  -2   1  145.99    6.70
   2  -2   1  135.39    6.60
   2  -2   1  142.89    6.70
   2  -2   1  138.49    6.70
  -3   2  -1   73.39    3.50
  -3   2  -1   80.19    3.60
  -3   2  -1   76.99    3.80
  -3   2  -1   75.99    3.80
  -3   2  -1   74.39    3.80
  -3   2  -1   74.99    3.90
  -3   2  -1   74.69    3.70
  -3   2  -1   81.79    4.10
  -3   2  -1   78.49    7.40
  -3   2  -1   81.59    3.90
   3  -2   1   82.59    4.20
   3  -2   1   63.89    6.60
   3  -2   1   73.79    3.90
   3  -2   1   76.89    3.80
   3  -2   1   77.99    3.90
   3  -2   1   74.19    3.70
   3  -2   1   85.79    8.00
   3  -2   1   78.69    3.80
   3  -2   1   77.99    3.90
   3  -2   1   70.39    4.00
   3  -2   1   76.59    4.10
  -4   2  -1  627.14   28.00
  -4   2  -1  624.84   28.10
  -4   2  -1  633.74   33.20
  -4   2  -1  629.44   28.60
  -4   2  -1  622.54   33.70
  -4   2  -1  671.73   28.60
  -4   2  -1  634.04   28.20
   4  -2   1  600.84   27.80
   4  -2   1  618.14   28.50
   4  -2   1  638.84   32.50
   4  -2   1  610.04   28.20
   4  -2   1  619.94   28.00
   4  -2   1  665.13   34.60
   4  -2   1  638.14   28.00
   4  -2   1  588.64   28.00
  -5   2  -1  356.36   16.90
  -5   2  -1  360.76   16.00
  -5   2  -1  350.26   15.80
  -5   2  -1  340.27   21.50
  -5   2  -1  335.67   22.10
  -5   2  -1  378.96   17.00
  -5   2  -1  381.36   16.60
  -5   2  -1  360.06   16.40
  -5   2  -1  355.56   16.90
  -5   2  -1  358.36   16.10
  -5   2  -1  357.56   16.40
   5  -2   1  330.07   15.90
   5  -2   1  343.47   16.20
   5  -2   1  354.26   21.00
   5  -2   1  366.06   16.50
   5  -2   1  351.86   16.40
   5  -2   1  366.86   16.30
   5  -2   1  383.96   23.40
   5  -2   1  348.07   16.10
  -6   2  -1   12.50    1.80
  -6   2  -1   11.30    1.60
  -6   2  -1    8.70    1.80
  -6   2  -1    9.80    1.00
  -6   2  -1   10.80    4.60
  -6   2  -1   11.40    1.70
  -6   2  -1    9.80    1.20
  -6   2  -1   11.10    1.30
  -6   2  -1   11.40    1.00
  -6   2  -1   12.50    4.80
   6  -2   1   10.60    1.20
   6  -2   1    9.30    0.80
   6  -2   1   12.10    5.00
   6  -2   1    7.00    3.50
   6  -2   1   10.90    1.10
   6  -2   1   12.30    1.30
  -7   2  -1   11.00    2.30
  -7   2  -1    6.70    5.10
  -7   2  -1   11.00    1.10
  -7   2  -1   11.10    1.10
  -7   2  -1   12.40    1.40
  -7   2  -1   12.00    1.80
  -7   2  -1   11.00    1.80
  -7   2  -1   11.90    1.90
  -7   2  -1   11.00    1.40
   7  -2   1   11.70    1.50
   7  -2   1    9.40    1.30
   7  -2   1    7.20    5.90
  -8   2  -1    1.50    1.00
  -8   2  -1    0.20    0.40
  -8   2  -1    1.00    0.80
  -8   2  -1    1.10    0.90
  -8   2  -1    1.60    0.90
  -8   2  -1    1.20    0.70
  -8   2  -1    1.60    0.60
   8  -2   1    0.40    0.40
   8  -2   1    0.70    0.50
   8   1  -1   74.49    3.90
  -8  -1   1   74.59    5.90
  -8  -1   1   69.49    4.70
  -8  -1   1   73.29    5.30
  -8  -1   1   77.69    4.70
   7   1  -1   11.60    0.70
   7   1  -1   10.70    0.80
   7   1  -1   11.00    0.90
  -7  -1   1   10.90    0.70
  -7  -1   1   10.70    1.90
  -7  -1   1   12.70    2.30
  -7  -1   1   10.50    1.70
  -7  -1   1    9.80    1.50
  -7  -1   1   10.40    1.50
   6   1  -1  157.28    8.00
   6   1  -1  172.68    7.90
   6   1  -1  177.38   10.40
   6   1  -1  169.68    7.80
   6   1  -1  176.58    8.00
   6   1  -1  167.68    8.00
   6   1  -1  176.98    7.80
   6   1  -1  189.88    8.00
   6   1  -1  180.38    7.90
  -6  -1   1  160.28    8.70
  -6  -1   1  177.68    9.30
  -6  -1   1  167.78    8.90
  -6  -1   1  172.18    7.80
  -6  -1   1  170.28    8.60
   5   1  -1   87.39    4.50
   5   1  -1   80.09    4.00
   5   1  -1   87.09    4.00
   5   1  -1   77.29    4.20
   5   1  -1   84.59    4.00
   5   1  -1   82.49    3.90
   5   1  -1   85.79    6.10
   5   1  -1   73.09    4.10
   5   1  -1   78.79    3.80
   5   1  -1   87.69    5.20
   5   1  -1   79.29    3.90
   5   1  -1   82.79    3.80
  -5  -1   1   88.69    4.80
  -5  -1   1   83.59    4.60
  -5  -1   1   78.39    4.90
  -5  -1   1   82.09    3.80
  -5  -1   1   86.19    5.30
  -5  -1   1   87.19    4.20
  -5  -1   1   82.99    4.50
   4   1  -1   17.20    1.30
   4   1  -1   17.80    0.80
   4   1  -1   16.50    1.40
   4   1  -1   17.70    1.20
   4   1  -1   15.20    1.30
   4   1  -1   18.20    1.00
   4   1  -1   15.80    1.10
   4   1  -1   16.20    1.00
   4   1  -1   16.90    1.20
   4   1  -1   15.00    1.20
   4   1  -1   17.60    1.00
   4   1  -1   16.50    0.90
   4   1  -1   16.90    1.20
   4   1  -1   13.30    1.40
   4   1  -1   16.40    1.10
   4   1  -1   16.70    1.70
   4   1  -1   15.30    2.40
  -4  -1   1   20.10    2.10
  -4  -1   1   17.00    1.60
  -4  -1   1   16.20    0.80
  -4  -1   1   17.60    1.20
  -4  -1   1   15.50    0.90
  -4  -1   1   18.40    1.40
  -4  -1   1   15.50    1.50
  -4  -1   1   17.80    2.30
  -4  -1   1   18.40    1.20
  -4  -1   1   17.30    1.30
  -4  -1   1   15.50    0.90
   3   1  -1  411.76   18.80
   3   1  -1  421.26   18.60
   3   1  -1  424.26   19.10
   3   1  -1  426.26   19.40
   3   1  -1  436.96   18.80
   3   1  -1  373.46   19.20
   3   1  -1  432.26   18.60
   3   1  -1  420.96   18.90
   3   1  -1  405.16   18.80
   3   1  -1  444.86   19.00
   3   1  -1  456.75   19.50
   3   1  -1  434.86   19.20
  -3  -1   1  400.26   19.30
  -3  -1   1  415.56   18.90
  -3  -1   1  427.86   18.90
  -3  -1   1  405.36   19.10
  -3  -1   1  418.46   19.20
   2   1  -1  182.38    8.50
   2   1  -1  181.08    8.50
   2   1  -1  191.38    8.30
   2   1  -1  190.18    8.50
   2   1  -1  199.08    8.90
   2   1  -1  188.38    8.60
   2   1  -1  187.38    8.50
   2   1  -1  188.28    8.70
   2   1  -1  187.88    8.80
   2   1  -1  193.68    8.80
   2   1  -1  184.48    8.60
   2   1  -1  200.98    8.50
  -2  -1   1  186.48    8.50
  -2  -1   1  194.88    8.60
  -2  -1   1  200.08    8.50
  -2  -1   1  181.98    8.80
  -2  -1   1  174.68    8.50
  -2  -1   1  174.08    8.90
  -2  -1   1  179.98    8.80
   1   1  -1   13.80    0.90
   1   1  -1   14.50    0.90
   1   1  -1   14.80    0.80
   1   1  -1   14.60    0.70
   1   1  -1   13.40    0.90
   1   1  -1   17.00    1.00
   1   1  -1   14.60    0.70
   1   1  -1   14.30    0.80
   1   1  -1   15.30    0.70
   1   1  -1   16.30    0.90
   1   1  -1   15.00    0.80
   1   1  -1   14.90    1.20
   1   1  -1   12.00    0.90
   1   1  -1   15.00    1.30
   1   1  -1   14.50    0.90
   1   1  -1   14.60    0.80
  -1  -1   1   13.40    1.00
  -1  -1   1   14.50    1.00
  -1  -1   1   15.20    0.90
  -1  -1   1   13.90    0.90
  -1  -1   1   13.30    0.80
  -1  -1   1   13.40    0.90
  -1  -1   1   14.60    1.20
  -1  -1   1   15.10    0.80
  -1  -1   1   15.00    0.80
  -1  -1   1   13.90    0.70
  -1  -1   1   14.90    0.90
  -1  -1   1   14.10    1.30
   0   1  -1   16.00    1.70
   0   1  -1   16.60    0.80
   0   1  -1   17.20    0.80
   0   1  -1   15.50    0.90
   0   1  -1   16.00    0.90
   0   1  -1   16.40    0.80
   0   1  -1   18.90    1.90
   0   1  -1   15.40    0.90
   0   1  -1   16.90    0.90
   0   1  -1   17.60    0.80
   0  -1   1   16.50    0.80
   0  -1   1   14.40    0.90
   0  -1   1   16.60    0.90
   0  -1   1   16.70    0.80
   0  -1   1   17.30    1.80
   0  -1   1   16.80    0.90
   0  -1   1   16.90    0.90
   0  -1   1   15.70    0.90
  -1   1  -1 1366.96   62.59
  -1   1  -1 1278.97   62.29
   1  -1   1 1434.16   62.79
   1  -1   1 1408.46   62.39
  -2   1  -1   59.39    3.20
  -2   1  -1   62.59    3.10
  -2   1  -1   71.59    3.40
  -2   1  -1   61.29    3.00
  -2   1  -1   66.29    3.20
  -2   1  -1   78.09    5.60
  -2   1  -1   57.79    3.10
  -2   1  -1   63.39    3.20
  -2   1  -1   67.49    3.40
  -2   1  -1   61.89    3.00
   2  -1   1   62.99    3.20
   2  -1   1   58.69    3.10
   2  -1   1   71.39    3.30
   2  -1   1   71.09    3.00
   2  -1   1   75.99    5.30
   2  -1   1   78.89    6.00
   2  -1   1   61.19    3.20
   2  -1   1   63.99    3.10
   2  -1   1   71.59    3.10
  -3   1  -1  322.77   18.40
  -3   1  -1  344.27   15.60
  -3   1  -1  323.27   15.10
  -3   1  -1  360.86   15.30
  -3   1  -1  343.27   15.30
  -3   1  -1  338.67   15.20
  -3   1  -1  322.27   15.20
  -3   1  -1  353.66   15.70
  -3   1  -1  351.06   18.80
  -3   1  -1  321.97   15.50
   3  -1   1  332.37   15.10
   3  -1   1  328.07   15.60
   3  -1   1  357.46   18.10
   3  -1   1  341.57   15.50
   3  -1   1  325.77   15.20
   3  -1   1  339.97   15.30
   3  -1   1  340.67   15.30
   3  -1   1  369.86   15.30
   3  -1   1  325.17   18.90
   3  -1   1  325.07   15.40
  -4   1  -1   62.29    3.80
  -4   1  -1   67.89    3.20
  -4   1  -1   67.19    3.60
  -4   1  -1   68.99    3.50
  -4   1  -1   67.19    3.10
  -4   1  -1   74.89    3.60
  -4   1  -1   66.89    3.80
  -4   1  -1   63.89    3.90
  -4   1  -1   65.49    3.30
  -4   1  -1   65.69    3.30
  -4   1  -1   75.39    4.30
  -4   1  -1   68.49    6.80
  -4   1  -1   66.79    6.50
   4  -1   1   66.99    3.40
   4  -1   1   62.29    3.90
   4  -1   1   69.99    3.60
   4  -1   1   73.09    3.60
   4  -1   1   69.79    3.70
   4  -1   1   63.49    3.40
   4  -1   1   70.19    3.20
   4  -1   1   71.09    3.80
   4  -1   1   66.19    3.20
   4  -1   1   70.49    3.40
   4  -1   1   69.99    7.10
   4  -1   1   77.59    6.30
   4  -1   1   62.99    3.50
  -5   1  -1  363.56   17.70
  -5   1  -1  415.26   19.00
  -5   1  -1  390.66   18.30
  -5   1  -1  424.66   18.60
  -5   1  -1  367.36   18.30
  -5   1  -1  397.46   18.00
  -5   1  -1  380.06   17.60
  -5   1  -1  336.17   22.20
  -5   1  -1  399.86   17.70
   5  -1   1  369.46   17.30
   5  -1   1  406.26   17.70
   5  -1   1  373.96   17.70
   5  -1   1  407.96   17.40
   5  -1   1  395.86   18.00
   5  -1   1  397.26   23.40
   5  -1   1  409.86   17.80
  -6   1  -1    6.90    0.70
  -6   1  -1   10.00    1.90
  -6   1  -1    9.10    3.30
  -6   1  -1    6.40    1.00
  -6   1  -1    8.00    0.90
  -6   1  -1    8.30    1.40
  -6   1  -1    9.60    4.00
  -6   1  -1    8.50    1.20
  -6   1  -1    7.30    1.40
  -6   1  -1    7.40    1.30
   6  -1   1    9.80    2.90
   6  -1   1    7.40    4.30
   6  -1   1    7.30    0.80
   6  -1   1    7.50    1.10
   6  -1   1    6.80    0.80
  -7   1  -1    5.40    1.20
  -7   1  -1    6.00    0.80
  -7   1  -1    5.10    1.40
  -7   1  -1    7.40    4.40
  -7   1  -1    4.00    1.10
  -7   1  -1    8.30    1.90
  -7   1  -1    7.30    1.00
  -7   1  -1    4.90    1.00
  -7   1  -1    6.50    0.70
   7  -1   1   12.90    5.30
   7  -1   1    4.80    0.70
   7  -1   1    5.00    0.90
   7  -1   1    8.20    1.00
  -8   1  -1   20.80    6.50
  -8   1  -1   23.70    2.50
  -8   1  -1   27.80    2.80
  -8   1  -1   25.50    3.20
  -8   1  -1   25.70    2.50
  -8   1  -1   25.30    1.60
  -8   1  -1   23.90    2.20
   8  -1   1   19.70    1.80
   8  -1   1   18.20    8.00
   8   0  -1   24.90    1.90
   8   0  -1   24.30    1.60
  -8   0   1   27.80    1.60
  -8   0   1   29.60    2.90
  -8   0   1   27.30    3.30
  -8   0   1   28.90    2.60
  -8   0   1   30.70    2.60
  -8   0   1   31.90    2.70
   7   0  -1  109.09    5.30
   7   0  -1  101.19    5.00
   7   0  -1  111.49    9.40
   7   0  -1  115.59    5.30
  -7   0   1  113.59    6.30
  -7   0   1  104.79    6.00
  -7   0   1  104.49    5.10
  -7   0   1  103.99    8.10
  -7   0   1  101.29    6.10
  -7   0   1  101.39    5.00
  -7   0   1  105.49    5.40
  -7   0   1  110.59    6.60
  -7   0   1  118.09    7.30
   6   0  -1   70.29    3.50
   6   0  -1   80.49    3.80
   6   0  -1   74.19    3.50
   6   0  -1   75.39    5.60
   6   0  -1   71.09    3.80
   6   0  -1   76.79    3.70
   6   0  -1   64.99    7.20
   6   0  -1   71.59    3.50
  -6   0   1   71.59    3.60
  -6   0   1   74.39    3.60
  -6   0   1   68.39    4.40
  -6   0   1   72.69    6.90
  -6   0   1   77.99    5.20
  -6   0   1   69.69    4.60
  -6   0   1   67.99    4.30
  -6   0   1   73.49    4.40
  -6   0   1   73.79    3.90
  -6   0   1   67.49    6.30
   5   0  -1   62.39    3.00
   5   0  -1   68.29    6.30
   5   0  -1   61.39    2.90
   5   0  -1   57.99    3.10
   5   0  -1   61.39    3.00
   5   0  -1   58.19    3.10
   5   0  -1   59.69    2.90
   5   0  -1   55.09    2.80
   5   0  -1   58.29    3.50
   5   0  -1   58.89    4.70
   5   0  -1   63.29    3.10
  -5   0   1   61.09    3.00
  -5   0   1   57.09    2.80
  -5   0   1   61.29    3.20
  -5   0   1   61.29    3.60
  -5   0   1   59.19    4.10
  -5   0   1   56.39    3.60
  -5   0   1   56.19    5.60
  -5   0   1   61.29    3.50
  -5   0   1   60.69    5.40
  -5   0   1   59.69    3.80
  -5   0   1   59.49    3.00
   4   0  -1  231.48   10.80
   4   0  -1  247.28   10.80
   4   0  -1  244.98   13.70
   4   0  -1  256.87   10.90
   4   0  -1  223.98   11.40
   4   0  -1  249.48   10.70
   4   0  -1  235.18   10.80
   4   0  -1  222.88   11.10
   4   0  -1  239.28   11.10
   4   0  -1  243.68   10.80
   4   0  -1  230.08   10.60
   4   0  -1  246.78   10.60
   4   0  -1  244.48   10.70
   4   0  -1  243.48   11.10
  -4   0   1  205.48   13.10
  -4   0   1  228.88   11.70
  -4   0   1  237.48   11.50
  -4   0   1  242.28   10.90
  -4   0   1  238.48   10.70
  -4   0   1  242.48   11.30
  -4   0   1  236.78   11.20
  -4   0   1  229.78   10.60
  -4   0   1  225.88   11.20
   3   0  -1   83.39    4.00
   3   0  -1   81.79    3.70
   3   0  -1   79.49    5.60
   3   0  -1   81.09    5.10
   3   0  -1   77.89    3.60
   3   0  -1   79.79    4.20
   3   0  -1   77.49    4.00
   3   0  -1   83.39    3.60
   3   0  -1   82.69    3.90
   3   0  -1   71.59    3.80
   3   0  -1   74.09    3.80
   3   0  -1   77.49    3.70
   3   0  -1   80.69    3.70
   3   0  -1   70.09    3.60
   3   0  -1   77.69    3.60
   3   0  -1   81.89    3.90
   3   0  -1   80.19    3.70
   3   0  -1   80.39    3.70
  -3   0   1   79.49    3.60
  -3   0   1   77.69    4.00
  -3   0   1   72.89    3.70
  -3   0   1   85.19    5.60
  -3   0   1   81.19    4.10
  -3   0   1   73.29    4.40
  -3   0   1   82.49    5.40
  -3   0   1   76.99    4.20
  -3   0   1   75.89    4.00
  -3   0   1   77.79    3.80
   2   0  -1   59.99    2.90
   2   0  -1   61.89    2.70
   2   0  -1   57.49    2.90
   2   0  -1   56.29    3.10
   2   0  -1   59.89    2.60
   2   0  -1   56.29    3.00
   2   0  -1   55.19    2.80
   2   0  -1   58.99    2.70
   2   0  -1   58.09    2.70
   2   0  -1   58.19    2.90
   2   0  -1   57.39    2.70
   2   0  -1   55.09    2.70
   2   0  -1   57.19    3.90
   2   0  -1   58.29    2.80
   2   0  -1   60.49    2.80
  -2   0   1   52.39    2.80
  -2   0   1   56.99    2.70
  -2   0   1   60.39    2.90
  -2   0   1   53.09    2.90
  -2   0   1   58.99    3.00
  -2   0   1   63.29    3.10
  -2   0   1   61.49    2.90
  -2   0   1   61.19    3.20
  -2   0   1   58.99    2.70
  -2   0   1   52.79    3.70
  -2   0   1   57.69    3.90
   1   0  -1   53.69    2.40
   1   0  -1   54.89    2.40
   1   0  -1   56.89    3.10
   1   0  -1   51.69    2.50
   1   0  -1   54.19    2.60
   1   0  -1   53.79    2.50
   1   0  -1   53.49    2.70
   1   0  -1   57.19    2.60
   1   0  -1   53.39    3.00
   1   0  -1   53.39    2.50
   1   0  -1   57.39    2.60
   1   0  -1   55.79    2.50
   1   0  -1   51.69    2.50
   1   0  -1   56.79    2.40
   1   0  -1   49.20    2.40
  -1   0   1   56.39    2.60
  -1   0   1   53.59    2.50
  -1   0   1   49.10    3.00
  -1   0   1   54.39    2.50
  -1   0   1   51.79    2.50
  -1   0   1   53.19    2.40
  -1   0   1   52.79    3.00
  -1   0   1   53.89    2.60
  -1   0   1   53.29    2.60
  -1   0   1   50.29    2.70
  -2   0  -1  487.65   22.60
  -2   0  -1  437.06   22.00
   2   0   1  460.15   22.40
   2   0   1  453.05   21.80
  -3   0  -1   27.10    2.10
  -3   0  -1   32.50    2.10
  -3   0  -1   28.90    1.50
  -3   0  -1   28.20    1.60
  -3   0  -1   29.80    1.60
  -3   0  -1   30.50    1.80
  -3   0  -1   29.20    1.40
  -3   0  -1   33.80    3.50
  -3   0  -1   28.30    1.80
  -3   0  -1   28.50    1.40
  -3   0  -1   31.10    1.50
  -3   0  -1   25.80    3.20
   3   0   1   29.20    1.50
   3   0   1   32.80    3.80
   3   0   1   28.50    1.60
   3   0   1   28.80    1.80
   3   0   1   30.50    1.60
   3   0   1   28.40    1.60
   3   0   1   30.90    1.60
   3   0   1   30.00    1.80
   3   0   1   29.50    2.00
   3   0   1   30.90    1.60
   3   0   1   29.60    1.80
   3   0   1   30.80    1.70
   3   0   1   30.70    2.90
  -4   0  -1    6.10    2.10
  -4   0  -1    7.20    0.70
  -4   0  -1    6.70    0.50
  -4   0  -1    8.40    0.90
  -4   0  -1    9.00    2.50
  -4   0  -1    7.50    0.90
  -4   0  -1    6.70    1.00
  -4   0  -1    6.70    1.10
  -4   0  -1    7.30    0.60
  -4   0  -1    8.60    1.20
  -4   0  -1    8.20    0.60
   4   0   1    8.90    0.50
   4   0   1    6.70    0.70
   4   0   1    8.10    1.00
   4   0   1    8.10    1.10
   4   0   1    7.80    0.80
   4   0   1    8.10    0.60
   4   0   1    7.70    1.90
   4   0   1    7.00    1.00
   4   0   1    6.40    1.00
   4   0   1    8.50    0.70
   4   0   1    7.10    0.70
   4   0   1    9.80    2.80
   4   0   1    8.40    0.70
   4   0   1    7.90    0.90
  -5   0  -1  576.34   26.60
  -5   0  -1  601.04   30.10
  -5   0  -1  560.14   26.30
  -5   0  -1  572.64   25.70
  -5   0  -1  534.15   26.10
  -5   0  -1  570.34   30.00
  -5   0  -1  594.44   25.60
  -5   0  -1  596.64   25.60
  -5   0  -1  578.74   26.30
   5   0   1  582.54   25.70
   5   0   1  550.24   25.50
   5   0   1  530.85   30.20
   5   0   1  576.04   28.40
   5   0   1  616.44   25.80
  -6   0  -1  122.99    6.80
  -6   0  -1  135.99   10.30
  -6   0  -1  124.79    7.20
  -6   0  -1  122.29    6.00
  -6   0  -1  120.49    7.50
  -6   0  -1  125.09    5.90
  -6   0  -1  130.19    6.80
  -6   0  -1  120.39    6.60
   6   0   1  117.29    6.00
   6   0   1  134.29    6.10
   6   0   1  135.79    6.20
   6   0   1  126.79    8.70
   6   0   1  137.69   11.50
   6   0   1  117.29    5.90
   6   0   1  135.09    5.80
  -7   0  -1   33.20    2.80
  -7   0  -1   37.60    2.80
  -7   0  -1   31.50    3.00
  -7   0  -1   31.70    2.50
  -7   0  -1   41.70    6.40
  -7   0  -1   34.70    2.10
  -7   0  -1   35.90    3.50
  -7   0  -1   33.00    1.90
   7   0   1   36.60    1.80
   7   0   1   37.10    2.20
   7   0   1   29.60    6.60
   7   0   1   32.80    1.90
   7   0   1   30.70    2.10
  -8   0  -1    2.30    1.00
  -8   0  -1    2.20    1.30
  -8   0  -1    2.30    0.90
  -8   0  -1    1.70    1.10
  -8   0  -1   -2.30    4.50
   8   0   1    3.70    6.20
   8   0   1    0.70    0.40
   8   0   1    0.70    0.40
   8  -1  -1  100.49   11.30
   8  -1  -1   86.59    5.30
  -8   1   1  106.09    5.10
  -8   1   1  107.19    6.30
  -8   1   1  114.29   10.40
  -8   1   1   99.09    6.10
  -8   1   1  112.29    6.30
  -8   1   1   96.59    5.30
  -8   1   1  110.89    7.50
  -8   1   1  105.49    6.50
   7  -1  -1   67.89    3.50
   7  -1  -1   66.89    3.40
   7  -1  -1   64.89    9.00
   7  -1  -1   77.49    3.90
   7  -1  -1   72.49    3.90
  -7   1   1   70.39    3.90
  -7   1   1   65.69    4.40
  -7   1   1   68.09    4.50
  -7   1   1   70.39    3.70
  -7   1   1   72.89    5.40
  -7   1   1   74.39    4.80
  -7   1   1   79.99    4.80
  -7   1   1   84.89    8.10
   6  -1  -1  191.88   14.20
   6  -1  -1  192.68    9.10
   6  -1  -1  208.18    9.20
  -6   1   1  192.98    9.10
  -6   1   1  192.88    9.70
  -6   1   1  186.78    9.20
  -6   1   1  204.18   10.80
  -6   1   1  192.08    9.90
  -6   1   1  179.88    9.90
  -6   1   1  185.68    9.70
   5  -1  -1    0.00    0.30
   5  -1  -1    0.00    0.20
   5  -1  -1   -0.20    0.20
   5  -1  -1    0.60    0.40
   5  -1  -1    0.00    0.20
   5  -1  -1    0.10    0.20
   5  -1  -1    0.30    2.40
   5  -1  -1   -0.70    1.90
   5  -1  -1    0.10    0.20
  -5   1   1   -0.10    0.40
  -5   1   1   -0.20    0.20
  -5   1   1   -0.10    0.40
  -5   1   1    0.10    0.40
  -5   1   1   -1.00    1.80
  -5   1   1    0.00    0.30
  -5   1   1   -0.10    0.50
  -5   1   1   -0.30    0.40
  -5   1   1   -0.10    2.00
  -5   1   1    0.20    0.30
   4  -1  -1   90.69    4.80
   4  -1  -1   87.59    7.90
   4  -1  -1  103.39    4.70
   4  -1  -1   98.19    4.80
   4  -1  -1   90.99    5.00
   4  -1  -1   95.89    4.70
   4  -1  -1   93.99    4.70
   4  -1  -1  103.29    4.60
   4  -1  -1   98.69    4.70
   4  -1  -1   98.09    4.70
   4  -1  -1   87.89    7.00
   4  -1  -1  100.59    4.70
   4  -1  -1   97.49    5.30
   4  -1  -1   99.09    5.00
  -4   1   1   98.79    4.60
  -4   1   1   95.49    4.70
  -4   1   1   99.69    7.70
  -4   1   1   99.59    4.70
  -4   1   1   99.39    5.00
  -4   1   1   95.39    5.10
  -4   1   1  101.59    5.20
  -4   1   1   86.89    5.10
  -4   1   1   99.89    5.60
  -4   1   1   82.09    7.40
  -4   1   1   99.29    4.70
   3  -1  -1  174.88    8.60
   3  -1  -1  181.68    8.40
   3  -1  -1  182.98    8.40
   3  -1  -1  189.18    8.30
   3  -1  -1  181.48    8.30
   3  -1  -1  159.38    8.30
   3  -1  -1  174.38    8.30
   3  -1  -1  184.78   11.50
   3  -1  -1  190.98    8.40
   3  -1  -1  193.68    8.40
   3  -1  -1  179.78    8.30
   3  -1  -1  177.48    8.60
   3  -1  -1  191.68    8.80
   3  -1  -1  188.68   11.10
  -3   1   1  180.58   11.20
  -3   1   1  182.68    8.10
  -3   1   1  177.28    8.60
  -3   1   1  164.88    8.30
  -3   1   1  201.68    8.80
  -3   1   1  177.18    8.30
  -3   1   1  172.28    8.60
  -3   1   1  184.08    8.50
  -3   1   1  186.38   11.30
  -3   1   1  185.48    8.40
  -3   1   1  184.98    9.00
  -3   1   1  183.18    8.10
  -3   1   1  180.38    8.40
   2  -1  -1 1414.36   62.69
   2  -1  -1 1265.07   62.19
  -2   1   1 1390.16   62.49
   1  -1  -1  267.67   13.80
   1  -1  -1  252.47   13.80
  -1   1   1  278.17   15.10
  -1   1   1  268.27   13.80
   0  -1  -1 1315.97   57.69
   0  -1  -1 1277.47   57.69
   0   1   1 1256.97   57.69
   0   1   1 1250.97   57.59
  -1  -1  -1   59.69    2.70
  -1  -1  -1   56.89    2.70
  -1  -1  -1   57.09    2.70
  -1  -1  -1   59.19    2.60
  -1  -1  -1   59.09    2.70
  -1  -1  -1   60.69    2.80
  -1  -1  -1   59.29    2.70
  -1  -1  -1   55.59    3.60
  -1  -1  -1   58.79    2.70
  -1  -1  -1   62.29    2.80
  -1  -1  -1   57.69    2.70
   1   1   1   51.09    2.80
   1   1   1   60.89    2.70
   1   1   1   61.49    2.70
   1   1   1   54.79    2.90
   1   1   1   52.69    3.70
   1   1   1   53.29    3.90
   1   1   1   62.59    2.60
   1   1   1   57.59    2.70
   1   1   1   60.19    2.80
   1   1   1   62.59    2.70
   1   1   1   57.09    2.70
   1   1   1   57.19    2.80
   1   1   1   59.39    2.70
   1   1   1   57.79    2.70
  -2  -1  -1  195.68    8.70
  -2  -1  -1  198.88    8.70
  -2  -1  -1  196.98    8.90
  -2  -1  -1  206.98    8.90
  -2  -1  -1  202.08    9.00
  -2  -1  -1  173.58    9.20
  -2  -1  -1  186.98    8.80
  -2  -1  -1  203.78    8.80
  -2  -1  -1  180.88   10.00
  -2  -1  -1  180.48   10.50
  -2  -1  -1  172.48    9.20
  -2  -1  -1  186.68    9.00
   2   1   1  211.18    9.00
   2   1   1  195.98    8.90
   2   1   1  187.18    8.80
   2   1   1  208.18    9.10
   2   1   1  212.68    8.80
   2   1   1  194.98   10.20
   2   1   1  212.98    9.00
   2   1   1  199.88    8.90
   2   1   1  195.08    9.00
   2   1   1  210.78   10.80
   2   1   1  212.58    8.80
   2   1   1  203.58    8.80
   2   1   1  194.38    9.10
   2   1   1  188.38    8.90
  -3  -1  -1    5.50    0.40
  -3  -1  -1    5.30    0.60
  -3  -1  -1    6.60    1.60
  -3  -1  -1    6.30    0.90
  -3  -1  -1    9.80    2.00
  -3  -1  -1    3.90    0.80
  -3  -1  -1    4.10    0.60
   3   1   1    4.80    0.40
   3   1   1    5.30    0.60
   3   1   1    6.00    0.40
   3   1   1    6.00    0.70
   3   1   1    4.40    0.80
  -4  -1  -1    3.00    0.80
  -4  -1  -1    2.90    1.70
  -4  -1  -1    4.20    0.80
  -4  -1  -1    2.60    0.60
  -4  -1  -1    4.00    1.70
  -4  -1  -1    3.30    0.40
  -4  -1  -1    3.30    0.70
  -4  -1  -1    3.90    0.30
  -4  -1  -1    3.20    0.80
   4   1   1    3.00    0.50
   4   1   1    3.50    0.50
   4   1   1    4.60    1.30
   4   1   1    2.50    0.50
   4   1   1    3.20    0.40
   4   1   1    2.40    0.40
   4   1   1    3.20    0.30
   4   1   1    3.50    0.50
   4   1   1    5.90    2.50
   4   1   1    2.60    0.60
   4   1   1    3.50    0.30
   4   1   1    3.30    0.70
   4   1   1    3.40    0.60
  -5  -1  -1    2.30    0.70
  -5  -1  -1    2.50    0.30
  -5  -1  -1    2.00    1.90
  -5  -1  -1    3.00    0.90
  -5  -1  -1    2.70    2.20
  -5  -1  -1    1.60    0.30
  -5  -1  -1    2.20    0.60
  -5  -1  -1    2.30    0.70
  -5  -1  -1    2.60    0.90
   5   1   1    2.10    0.50
   5   1   1   -0.20    1.30
   5   1   1    2.20    0.40
   5   1   1    2.80    2.60
   5   1   1    2.10    0.50
   5   1   1    2.10    0.50
   5   1   1    2.20    0.40
   5   1   1    2.20    0.30
  -6  -1  -1  269.97   12.30
  -6  -1  -1  249.18   13.00
  -6  -1  -1  274.27   13.00
  -6  -1  -1  267.27   12.00
  -6  -1  -1  276.17   14.00
  -6  -1  -1  290.27   13.70
   6   1   1  257.57   12.10
   6   1   1  295.57   12.40
   6   1   1  245.38   12.50
   6   1   1  281.17   12.20
   6   1   1  255.77   16.60
   6   1   1  265.77   14.90
  -7  -1  -1   -0.10    0.40
  -7  -1  -1   -0.30    0.50
  -7  -1  -1    0.20    0.70
  -7  -1  -1   -1.70    2.70
  -7  -1  -1   -0.70    0.50
   7   1   1   -0.10    0.20
   7   1   1    1.60    4.50
   7   1   1    0.30    0.30
   7   1   1   -0.10    0.30
   7   1   1    0.10    0.20
  -8  -1  -1    1.70    0.90
  -8  -1  -1    1.00    1.00
  -8  -1  -1    2.00    1.10
  -8  -1  -1    2.00    0.90
   8   1   1    1.30    0.50
   8   1   1    1.10    0.40
   8  -2  -1   -0.20    0.30
   8  -2  -1    0.10    0.40
  -8   2   1   -0.40    0.70
  -8   2   1    0.00    0.40
  -8   2   1    0.00    0.40
  -8   2   1   -0.20    0.50
  -8   2   1   -6.10    5.40
  -8   2   1    0.10    0.70
   7  -2  -1   40.20    8.20
   7  -2  -1   29.70    2.20
   7  -2  -1   33.30    2.30
   7  -2  -1   31.30    2.00
  -7   2   1   33.00    2.20
  -7   2   1   30.50    3.30
  -7   2   1   33.10    2.80
  -7   2   1   31.50    2.60
  -7   2   1   32.80    2.30
  -7   2   1   33.40    2.20
  -7   2   1   35.30    2.90
  -7   2   1   34.20    2.90
   6  -2  -1   14.10    3.80
   6  -2  -1    4.20    4.50
   6  -2  -1    9.40    1.00
   6  -2  -1    8.70    1.10
   6  -2  -1    9.10    0.90
   6  -2  -1   11.70    1.10
   6  -2  -1   13.50    1.30
  -6   2   1    9.20    1.00
  -6   2   1    9.30    1.50
  -6   2   1   11.60    1.50
  -6   2   1   10.40    2.00
  -6   2   1   10.20    1.50
  -6   2   1   11.10    1.40
  -6   2   1   10.00    4.50
  -6   2   1   11.60    1.20
  -6   2   1   12.20    4.40
  -6   2   1   11.60    1.10
   5  -2  -1  189.58    8.80
   5  -2  -1  180.78    8.70
   5  -2  -1  153.98   13.50
   5  -2  -1  188.48    8.70
   5  -2  -1  199.28   13.20
   5  -2  -1  177.08    8.60
   5  -2  -1  184.68    8.70
  -5   2   1  192.08   13.50
  -5   2   1  176.88    8.10
  -5   2   1  182.18    8.80
  -5   2   1  185.88    9.00
  -5   2   1  178.18    8.20
  -5   2   1  181.38    8.60
  -5   2   1  180.08    9.20
  -5   2   1  188.98    9.30
  -5   2   1  178.38    9.90
  -5   2   1  188.98   13.80
  -5   2   1  189.48    8.80
  -5   2   1  195.78    9.40
   4  -2  -1  112.19    5.70
   4  -2  -1  116.19    5.70
   4  -2  -1  118.59    5.60
   4  -2  -1  121.29    5.80
   4  -2  -1  115.39    5.80
   4  -2  -1  114.99    6.20
   4  -2  -1  116.19    5.70
   4  -2  -1  117.79   10.20
   4  -2  -1  123.29    5.70
   4  -2  -1  118.49    9.40
  -4   2   1  119.29    6.60
  -4   2   1  127.89    6.20
  -4   2   1  114.09    5.30
  -4   2   1  120.79    5.60
  -4   2   1  104.69    6.00
  -4   2   1  114.39    5.70
  -4   2   1  120.99    5.80
  -4   2   1  119.79    5.60
  -4   2   1  110.89    5.70
  -4   2   1  113.59    9.80
  -4   2   1  117.99    6.10
  -4   2   1  107.19    9.50
  -4   2   1  117.59    5.50
  -4   2   1  121.99    5.90
   3  -2  -1   -0.10    0.10
   3  -2  -1   -0.10    0.20
   3  -2  -1    0.10    0.20
   3  -2  -1   -0.30    1.60
   3  -2  -1   -0.10    0.20
   3  -2  -1   -0.10    0.20
   3  -2  -1    0.10    0.20
   3  -2  -1    0.00    0.10
   3  -2  -1    0.10    0.20
   3  -2  -1   -0.10    0.20
   3  -2  -1   -0.30    1.30
   3  -2  -1    0.50    0.20
  -3   2   1    0.00    0.20
  -3   2   1    0.20    1.20
  -3   2   1    0.50    0.20
  -3   2   1    0.00    0.10
  -3   2   1    0.00    0.20
  -3   2   1    0.00    0.20
  -3   2   1   -0.70    1.60
  -3   2   1    0.20    0.20
  -3   2   1    0.00    0.30
  -3   2   1    0.20    0.30
  -3   2   1    0.00    0.20
  -3   2   1    0.20    0.30
  -3   2   1    0.00    0.20
   2  -2  -1  153.48   10.30
   2  -2  -1  140.29    7.00
   2  -2  -1  141.19    6.90
   2  -2  -1  155.78    6.80
   2  -2  -1  134.69   10.10
   2  -2  -1  155.18    6.90
   2  -2  -1  157.18    7.10
   2  -2  -1  146.69    6.80
   2  -2  -1  150.18    6.90
   2  -2  -1  150.38    6.90
   2  -2  -1  144.59    6.90
   2  -2  -1  148.89    7.00
  -2   2   1  146.29    6.90
  -2   2   1  148.99    6.80
  -2   2   1  140.09    6.90
  -2   2   1  145.79    6.90
  -2   2   1  150.08    6.90
  -2   2   1  138.39    6.70
  -2   2   1  143.49    6.80
  -2   2   1  155.88    7.10
  -2   2   1  155.68   10.30
  -2   2   1  144.49    6.90
  -2   2   1  138.29   10.20
   1  -2  -1  391.96   19.70
   1  -2  -1  377.96   16.20
   1  -2  -1  356.46   19.30
   1  -2  -1  356.26   16.10
  -1   2   1  345.47   19.40
  -1   2   1  361.46   16.10
  -1   2   1  320.57   19.00
   0  -2  -1 4211.08  188.28
   0   2   1 4305.07  188.18
   0   2   1 4135.49  188.28
  -1  -2  -1    2.10    0.30
  -1  -2  -1    2.40    0.40
  -1  -2  -1    2.10    0.30
  -1  -2  -1    2.30    0.20
  -1  -2  -1    2.70    0.30
  -1  -2  -1    1.50    0.30
  -1  -2  -1    2.40    1.10
  -1  -2  -1    1.90    0.20
  -1  -2  -1    2.30    0.40
  -1  -2  -1    2.30    0.30
  -1  -2  -1    2.40    0.20
  -1  -2  -1    2.20    0.20
  -1  -2  -1    2.50    0.40
  -1  -2  -1    2.30    0.40
   1   2   1    2.10    0.20
   1   2   1    3.30    1.30
   1   2   1    2.40    0.50
   1   2   1    2.60    0.40
   1   2   1    2.00    0.30
   1   2   1    2.20    0.40
   1   2   1    1.70    0.30
   1   2   1    2.20    0.30
   1   2   1    2.30    0.30
   1   2   1    2.00    0.30
   1   2   1    2.10    0.40
   1   2   1    2.10    1.10
  -2  -2  -1  115.49    5.70
  -2  -2  -1  109.69    5.10
  -2  -2  -1  112.19    5.10
  -2  -2  -1  108.79    5.20
  -2  -2  -1  110.29    5.20
  -2  -2  -1  109.69    5.30
  -2  -2  -1  115.49    5.10
  -2  -2  -1  105.49    7.20
  -2  -2  -1  108.99    5.50
  -2  -2  -1  114.09    5.40
  -2  -2  -1  119.59    6.90
  -2  -2  -1  115.89    5.40
  -2  -2  -1  106.69    5.40
  -2  -2  -1  112.59    5.40
   2   2   1  105.89    7.30
   2   2   1  115.09    5.20
   2   2   1  115.49    5.20
   2   2   1  116.09    5.20
   2   2   1  114.49    5.40
   2   2   1  114.59    5.40
   2   2   1  111.39    7.30
   2   2   1  127.89    5.50
   2   2   1  112.49    5.70
   2   2   1  116.09    5.20
   2   2   1  115.99    5.20
   2   2   1  116.09    5.20
   2   2   1  108.99    5.20
   2   2   1  116.39    5.50
  -3  -2  -1    0.50    0.30
  -3  -2  -1    0.00    1.00
  -3  -2  -1    0.40    0.20
  -3  -2  -1    0.50    0.30
  -3  -2  -1    0.00    0.60
  -3  -2  -1    0.10    0.20
  -3  -2  -1    0.20    0.40
  -3  -2  -1    0.00    0.20
  -3  -2  -1    0.00    0.30
  -3  -2  -1    0.50    0.30
  -3  -2  -1    0.00    0.10
  -3  -2  -1    0.00    0.10
   3   2   1    0.10    0.10
   3   2   1    0.60    0.90
   3   2   1    0.10    0.10
   3   2   1    0.10    0.10
   3   2   1    0.30    0.10
   3   2   1    0.20    0.20
   3   2   1    0.80    0.30
   3   2   1    0.00    0.20
   3   2   1    0.30    0.20
   3   2   1   -0.20    0.20
   3   2   1    0.40    0.30
   3   2   1    0.10    0.20
   3   2   1   -0.30    0.90
   3   2   1    0.00    0.10
   3   2   1    0.00    0.10
   3   2   1    0.00    0.20
  -4  -2  -1    2.70    0.60
  -4  -2  -1    2.70    0.80
  -4  -2  -1    3.80    0.50
  -4  -2  -1    2.80    0.80
  -4  -2  -1    4.60    0.70
  -4  -2  -1    4.00    1.70
  -4  -2  -1    4.20    1.90
  -4  -2  -1    4.00    0.60
  -4  -2  -1    4.50    0.70
   4   2   1    3.20    0.60
   4   2   1    4.20    0.40
   4   2   1    3.00    0.60
   4   2   1    3.60    0.40
   4   2   1    3.40    0.30
   4   2   1    3.80    0.40
   4   2   1    3.40    0.40
   4   2   1    3.90    0.80
   4   2   1    3.80    0.50
   4   2   1    3.30    0.50
   4   2   1    2.80    1.50
   4   2   1    5.30    2.30
   4   2   1    3.90    0.70
  -5  -2  -1  100.39    5.50
  -5  -2  -1  101.19    5.00
  -5  -2  -1  111.59    7.80
  -5  -2  -1  105.09    7.70
  -5  -2  -1  110.19    5.60
  -5  -2  -1  108.19    5.40
  -5  -2  -1  110.79    6.30
  -5  -2  -1  105.99    6.10
   5   2   1  112.99    4.90
   5   2   1  100.59    5.00
   5   2   1  103.49    8.20
   5   2   1  111.09    4.90
   5   2   1   99.09    7.50
   5   2   1  104.99    5.20
   5   2   1  110.09    5.40
   5   2   1   99.89    5.50
   5   2   1  104.89    5.60
   5   2   1  114.29    5.00
   5   2   1  100.99    5.00
  -6  -2  -1  216.08   10.30
  -6  -2  -1  233.48   11.10
  -6  -2  -1  228.88   13.20
  -6  -2  -1  222.88   11.10
  -6  -2  -1  245.88   12.00
   6   2   1  223.28   10.30
   6   2   1  219.68   10.90
   6   2   1  195.78   13.90
   6   2   1  231.38   10.30
   6   2   1  243.28   10.40
  -7  -2  -1    1.50    0.70
  -7  -2  -1    2.90    0.90
  -7  -2  -1    2.10    1.10
  -7  -2  -1    1.80    1.00
   7   2   1    2.00    0.40
   7   2   1    1.80    0.40
   7   2   1    1.80    0.50
   7   2   1    0.70    3.80
   7   2   1    2.10    0.40
  -8  -2  -1   19.50    3.20
  -8  -2  -1   15.40    2.00
  -8  -2  -1   12.70    2.40
  -8  -2  -1   17.30    1.90
   8   2   1   13.20    1.10
   8  -3  -1   47.60    3.40
  -8   3   1   62.89    4.10
  -8   3   1   57.59    4.40
  -8   3   1   62.69    3.60
  -8   3   1   58.39    5.20
  -8   3   1   60.49    3.60
   7  -3  -1   39.20    2.90
   7  -3  -1   55.49   10.10
   7  -3  -1   39.10    2.80
   7  -3  -1   50.69    3.10
  -7   3   1   49.40    3.40
  -7   3   1   46.60    3.60
  -7   3   1   61.39   10.00
  -7   3   1   54.79    4.50
  -7   3   1   45.50    2.90
  -7   3   1   47.30    3.00
  -7   3   1   47.40    3.00
   6  -3  -1    2.00    0.60
   6  -3  -1    1.90    0.60
   6  -3  -1    3.20    3.80
   6  -3  -1    1.60    0.40
   6  -3  -1    2.20    0.70
   6  -3  -1    3.10    0.70
   6  -3  -1    1.80    4.30
   6  -3  -1    1.90    0.70
  -6   3   1    2.70    0.90
  -6   3   1    2.80    0.20
  -6   3   1    2.70    1.10
  -6   3   1    3.30    0.80
  -6   3   1    1.30    0.60
  -6   3   1    2.60    0.30
  -6   3   1    2.50    0.80
  -6   3   1    2.70    4.40
  -6   3   1    5.60    3.90
  -6   3   1    1.40    0.50
  -6   3   1    2.90    0.80
   5  -3  -1    3.10    0.60
   5  -3  -1    2.30    0.40
   5  -3  -1    1.80    0.60
   5  -3  -1    1.20    0.60
   5  -3  -1   -0.20    3.20
   5  -3  -1    1.50    0.50
   5  -3  -1    1.80    0.70
   5  -3  -1    2.20    3.10
  -5   3   1    2.20    0.30
  -5   3   1    3.70    4.10
  -5   3   1    3.10    1.10
  -5   3   1    1.90    0.60
  -5   3   1    2.70    0.60
  -5   3   1    1.70    0.40
  -5   3   1    1.70    0.60
  -5   3   1    1.90    0.60
  -5   3   1    2.70    2.90
  -5   3   1    2.30    0.50
  -5   3   1    1.40    0.70
  -5   3   1    2.00    0.80
   4  -3  -1    4.00    1.00
   4  -3  -1    4.70    0.90
   4  -3  -1    4.10    0.70
   4  -3  -1    4.20    0.60
   4  -3  -1    4.80    0.80
   4  -3  -1    2.70    2.30
   4  -3  -1    5.00    3.10
   4  -3  -1    4.40    0.70
  -4   3   1    4.20    0.30
  -4   3   1    4.40    0.60
  -4   3   1    4.00    0.60
  -4   3   1    4.30    1.00
  -4   3   1    4.30    0.90
  -4   3   1    4.40    0.50
  -4   3   1    4.20    0.80
  -4   3   1    3.80    0.90
  -4   3   1    6.60    3.40
  -4   3   1    5.10    0.80
  -4   3   1    3.70    0.60
   3  -3  -1    0.00    0.20
   3  -3  -1   -0.20    0.20
   3  -3  -1   -0.40    0.20
   3  -3  -1    0.60    1.60
   3  -3  -1    0.00    0.20
   3  -3  -1    0.30    0.30
   3  -3  -1   -0.50    0.20
   3  -3  -1    0.00    2.00
   3  -3  -1    0.20    0.30
   3  -3  -1    0.20    0.30
   3  -3  -1   -0.10    0.30
   3  -3  -1    0.10    0.20
  -3   3   1    0.00    0.30
  -3   3   1   -0.10    0.20
  -3   3   1   -0.20    0.30
  -3   3   1   -0.40    0.30
  -3   3   1   -0.40    2.10
  -3   3   1    0.10    0.20
  -3   3   1   -0.20    1.70
  -3   3   1   -0.10    0.10
  -3   3   1    0.10    0.20
  -3   3   1    0.10    0.40
  -3   3   1    0.00    0.20
  -3   3   1    0.30    0.30
  -3   3   1   -0.10    0.20
   2  -3  -1   -0.10    0.20
   2  -3  -1   -0.10    0.30
   2  -3  -1   -0.30    0.20
   2  -3  -1    0.10    0.30
   2  -3  -1   -0.20    0.30
   2  -3  -1   -0.20    0.20
   2  -3  -1   -0.50    1.90
   2  -3  -1   -1.50    1.80
   2  -3  -1    0.10    0.20
   2  -3  -1    0.50    0.30
   2  -3  -1    0.20    0.30
   2  -3  -1   -0.10    0.20
  -2   3   1    0.10    0.20
  -2   3   1    0.00    0.30
  -2   3   1   -0.10    0.20
  -2   3   1   -0.20    0.30
  -2   3   1    2.00    2.10
  -2   3   1   -0.20    0.20
  -2   3   1    0.20    0.30
  -2   3   1   -0.60    2.10
  -2   3   1    0.00    0.20
  -2   3   1    0.10    0.20
   1  -3  -1  608.34   32.10
   1  -3  -1  603.34   32.10
   1  -3  -1  604.84   27.60
  -1   3   1  638.94   32.30
  -1   3   1  629.64   32.50
   0  -3  -1  251.27   11.90
   0  -3  -1  252.67   11.70
   0  -3  -1  249.78   11.60
   0  -3  -1  269.47   11.50
   0  -3  -1  263.37   11.70
   0  -3  -1  251.27   15.20
   0  -3  -1  257.07   11.70
   0  -3  -1  246.68   11.70
   0  -3  -1  258.27   11.50
   0  -3  -1  262.37   11.70
   0  -3  -1  272.27   15.80
   0  -3  -1  253.07   11.80
   0   3   1  244.08   11.80
   0   3   1  249.18   15.20
   0   3   1  267.57   11.70
   0   3   1  252.97   11.70
   0   3   1  265.67   11.70
   0   3   1  255.97   15.80
   0   3   1  255.17   11.70
   0   3   1  259.97   11.60
   0   3   1  252.07   11.70
   0   3   1  263.27   11.80
   0   3   1  253.77   11.70
  -1  -3  -1  182.08    8.30
  -1  -3  -1  167.08    8.50
  -1  -3  -1  176.98    8.50
  -1  -3  -1  179.98    8.40
  -1  -3  -1  180.78    8.20
  -1  -3  -1  178.98    8.30
  -1  -3  -1  177.38   11.40
  -1  -3  -1  193.18    8.70
  -1  -3  -1  195.98    8.60
  -1  -3  -1  181.88    8.40
  -1  -3  -1  181.48    8.50
   1   3   1  184.98    8.20
   1   3   1  194.78    8.50
   1   3   1  187.98    8.50
   1   3   1  179.68   12.00
   1   3   1  183.98    8.30
   1   3   1  192.98    8.30
   1   3   1  183.08    8.40
   1   3   1  179.58   11.50
   1   3   1  186.98    8.60
   1   3   1  182.08    8.60
   1   3   1  177.98    8.50
   1   3   1  180.98    8.70
   1   3   1  180.38    8.70
   1   3   1  198.68    8.70
  -2  -3  -1  507.95   23.80
  -2  -3  -1  488.75   23.60
  -2  -3  -1  527.05   23.40
  -2  -3  -1  500.85   26.00
  -2  -3  -1  527.65   23.30
  -2  -3  -1  505.55   26.90
  -2  -3  -1  537.95   23.20
   2   3   1  524.55   23.60
   2   3   1  542.95   23.50
   2   3   1  519.65   27.10
   2   3   1  542.55   23.60
   2   3   1  533.95   23.80
   2   3   1  528.45   23.80
   2   3   1  515.75   23.60
   2   3   1  552.94   26.80
   2   3   1  529.55   23.40
  -3  -3  -1   16.20    3.30
  -3  -3  -1   11.50    0.90
  -3  -3  -1   11.70    1.00
  -3  -3  -1   11.20    1.00
  -3  -3  -1   10.40    0.70
  -3  -3  -1   11.40    0.90
  -3  -3  -1   12.00    1.20
  -3  -3  -1   10.90    1.20
  -3  -3  -1   10.10    0.90
  -3  -3  -1   12.90    0.90
  -3  -3  -1   12.30    2.40
   3   3   1   11.50    1.00
   3   3   1   11.20    0.80
   3   3   1   13.50    1.00
   3   3   1   13.00    1.20
   3   3   1   10.60    1.00
   3   3   1    8.90    1.20
   3   3   1   13.00    2.90
   3   3   1   13.20    0.80
   3   3   1   12.50    0.90
   3   3   1   12.00    0.80
   3   3   1   10.80    2.80
   3   3   1   11.30    0.80
   3   3   1   11.80    1.20
  -4  -3  -1    2.90    0.60
  -4  -3  -1    2.60    1.80
  -4  -3  -1    2.80    0.60
  -4  -3  -1    2.80    1.50
  -4  -3  -1    3.00    0.80
  -4  -3  -1    2.20    0.80
  -4  -3  -1    3.30    0.50
  -4  -3  -1    2.70    0.60
  -4  -3  -1    2.90    0.60
  -4  -3  -1    2.70    0.50
   4   3   1    3.50    0.40
   4   3   1    2.70    0.40
   4   3   1    3.10    0.50
   4   3   1    2.40    0.40
   4   3   1    2.40    1.90
   4   3   1    3.50    0.80
   4   3   1    2.70    0.50
   4   3   1    2.50    2.00
   4   3   1    2.60    0.50
   4   3   1    3.40    0.60
   4   3   1    2.30    0.40
   4   3   1    3.00    0.50
   4   3   1    2.80    0.80
  -5  -3  -1   24.50    1.80
  -5  -3  -1   24.00    1.70
  -5  -3  -1   26.00    2.40
  -5  -3  -1   24.70    2.30
  -5  -3  -1   23.90    1.80
  -5  -3  -1   16.40    3.20
  -5  -3  -1   25.10    1.70
  -5  -3  -1   32.10    4.40
  -5  -3  -1   22.60    1.40
   5   3   1   21.20    1.60
   5   3   1   26.20    1.40
   5   3   1   24.30    1.50
   5   3   1   31.00    5.10
   5   3   1   21.80    1.40
   5   3   1   24.40    1.60
   5   3   1   30.50    4.60
   5   3   1   24.30    1.40
   5   3   1   24.10    1.30
   5   3   1   25.40    1.40
   5   3   1   24.70    1.60
  -6  -3  -1  140.29    9.70
  -6  -3  -1  144.19    8.20
  -6  -3  -1  148.89    7.20
  -6  -3  -1  156.28    8.40
  -6  -3  -1  139.19    7.30
  -6  -3  -1  136.99    7.30
   6   3   1  145.09   10.10
   6   3   1  147.59    6.70
   6   3   1  138.19    6.70
   6   3   1  143.29    6.60
  -7  -3  -1    0.40    0.50
  -7  -3  -1    0.80    0.80
  -7  -3  -1    0.80    0.90
  -7  -3  -1    1.30    0.70
   7   3   1    0.50    0.30
  -8  -3  -1    4.90    1.10
  -8  -3  -1    2.30    1.20
  -8  -3  -1    4.40    1.10
  -8  -3  -1    3.10    1.30
   8  -4  -1    4.40    1.00
   8  -4  -1    6.00    1.20
   8  -4  -1    5.00    1.10
  -8   4   1    9.10    1.80
  -8   4   1    8.30    1.20
  -8   4   1    6.80    1.40
  -8   4   1   11.80    2.70
   7  -4  -1   10.80    7.50
   7  -4  -1   11.20    1.60
   7  -4  -1   12.20    1.40
   7  -4  -1   17.60    1.80
  -7   4   1   15.70    1.80
  -7   4   1   20.80    1.80
  -7   4   1   16.50    1.70
  -7   4   1   18.00    3.00
  -7   4   1   20.70    2.30
  -7   4   1    7.40    7.80
  -7   4   1   18.30    1.60
   6  -4  -1   61.19    3.70
   6  -4  -1   53.29    3.40
   6  -4  -1   54.79    3.40
   6  -4  -1   61.09    3.60
   6  -4  -1   72.09   10.90
  -6   4   1   41.50    8.70
  -6   4   1   57.19    3.00
  -6   4   1   56.99    4.00
  -6   4   1   57.19    3.50
  -6   4   1   60.39    3.70
  -6   4   1   51.79    2.80
  -6   4   1   65.69    4.80
  -6   4   1   52.69    3.30
  -6   4   1   56.29    3.50
   5  -4  -1   49.99    9.70
   5  -4  -1   40.30    7.30
   5  -4  -1   41.20    2.70
   5  -4  -1   42.20    2.60
   5  -4  -1   39.20    2.60
   5  -4  -1   39.20    2.70
  -5   4   1   39.80    3.00
  -5   4   1   35.90    2.60
  -5   4   1   38.10    3.30
  -5   4   1   28.30    7.10
  -5   4   1   38.80    2.40
  -5   4   1   42.20    2.80
  -5   4   1   42.80    1.90
  -5   4   1   40.40    2.50
  -5   4   1   37.10    2.10
  -5   4   1   37.90    2.30
   4  -4  -1    4.00    0.70
   4  -4  -1    4.00    0.80
   4  -4  -1    3.50    3.10
   4  -4  -1    5.50    3.80
   4  -4  -1    3.20    0.80
   4  -4  -1    3.10    0.80
  -4   4   1    3.30    0.50
  -4   4   1    0.00    3.80
  -4   4   1    3.10    0.70
  -4   4   1    3.00    0.80
  -4   4   1    4.00    1.00
  -4   4   1    3.30    3.10
  -4   4   1    3.50    0.70
  -4   4   1    3.40    0.60
  -4   4   1    4.20    1.10
  -4   4   1    3.30    0.70
  -4   4   1    2.10    0.70
   3  -4  -1    5.90    1.20
   3  -4  -1    8.60    1.20
   3  -4  -1    7.10    1.00
   3  -4  -1    7.70    0.90
   3  -4  -1    8.80    0.90
   3  -4  -1    7.20    1.10
   3  -4  -1    6.40    3.10
   3  -4  -1    8.30    2.70
  -3   4   1    7.80    0.90
  -3   4   1    8.20    1.10
  -3   4   1    9.10    3.90
  -3   4   1   11.20    3.70
  -3   4   1    8.20    0.90
  -3   4   1    9.10    1.20
  -3   4   1    6.20    0.70
  -3   4   1    9.10    1.20
  -3   4   1    7.30    0.80
  -3   4   1    8.40    0.90
  -3   4   1    6.90    0.90
   2  -4  -1   60.49    3.50
   2  -4  -1   65.69    3.50
   2  -4  -1   69.59    8.00
   2  -4  -1   63.79    3.40
   2  -4  -1   63.29    3.50
   2  -4  -1   59.89    3.50
   2  -4  -1   60.09    7.60
   2  -4  -1   61.09    3.40
   2  -4  -1   61.69    3.40
   2  -4  -1   61.79    3.40
   2  -4  -1   60.79    3.30
  -2   4   1   53.29    7.80
  -2   4   1   58.39    7.30
  -2   4   1   60.79    3.40
  -2   4   1   55.59    3.30
  -2   4   1   58.29    3.40
  -2   4   1   61.79    3.40
  -2   4   1   61.69    3.30
  -2   4   1   63.79    3.20
  -2   4   1   69.39    3.50
  -2   4   1   64.59    3.50
  -2   4   1   63.99    3.40
   1  -4  -1  170.78    7.80
   1  -4  -1  163.58    8.00
   1  -4  -1  167.88    8.00
   1  -4  -1  165.68    8.00
   1  -4  -1  162.58    8.10
   1  -4  -1  166.48    7.90
   1  -4  -1  164.38    7.90
   1  -4  -1  170.88    8.00
   1  -4  -1  182.78   13.20
   1  -4  -1  166.08    7.90
   1  -4  -1  165.38    8.00
   1  -4  -1  171.28    7.90
   1  -4  -1  174.48   13.10
  -1   4   1  159.68    8.00
  -1   4   1  171.08    7.60
  -1   4   1  159.18    7.80
  -1   4   1  165.88    8.00
  -1   4   1  170.18    7.90
  -1   4   1  167.38    8.10
  -1   4   1  166.28    7.90
  -1   4   1  174.18   12.80
  -1   4   1  158.38    8.00
  -1   4   1  159.68    8.00
  -1   4   1  176.48   13.40
  -1   4   1  171.38    7.80
   0  -4  -1   11.30    1.10
   0  -4  -1   12.00    1.00
   0  -4  -1   11.10    1.00
   0  -4  -1   12.30    1.00
   0  -4  -1   11.20    0.90
   0  -4  -1   11.30    1.00
   0  -4  -1   11.70    0.90
   0  -4  -1   11.10    0.70
   0  -4  -1   11.60    0.80
   0  -4  -1   19.10    4.50
   0   4   1   11.10    1.00
   0   4   1   11.60    0.80
   0   4   1   11.30    1.00
   0   4   1   10.30    0.90
   0   4   1   15.20    1.10
   0   4   1   12.40    0.90
   0   4   1   12.00    1.00
   0   4   1   10.30    3.40
   0   4   1   11.40    1.10
   0   4   1   11.10    1.10
   0   4   1   11.20    1.10
  -1  -4  -1  381.76   17.40
  -1  -4  -1  378.86   17.60
  -1  -4  -1  382.56   17.50
  -1  -4  -1  384.46   17.60
  -1  -4  -1  397.56   17.50
  -1  -4  -1  380.96   17.10
  -1  -4  -1  394.56   22.00
  -1  -4  -1  383.06   17.40
  -1  -4  -1  394.56   17.80
  -1  -4  -1  379.36   17.70
   1   4   1  384.16   22.80
   1   4   1  401.26   17.30
   1   4   1  380.06   17.70
   1   4   1  405.76   17.80
   1   4   1  379.16   17.60
   1   4   1  381.46   17.70
   1   4   1  383.96   17.50
   1   4   1  392.06   17.60
   1   4   1  395.66   17.60
   1   4   1  390.46   17.50
   1   4   1  387.96   21.90
   1   4   1  391.86   17.40
   1   4   1  374.36   17.90
  -2  -4  -1    5.70    2.10
  -2  -4  -1    7.00    0.80
  -2  -4  -1    6.60    0.70
  -2  -4  -1    7.40    0.80
  -2  -4  -1    6.90    0.50
  -2  -4  -1    6.90    0.60
  -2  -4  -1    6.60    0.60
  -2  -4  -1    8.80    0.90
  -2  -4  -1    8.90    0.90
  -2  -4  -1    9.00    2.90
  -2  -4  -1    7.10    0.90
   2   4   1    7.30    0.80
   2   4   1    7.90    0.50
   2   4   1    6.30    0.90
   2   4   1    5.90    2.10
   2   4   1    9.40    1.30
   2   4   1    7.30    1.10
   2   4   1   12.40    3.70
   2   4   1    8.20    0.80
   2   4   1    6.80    0.50
   2   4   1    7.50    0.70
   2   4   1    6.80    0.70
   2   4   1    7.50    0.90
  -3  -4  -1   52.59    3.00
  -3  -4  -1   51.09    3.00
  -3  -4  -1   50.29    2.60
  -3  -4  -1   54.09    3.40
  -3  -4  -1   51.99    2.70
  -3  -4  -1   51.09    3.00
  -3  -4  -1   50.29    2.50
  -3  -4  -1   52.99    3.10
  -3  -4  -1   52.89    6.10
  -3  -4  -1   49.90    4.80
  -3  -4  -1   49.70    2.90
   3   4   1   51.19    2.50
   3   4   1   55.19    3.00
   3   4   1   54.29    2.80
   3   4   1   47.80    6.10
   3   4   1   55.29    5.90
   3   4   1   54.39    2.80
   3   4   1   51.89    2.80
   3   4   1   57.59    2.70
  -4  -4  -1   10.00    1.30
  -4  -4  -1    8.90    1.00
  -4  -4  -1   10.40    1.10
  -4  -4  -1    9.60    0.90
  -4  -4  -1    8.70    0.80
  -4  -4  -1    9.70    1.00
  -4  -4  -1   11.20    0.90
  -4  -4  -1    9.00    1.40
  -4  -4  -1    8.20    3.10
  -4  -4  -1    8.80    2.30
   4   4   1    9.50    0.80
   4   4   1    8.00    0.90
   4   4   1   16.00    3.60
   4   4   1    9.20    0.80
   4   4   1   10.10    1.00
   4   4   1    8.10    3.20
   4   4   1    8.90    0.70
   4   4   1    8.30    0.70
   4   4   1    9.00    0.90
  -5  -4  -1    0.00    0.30
  -5  -4  -1   -0.30    0.30
  -5  -4  -1   -0.50    0.50
  -5  -4  -1   -0.20    0.30
  -5  -4  -1   -0.20    0.30
  -5  -4  -1    0.10    0.40
  -5  -4  -1   -0.20    2.70
  -5  -4  -1    0.30    0.30
   5   4   1    0.50    0.30
   5   4   1    1.20    0.40
   5   4   1    0.40    0.20
   5   4   1    0.20    0.20
   5   4   1    0.20    0.30
   5   4   1    0.60    3.00
   5   4   1   -0.40    0.20
  -6  -4  -1  175.38    8.10
  -6  -4  -1  166.38    8.20
  -6  -4  -1  157.88    8.30
  -6  -4  -1  167.68    9.20
  -6  -4  -1  168.88    8.30
  -6  -4  -1  158.18    9.30
   6   4   1  163.88    7.70
   6   4   1  168.28    7.80
   6   4   1  164.88   11.30
   6   4   1  171.58    7.80
  -7  -4  -1    6.60    1.80
  -7  -4  -1    6.10    1.10
  -7  -4  -1    6.50    1.10
  -7  -4  -1    4.90    1.60
  -7  -4  -1    5.00    0.90
   7   4   1    5.30    0.60
   7  -5  -1   28.20    2.60
   7  -5  -1   40.00    2.90
  -7   5   1   37.40    2.80
  -7   5   1   34.80    2.50
  -7   5   1   32.80    2.80
  -7   5   1   34.20    3.10
  -7   5   1   34.40    2.60
  -7   5   1   36.80    1.90
  -7   5   1   31.60    3.60
   6  -5  -1  125.69    7.40
   6  -5  -1  149.39    7.80
   6  -5  -1  145.89   16.70
   6  -5  -1  151.88    7.80
  -6   5   1  157.48    9.10
  -6   5   1  147.39    8.20
  -6   5   1  144.99    7.70
  -6   5   1  151.18    7.20
  -6   5   1  150.08    7.40
  -6   5   1  147.29    7.40
  -6   5   1  149.09    7.80
   5  -5  -1   41.70    2.70
   5  -5  -1   52.79   11.10
   5  -5  -1   46.50    9.30
   5  -5  -1   37.70    2.80
   5  -5  -1   43.40    2.90
  -5   5   1   40.30    2.80
  -5   5   1   22.40    7.60
  -5   5   1   47.50   10.70
  -5   5   1   41.90    2.60
  -5   5   1   38.40    2.90
  -5   5   1   41.10    2.10
  -5   5   1   40.10    2.60
  -5   5   1   41.30    2.60
  -5   5   1   37.80    3.40
  -5   5   1   42.90    3.20
   4  -5  -1   35.00    7.50
   4  -5  -1   31.60    2.40
   4  -5  -1   34.20    2.40
   4  -5  -1   33.80    2.30
   4  -5  -1   43.40    8.90
  -4   5   1   33.80    2.40
  -4   5   1   32.60    2.80
  -4   5   1   36.70    2.60
  -4   5   1   30.90    2.20
  -4   5   1   32.00    8.30
  -4   5   1   32.20    2.30
  -4   5   1   35.00    2.30
  -4   5   1   34.00    2.50
  -4   5   1   41.10    9.70
  -4   5   1   32.50    2.00
   3  -5  -1    9.50    1.10
   3  -5  -1    9.50    1.30
   3  -5  -1   23.10    9.50
   3  -5  -1   11.20    5.10
   3  -5  -1   11.80    1.20
  -3   5   1   15.10    6.50
  -3   5   1    8.00    0.90
  -3   5   1   11.60    1.30
  -3   5   1    9.70    1.10
  -3   5   1   12.50    5.10
  -3   5   1    8.50    1.20
  -3   5   1    7.80    1.20
  -3   5   1    9.90    1.10
  -3   5   1    8.40    1.10
  -3   5   1   10.10    1.30
   2  -5  -1   -1.00    2.80
   2  -5  -1    2.80    0.60
   2  -5  -1    2.30    0.60
   2  -5  -1    1.90    0.50
   2  -5  -1    1.60    0.60
   2  -5  -1    3.50    2.80
   2  -5  -1    1.60    0.60
   2  -5  -1    2.60    0.60
  -2   5   1    2.80    0.70
  -2   5   1    3.40    0.70
  -2   5   1    8.20    4.30
  -2   5   1    2.40    0.70
  -2   5   1    3.00    0.70
  -2   5   1    3.30    0.70
  -2   5   1    2.10    0.60
  -2   5   1    3.00    0.60
  -2   5   1    3.60    3.30
   1  -5  -1  268.77   12.50
   1  -5  -1  271.17   12.20
   1  -5  -1  267.77   18.90
   1  -5  -1  272.97   12.50
   1  -5  -1  269.87   18.80
   1  -5  -1  233.98   12.30
   1  -5  -1  262.27   12.50
   1  -5  -1  289.37   12.80
   1  -5  -1  279.37   12.20
  -1   5   1  276.47   18.80
  -1   5   1  252.67   12.50
  -1   5   1  278.47   19.60
  -1   5   1  281.17   12.30
  -1   5   1  258.37   12.10
  -1   5   1  268.87   12.60
  -1   5   1  267.17   12.50
  -1   5   1  264.67   12.40
  -1   5   1  258.37   12.50
  -1   5   1  243.18   12.50
   0  -5  -1   45.40    7.50
   0  -5  -1   31.30    2.10
   0  -5  -1   31.60    1.60
   0  -5  -1   31.10    2.10
   0  -5  -1   32.10    2.00
   0  -5  -1   31.50    1.90
   0  -5  -1   31.50    1.90
   0  -5  -1   30.30    1.70
   0  -5  -1   31.30    2.10
   0  -5  -1   30.90    5.90
   0  -5  -1   29.50    2.00
   0   5   1   30.60    2.10
   0   5   1   39.60    7.60
   0   5   1   30.30    1.90
   0   5   1   29.60    2.00
   0   5   1   29.30    2.10
   0   5   1   43.50    5.90
   0   5   1   31.70    2.10
   0   5   1   30.50    2.20
  -1  -5  -1   40.40    2.60
  -1  -5  -1   41.80    2.40
  -1  -5  -1   48.50    8.10
  -1  -5  -1   47.20    6.40
  -1  -5  -1   36.80    2.50
  -1  -5  -1   39.60    2.20
  -1  -5  -1   38.60    2.40
  -1  -5  -1   42.20    2.60
   1   5   1   41.60    2.70
   1   5   1   40.10    2.50
   1   5   1   40.10    2.50
   1   5   1   44.00    2.30
   1   5   1   39.30    2.10
   1   5   1   39.60    2.60
   1   5   1   42.10    7.40
   1   5   1   47.90    6.10
   1   5   1   44.30    2.50
  -2  -5  -1   24.50    1.70
  -2  -5  -1   22.70    4.70
  -2  -5  -1   26.70    5.50
  -2  -5  -1   28.10    2.00
  -2  -5  -1   27.30    1.60
  -2  -5  -1   27.20    1.50
  -2  -5  -1   25.10    1.60
  -2  -5  -1   28.00    2.00
   2   5   1   28.90    1.90
   2   5   1   29.80    1.60
   2   5   1   25.80    5.30
   2   5   1   28.10    1.50
   2   5   1   28.20    1.80
   2   5   1   25.20    1.80
   2   5   1   29.30    2.10
   2   5   1   27.10    5.10
  -3  -5  -1   67.99    6.50
  -3  -5  -1   69.99    3.70
  -3  -5  -1   76.19    3.70
  -3  -5  -1   73.39    4.10
  -3  -5  -1   69.99    8.10
  -3  -5  -1   78.29    4.20
  -3  -5  -1   64.59    4.30
  -3  -5  -1   75.39    4.20
   3   5   1   77.79    7.80
   3   5   1   72.39    4.00
   3   5   1   70.59    8.70
   3   5   1   79.19    3.90
   3   5   1   75.39    3.40
   3   5   1   79.99    4.20
   3   5   1   78.19    3.80
  -4  -5  -1    9.60    2.80
  -4  -5  -1    8.00    1.10
  -4  -5  -1    7.10    0.80
  -4  -5  -1    6.30    1.30
  -4  -5  -1    8.30    1.10
  -4  -5  -1    8.80    1.20
  -4  -5  -1    6.60    0.70
   4   5   1    6.20    3.00
   4   5   1    6.90    1.10
   4   5   1    8.40    1.00
   4   5   1    8.50    0.80
   4   5   1    7.20    1.10
   4   5   1    6.00    3.80
   4   5   1    6.80    0.50
   4   5   1    8.40    0.80
  -5  -5  -1   10.10    1.00
  -5  -5  -1   10.00    4.70
  -5  -5  -1   10.10    1.30
  -5  -5  -1    9.60    1.40
  -5  -5  -1    8.90    1.70
  -5  -5  -1   10.90    1.20
   5   5   1   11.20    1.10
   5   5   1   10.00    0.90
   5   5   1   10.60    0.80
   5   5   1    9.30    0.70
   5   5   1   10.50    1.10
   5   5   1   12.90    3.90
   5   5   1   10.30    1.00
  -6  -5  -1    7.00    1.10
  -6  -5  -1    6.90    1.70
  -6  -5  -1    6.60    1.50
  -6  -5  -1    8.70    0.80
  -6  -5  -1    7.70    1.10
  -6  -5  -1    2.40    4.70
  -6  -5  -1    8.30    1.30
   6   5   1    8.20    0.90
   6   5   1    6.00    0.70
   6   5   1    9.10    4.70
   6   5   1    6.80    0.70
  -7  -5  -1   28.10    2.90
  -7  -5  -1   32.00    2.40
  -7  -5  -1   33.00    3.30
   7   5   1   24.70    1.60
   7  -6  -1    0.60    0.80
   7  -6  -1    0.20    0.60
   7  -6  -1    0.20    0.50
   7  -6  -1    0.10    0.30
  -7   6   1   -0.10    0.30
  -7   6   1    0.10    0.60
  -7   6   1    0.60    0.50
  -7   6   1    0.30    0.60
  -7   6   1    0.50    0.70
  -7   6   1    0.10    0.60
  -7   6   1    0.10    0.50
   6  -6  -1    2.10    0.80
   6  -6  -1    3.50    1.10
   6  -6  -1    1.70    0.90
   6  -6  -1    2.00    0.70
  -6   6   1   -2.00    8.30
  -6   6   1    1.10    0.90
  -6   6   1    3.20    0.70
  -6   6   1    2.00    0.90
  -6   6   1    3.20    0.90
  -6   6   1    2.00    0.70
  -6   6   1    3.40    0.90
  -6   6   1    3.50    1.10
   5  -6  -1   -2.40    6.30
   5  -6  -1    2.60    0.80
   5  -6  -1    5.30    6.50
   5  -6  -1    2.60    0.80
   5  -6  -1    2.30    0.90
   5  -6  -1    2.00    0.80
  -5   6   1    1.90    1.00
  -5   6   1    2.50    0.90
  -5   6   1    2.20    0.70
  -5   6   1    2.60    0.80
  -5   6   1   11.90    8.40
  -5   6   1    2.80    0.80
  -5   6   1   -0.40    4.90
  -5   6   1    2.20    0.70
  -5   6   1    2.30    0.50
  -5   6   1    2.40    0.90
   4  -6  -1   37.30    9.20
   4  -6  -1   40.80    2.90
   4  -6  -1   45.90    3.10
   4  -6  -1   44.20    2.90
   4  -6  -1   46.00    3.20
  -4   6   1   49.30    3.60
  -4   6   1   38.90    2.80
  -4   6   1   40.10    2.90
  -4   6   1   42.40    2.80
  -4   6   1   59.99   12.50
  -4   6   1   46.40    3.20
  -4   6   1   47.70    3.20
  -4   6   1   42.40    2.90
   3  -6  -1   99.09   12.00
   3  -6  -1   74.19   12.00
   3  -6  -1   89.89    5.10
   3  -6  -1   96.49    4.90
   3  -6  -1   93.69    5.10
   3  -6  -1   94.09    5.20
   3  -6  -1   91.79    5.10
  -3   6   1   82.49   12.70
  -3   6   1   94.59    5.10
  -3   6   1   87.29    5.00
  -3   6   1   91.89    5.40
  -3   6   1   85.39    5.10
  -3   6   1   88.69    5.10
  -3   6   1   94.79    5.10
  -3   6   1   93.19    5.10
   2  -6  -1    9.70    1.10
   2  -6  -1   18.80    6.00
   2  -6  -1   10.00    5.00
   2  -6  -1   10.10    1.10
   2  -6  -1    9.70    1.10
   2  -6  -1   11.30    1.20
   2  -6  -1    8.90    1.00
   2  -6  -1   11.00    1.50
  -2   6   1    9.50    1.20
  -2   6   1    8.30    1.30
  -2   6   1    8.90    1.20
  -2   6   1    8.90    1.20
  -2   6   1   12.40    6.80
  -2   6   1   18.00    7.00
  -2   6   1    8.60    1.20
  -2   6   1   10.30    1.10
  -2   6   1    9.40    1.20
   1  -6  -1   11.40    1.10
   1  -6  -1    9.50    1.10
   1  -6  -1   10.80    1.20
   1  -6  -1    9.30    0.90
   1  -6  -1    8.00    1.20
   1  -6  -1   12.10    4.70
   1  -6  -1    4.60    4.30
   1  -6  -1   11.50    1.00
  -1   6   1   10.60    1.20
  -1   6   1    8.40    1.30
  -1   6   1   11.00    1.00
  -1   6   1    3.90    3.80
  -1   6   1   11.00    1.20
  -1   6   1    7.70    1.00
  -1   6   1   11.50    0.90
  -1   6   1    2.30    3.60
   0  -6  -1   52.89    3.20
   0  -6  -1   57.19    3.20
   0  -6  -1   50.99    7.80
   0  -6  -1   54.09    2.60
   0  -6  -1   57.49    3.20
   0  -6  -1   53.59    3.00
   0  -6  -1   56.79    3.40
   0  -6  -1   52.39    2.60
   0  -6  -1   60.59    9.90
   0   6   1   54.69    3.00
   0   6   1   56.69    7.50
   0   6   1   52.09    3.20
   0   6   1   55.09    3.30
   0   6   1   54.39    9.50
   0   6   1   50.59    3.10
   0   6   1   52.09    3.40
   0   6   1   47.90    3.30
  -1  -6  -1  130.39   12.20
  -1  -6  -1  140.09    7.10
  -1  -6  -1  145.99    7.40
  -1  -6  -1  145.49    7.20
  -1  -6  -1  148.59    7.00
  -1  -6  -1  146.49    7.40
  -1  -6  -1  144.49    7.40
  -1  -6  -1  146.99   13.70
   1   6   1  166.58   13.40
   1   6   1  152.78    7.40
   1   6   1  135.69    6.70
   1   6   1  159.88    7.70
   1   6   1  147.19    7.00
   1   6   1  138.09    7.30
   1   6   1  153.08   14.40
   1   6   1  149.69    7.30
  -2  -6  -1   43.20    6.70
  -2  -6  -1   49.50    3.10
  -2  -6  -1   48.60    2.60
  -2  -6  -1   48.90    2.80
  -2  -6  -1   49.70    2.60
  -2  -6  -1   43.50    3.00
  -2  -6  -1   49.60    2.70
  -2  -6  -1   48.10    3.10
  -2  -6  -1   57.09    9.50
  -2  -6  -1   54.59    3.30
   2   6   1   51.39    2.90
   2   6   1   52.29    2.60
   2   6   1   50.89    3.00
   2   6   1   61.19    9.30
   2   6   1   53.69    8.40
   2   6   1   50.99    3.30
   2   6   1   47.70    3.00
  -3  -6  -1   12.80    1.40
  -3  -6  -1   11.60    0.90
  -3  -6  -1   10.80    1.00
  -3  -6  -1   11.10    1.20
  -3  -6  -1   10.90    3.80
  -3  -6  -1   10.90    4.70
  -3  -6  -1   11.30    1.50
  -3  -6  -1   10.70    1.20
   3   6   1   13.40    4.50
   3   6   1   10.10    1.10
   3   6   1   12.70    5.60
   3   6   1   11.60    1.10
   3   6   1   11.60    1.40
   3   6   1   11.00    0.70
   3   6   1   13.30    1.40
  -4  -6  -1    9.00    0.80
  -4  -6  -1    9.50    1.40
  -4  -6  -1    5.30    5.00
  -4  -6  -1    8.80    0.80
  -4  -6  -1    9.80    1.40
  -4  -6  -1    7.70    1.50
  -4  -6  -1    8.40    1.30
   4   6   1    9.10    1.00
   4   6   1    8.50    0.90
   4   6   1    9.20    1.30
   4   6   1    9.70    4.00
   4   6   1    9.50    1.30
  -5  -6  -1   48.60    3.00
  -5  -6  -1   46.10    8.40
  -5  -6  -1   45.90    3.00
  -5  -6  -1   49.60    3.80
  -5  -6  -1   46.40    3.10
  -5  -6  -1   50.09    2.70
   5   6   1   41.20    2.50
   5   6   1   39.30    2.30
   5   6   1   39.00    2.80
   5   6   1   53.39    7.70
  -6  -6  -1    4.30    1.40
  -6  -6  -1    4.20    0.90
  -6  -6  -1    3.90    1.00
   6   6   1    1.60    0.40
   6   6   1    3.20    0.70
   6   6   1    2.00    0.40
   6  -7  -1   44.00    3.40
   6  -7  -1   37.70    3.20
   6  -7  -1   45.20    3.70
  -6   7   1   44.60    3.30
  -6   7   1   39.50    3.00
  -6   7   1   46.50    3.00
  -6   7   1   46.60    3.50
  -6   7   1   41.50    2.80
   5  -7  -1   36.90   11.40
   5  -7  -1   48.10    3.60
   5  -7  -1   38.20    3.00
   5  -7  -1   44.30    3.40
   5  -7  -1   48.70    3.30
  -5   7   1   65.79   16.40
  -5   7   1   42.60    3.00
  -5   7   1   40.30    3.30
  -5   7   1   45.30    3.10
  -5   7   1   47.60    3.10
  -5   7   1   48.20    3.50
  -5   7   1   42.30    3.20
   4  -7  -1    9.20    1.30
   4  -7  -1    1.10    6.40
   4  -7  -1    8.30    1.40
   4  -7  -1    7.40    1.30
   4  -7  -1   10.10    1.70
   4  -7  -1    8.50    1.50
   4  -7  -1   14.80    7.60
  -4   7   1    9.90    1.40
  -4   7   1    5.70    1.20
  -4   7   1    2.00    4.90
  -4   7   1    2.50    8.50
  -4   7   1    6.20    1.30
  -4   7   1    9.70    1.40
  -4   7   1    8.40    1.40
  -4   7   1    7.90    1.60
  -4   7   1    7.80    1.60
   3  -7  -1    5.10    1.20
   3  -7  -1    3.80    0.90
   3  -7  -1    6.00    6.00
   3  -7  -1   -3.70    5.10
   3  -7  -1    3.70    0.90
   3  -7  -1    4.10    0.90
   3  -7  -1    4.00    1.00
  -3   7   1    3.30    0.80
  -3   7   1    3.90    0.90
  -3   7   1    4.60    1.00
  -3   7   1    7.60    7.90
  -3   7   1    3.50    1.00
  -3   7   1    3.90    1.00
  -3   7   1    0.30    3.70
  -3   7   1    2.30    0.90
  -3   7   1    5.90    1.10
   2  -7  -1    2.80    0.90
   2  -7  -1    1.60    0.60
   2  -7  -1    5.30    5.10
   2  -7  -1    2.80    0.70
   2  -7  -1   -0.30    5.60
   2  -7  -1    2.00    0.60
   2  -7  -1    2.00    0.70
  -2   7   1    1.70    0.70
  -2   7   1    2.70    0.80
  -2   7   1    1.80    0.70
  -2   7   1    0.70    5.60
  -2   7   1    2.00    0.60
  -2   7   1    2.10    0.70
  -2   7   1    1.20    0.70
  -2   7   1    7.10    6.40
  -2   7   1    1.80    0.60
   1  -7  -1   49.20    3.00
   1  -7  -1   47.70    3.10
   1  -7  -1   44.00    3.10
   1  -7  -1   31.40    8.10
   1  -7  -1   49.40    2.60
   1  -7  -1   44.00    3.10
   1  -7  -1   54.19   10.60
   1  -7  -1   46.20    2.60
  -1   7   1   45.90    3.10
  -1   7   1   47.70    2.60
  -1   7   1   44.90    2.90
  -1   7   1   48.70    3.30
  -1   7   1   53.19    3.30
  -1   7   1   48.50    2.70
  -1   7   1   48.80    3.00
  -1   7   1   39.50    9.60
   0  -7  -1   75.49    4.00
   0  -7  -1   65.09    3.20
   0  -7  -1   67.09    4.10
   0  -7  -1   64.39    3.70
   0  -7  -1   66.69    3.20
   0  -7  -1   66.59    4.00
   0  -7  -1   67.09   11.60
   0   7   1   69.19    4.00
   0   7   1   54.79   10.60
   0   7   1   63.49    3.70
   0   7   1   71.09    4.20
   0   7   1   67.29    4.00
   0   7   1   72.39   10.20
  -1  -7  -1   13.20    1.40
  -1  -7  -1   12.40    1.10
  -1  -7  -1   14.50    1.50
  -1  -7  -1   12.00    1.40
  -1  -7  -1   12.10    1.30
  -1  -7  -1    7.00    4.50
  -1  -7  -1   10.10    5.80
   1   7   1   12.50    1.60
   1   7   1   15.60    6.70
   1   7   1   11.10    1.60
   1   7   1   13.50    5.20
   1   7   1   13.00    1.20
   1   7   1   14.20    1.40
  -2  -7  -1   44.90    2.60
  -2  -7  -1   39.20    7.80
  -2  -7  -1   50.79    3.30
  -2  -7  -1   48.50    3.20
  -2  -7  -1   58.19   10.70
  -2  -7  -1   52.39    2.80
  -2  -7  -1   51.59    2.90
  -2  -7  -1   50.29    2.60
  -2  -7  -1   46.80    3.20
  -2  -7  -1   47.40    3.30
   2   7   1   52.49    3.40
   2   7   1   32.40    8.10
   2   7   1   54.59    2.70
   2   7   1   35.50    7.40
   2   7   1   52.29    3.10
   2   7   1   49.60    3.10
   2   7   1   45.90    3.10
  -3  -7  -1  125.39   13.20
  -3  -7  -1  102.89    5.80
  -3  -7  -1  107.69    5.80
  -3  -7  -1  109.09    5.20
  -3  -7  -1   99.89    5.80
  -3  -7  -1   97.49    5.10
  -3  -7  -1  101.09    6.00
   3   7   1  103.29    4.90
   3   7   1  105.49   11.40
   3   7   1  107.19    5.60
   3   7   1   95.49    5.60
   3   7   1  118.49    6.00
   3   7   1  108.99    5.40
  -4  -7  -1   13.00    2.00
  -4  -7  -1   12.50    1.40
  -4  -7  -1   12.90    1.50
  -4  -7  -1   10.20    1.00
  -4  -7  -1    9.90    6.70
  -4  -7  -1   11.80    1.00
  -4  -7  -1   10.40    1.50
   4   7   1   11.00    1.00
   4   7   1    7.50    4.80
   4   7   1   11.20    1.40
   4   7   1   10.80    1.10
  -5  -7  -1   13.60    8.20
  -5  -7  -1    3.20    1.10
  -5  -7  -1    3.90    1.00
  -5  -7  -1    2.10    0.70
  -5  -7  -1    3.30    0.90
   5   7   1    2.00    0.70
   5   7   1    2.00    0.50
   5   7   1    1.90    0.50
   5  -8  -1    8.00    1.40
   5  -8  -1    5.50    1.20
   5  -8  -1    6.70    1.50
   5  -8  -1    4.80    1.10
   5  -8  -1    7.40    1.50
  -5   8   1    4.10    1.10
  -5   8   1    7.50    1.60
  -5   8   1    7.10    1.30
  -5   8   1    6.00    1.30
  -5   8   1    3.50    1.30
  -5   8   1    7.10    1.20
  -5   8   1    6.50    1.30
   4  -8  -1    5.10    1.20
   4  -8  -1    5.40    1.30
   4  -8  -1    5.10    9.30
   4  -8  -1    5.70    1.20
   4  -8  -1    6.30    1.30
   4  -8  -1    7.70   10.00
   4  -8  -1    4.40    1.00
  -4   8   1   -6.40   11.80
  -4   8   1    6.40    1.30
  -4   8   1    4.40    1.30
  -4   8   1    5.20    1.20
  -4   8   1    5.00    1.10
  -4   8   1    6.40    1.30
  -4   8   1    4.30    1.00
  -4   8   1    2.30    4.60
   3  -8  -1   -0.10    0.50
   3  -8  -1    0.00    0.60
   3  -8  -1   -3.90    6.50
   3  -8  -1    0.10    0.40
   3  -8  -1   -0.10    0.30
   3  -8  -1   -0.20    0.40
   3  -8  -1   -2.20    7.20
  -3   8   1   -0.30    0.40
  -3   8   1   -0.60    0.40
  -3   8   1    0.00    0.40
  -3   8   1    0.60    0.60
  -3   8   1    0.60    0.70
  -3   8   1    0.00    0.50
  -3   8   1   -3.30    5.30
  -3   8   1    8.70   10.10
  -3   8   1    0.20    0.50
   2  -8  -1   -3.60    6.80
   2  -8  -1   10.70    1.60
   2  -8  -1   11.50    1.50
   2  -8  -1   10.00    1.60
   2  -8  -1   10.50    1.10
   2  -8  -1   11.90    1.60
   2  -8  -1    1.60    6.50
  -2   8   1   15.20    9.20
  -2   8   1   11.70    1.40
  -2   8   1   10.80    1.50
  -2   8   1   12.30    1.50
  -2   8   1   11.00    1.20
  -2   8   1   11.10    1.60
  -2   8   1   11.50    1.80
  -2   8   1    9.20    1.50
  -2   8   1   11.60    7.30
   1  -8  -1   12.60    6.90
   1  -8  -1   30.50    2.40
   1  -8  -1   29.80    2.40
   1  -8  -1   22.60    2.10
   1  -8  -1   25.30    1.60
   1  -8  -1   37.20   10.10
   1  -8  -1   25.50    1.80
   1  -8  -1   27.40    2.10
   1  -8  -1   26.70    1.70
  -1   8   1   25.70    1.90
  -1   8   1   31.90    2.20
  -1   8   1   29.50    2.40
  -1   8   1   22.50    7.50
  -1   8   1   29.50    2.50
  -1   8   1   29.00    2.50
  -1   8   1   33.90   11.10
  -1   8   1   25.30    2.20
   0  -8  -1    1.50    0.70
   0  -8  -1   -1.10    5.90
   0  -8  -1    0.70    0.60
   0  -8  -1   -0.90    5.70
   0  -8  -1    0.20    0.40
   0  -8  -1    1.40    0.70
   0   8   1   -3.10    7.40
   0   8   1   -1.30    4.90
   0   8   1    0.60    0.50
   0   8   1    0.10    0.60
   0   8   1    0.50    0.30
   0   8   1    0.40    0.50
   0   8   1    0.80    0.30
   0   8   1    0.30    0.60
  -1  -8  -1    1.30    0.70
  -1  -8  -1    1.20    0.40
  -1  -8  -1    0.70    0.50
  -1  -8  -1   -0.40    6.20
  -1  -8  -1    1.40    0.70
  -1  -8  -1    1.10    0.60
   1   8   1    1.50    0.70
   1   8   1    1.30    0.50
   1   8   1    1.30    0.80
   1   8   1    0.70    4.50
   1   8   1    1.10    0.70
  -2  -8  -1    0.60    0.50
  -2  -8  -1    0.30    0.60
  -2  -8  -1    0.70    0.60
  -2  -8  -1    1.20    0.60
  -2  -8  -1    0.80    0.30
  -2  -8  -1    0.80    0.40
  -2  -8  -1    3.10    6.90
  -2  -8  -1    1.00    0.60
   2   8   1    0.90    0.50
   2   8   1    0.50    0.60
   2   8   1   -5.50    4.70
   2   8   1    0.50    0.70
   2   8   1    0.20    0.30
  -3  -8  -1    5.80    1.20
  -3  -8  -1    7.70    1.00
  -3  -8  -1    7.80    1.40
  -3  -8  -1    8.40    0.80
  -3  -8  -1    5.50    8.30
  -3  -8  -1    5.60    1.30
  -3  -8  -1    7.00    1.30
   3   8   1    6.60    0.60
   3   8   1    6.00    1.20
   3   8   1    6.90    1.10
   3   8   1    5.10    1.00
  -4  -8  -1   -0.20    0.40
  -4  -8  -1    0.30    0.50
  -4  -8  -1    0.00    0.50
  -4  -8  -1   -0.10    0.60
  -4  -8  -1    0.10    0.20
   4   8   1    0.10    0.30
   4   8   1   -0.10    0.40
   4   8   1    0.30    0.30
   4  -9  -1    2.90    1.00
   4  -9  -1    4.10    1.30
   4  -9  -1    1.30    0.60
   4  -9  -1    1.10    0.60
   4  -9  -1    1.90    0.80
  -4   9   1    2.10    0.90
  -4   9   1    3.00    0.90
  -4   9   1    2.80    1.00
  -4   9   1    3.40    1.30
  -4   9   1    2.70    0.90
  -4   9   1    1.40    0.90
   3  -9  -1   58.29    3.90
   3  -9  -1   53.19   14.00
   3  -9  -1   57.39   15.50
   3  -9  -1   61.89    3.60
   3  -9  -1   58.09    4.00
  -3   9   1   56.29   17.40
  -3   9   1   56.99    4.00
  -3   9   1   46.50    3.60
  -3   9   1   57.29    4.10
  -3   9   1   57.59    3.90
  -3   9   1   53.99    3.90
  -3   9   1   43.40   13.90
   2  -9  -1    0.10    0.40
   2  -9  -1   -0.20    0.60
   2  -9  -1    0.10    0.50
   2  -9  -1    0.30    0.40
   2  -9  -1   -2.50    9.20
   2  -9  -1    0.10    0.70
   2  -9  -1   14.30   12.70
  -2   9   1    0.00    0.50
  -2   9   1    0.00    0.60
  -2   9   1    1.70    8.40
  -2   9   1   -0.30    0.30
  -2   9   1    0.20    0.60
  -2   9   1   -0.40    0.60
  -2   9   1    7.90   12.40
  -2   9   1    0.40    0.60
   1  -9  -1   15.00    2.00
   1  -9  -1   10.00    1.60
   1  -9  -1   19.40   11.60
   1  -9  -1   12.90    1.00
   1  -9  -1   13.90    1.90
   1  -9  -1   12.70    1.40
  -1   9   1   12.70    1.30
  -1   9   1   10.80    1.50
  -1   9   1   25.20    9.60
  -1   9   1   12.30    1.90
  -1   9   1   15.30    2.10
  -1   9   1   10.90    1.70
  -1   9   1   13.30    1.80
   0  -9  -1   47.40    3.50
   0  -9  -1   44.00    3.40
   0  -9  -1   50.99    3.10
   0  -9  -1   53.39    3.70
   0  -9  -1   53.49    3.40
   0   9   1   57.29    3.60
   0   9   1   41.90    3.00
   0   9   1   43.40    3.40
   0   9   1   48.70    3.60
   0   9   1   51.29    3.50
  -1  -9  -1   60.89    3.80
  -1  -9  -1   61.69    3.70
  -1  -9  -1   54.49    3.90
  -1  -9  -1   59.39    3.30
  -1  -9  -1   48.30    3.70
  -1  -9  -1   53.99    3.80
   1   9   1   58.39    4.00
   1   9   1   49.50    3.60
   1   9   1   66.99    3.90
  -2  -9  -1   13.60    1.00
  -2  -9  -1   14.00    1.90
  -2  -9  -1   14.30    1.50
  -2  -9  -1   14.30    1.20
  -2  -9  -1   15.10    2.00
  -2  -9  -1   12.10    1.80
  -2  -9  -1   15.30    1.80
   2   9   1    9.10    1.60
   2   9   1   11.40    1.10
   2   9   1   13.70    1.80
  -3  -9  -1    2.70    0.90
  -3  -9  -1    2.00    0.80
  -3  -9  -1    5.40    1.20
  -3  -9  -1    3.20    1.10
   3   9   1    1.70    0.60
   3   9   1    2.10    0.90
   3   9   1    1.70    0.60
  -2  10   1   45.90    3.60
   1 -10  -1    0.90    0.60
   1 -10  -1    0.20    0.40
   1 -10  -1    0.60    0.60
   1 -10  -1    1.20    0.80
  -1  10   1    1.60    0.80
  -1  10   1    0.60    0.70
  -1  10   1    0.80    0.70
  -1  10   1    0.00    0.40
  -1  10   1    0.80    0.70
   0 -10  -1   19.80    2.20
   0 -10  -1   21.50    1.80
   0 -10  -1   18.80    2.00
   0 -10  -1   18.50    1.90
   0  10   1   17.00    2.10
   0  10   1   16.40    2.20
   0  10   1   16.30    1.90
   1  10   1   25.60    2.50
   1  10  -2    0.20    0.70
   1  10  -2    0.40    0.50
   1  10  -2   -0.10    0.60
   1  10  -2    0.00    0.30
  -1 -10   2   -0.10    0.30
  -1 -10   2    0.50    0.60
  -1 -10   2   -0.10    0.60
  -1 -10   2   -0.40    0.40
  -1 -10   2   -0.40    0.50
   0  10  -2    0.30    0.70
   0  10  -2    0.00    0.60
   0  10  -2   -0.10    0.30
   0  10  -2    0.40    0.50
   0 -10   2   -0.40    0.30
   0 -10   2   -0.10    0.40
   0 -10   2   -0.30    0.50
   0 -10   2    0.60    0.70
   0 -10   2    0.20    0.70
  -1  10  -2    3.20    1.10
  -1  10  -2    7.50    1.60
  -1  10  -2    4.20    1.30
   1 -10   2    6.70    1.20
   1 -10   2    8.00    1.60
   1 -10   2    5.80    1.40
   1 -10   2    4.90    1.30
  -2  10  -2  182.68    9.80
  -2  10  -2  175.68    9.80
  -2  10  -2  179.98    9.80
  -2  10  -2  164.58    9.70
  -2  10  -2  176.98    9.60
   2 -10   2  209.38   10.10
   4   9  -2    4.30    1.00
  -4  -9   2    3.60    1.10
  -4  -9   2    7.50    1.60
   3   9  -2   -0.10    0.40
   3   9  -2    0.00    0.30
   3   9  -2    0.10    0.30
  -3  -9   2    0.10    0.70
  -3  -9   2   -0.20    0.50
  -3  -9   2   -0.20    0.40
  -3  -9   2   -0.60    0.40
   2   9  -2    1.50    0.50
   2   9  -2    1.60    0.80
   2   9  -2    1.80    0.70
   2   9  -2    1.80    0.80
  -2  -9   2    2.70    1.00
  -2  -9   2    1.70    0.80
  -2  -9   2    1.80    0.70
  -2  -9   2    1.50    0.70
  -2  -9   2    1.80    0.40
  -2  -9   2    1.50    0.80
  -2  -9   2    0.80    0.30
   1   9  -2    1.20    0.80
   1   9  -2    2.10    0.80
   1   9  -2    1.00    0.50
   1   9  -2    1.20    0.80
  -1  -9   2    1.00    0.50
  -1  -9   2    2.30    0.80
  -1  -9   2    1.70    0.70
  -1  -9   2    1.80    0.80
  -1  -9   2    2.20    0.50
  -1  -9   2   -4.80    8.10
  -1  -9   2    1.70    0.80
   0   9  -2    0.50    0.70
   0   9  -2    1.70    7.70
   0   9  -2    0.40    0.70
   0   9  -2    0.30    0.50
   0   9  -2   -0.20    0.30
   0  -9   2   -0.10    0.30
   0  -9   2    1.50    9.10
   0  -9   2    0.40    0.40
   0  -9   2    0.20    0.50
   0  -9   2    1.30    0.70
   0  -9   2    0.50    0.60
  -1   9  -2    6.60    1.30
  -1   9  -2    4.90    1.30
  -1   9  -2    5.10    1.10
  -1   9  -2    5.80    0.80
  -1   9  -2    7.40    1.60
  -1   9  -2    6.70    6.60
   1  -9   2   12.40    8.90
   1  -9   2    5.60    1.10
   1  -9   2    5.20    0.60
   1  -9   2    5.30    1.20
   1  -9   2    6.30    1.30
   1  -9   2    3.80    1.10
  -2   9  -2   27.40    2.50
  -2   9  -2   32.60   13.10
  -2   9  -2   18.20    1.70
  -2   9  -2   21.60    2.30
  -2   9  -2   18.30    1.90
  -2   9  -2   23.20    2.30
  -2   9  -2   23.00   12.00
   2  -9   2   21.90    2.30
   2  -9   2   24.10    2.10
   2  -9   2    2.30    9.00
   2  -9   2   21.80    1.70
   2  -9   2   19.00    2.00
   2  -9   2   26.30   11.70
   2  -9   2   24.10    2.30
  -3   9  -2  157.38    8.20
  -3   9  -2  145.99    8.20
  -3   9  -2  151.58    8.40
  -3   9  -2  155.98    8.30
  -3   9  -2  179.58   24.30
  -3   9  -2  148.89    8.30
   3  -9   2  141.89    8.00
   3  -9   2  144.69    7.80
   3  -9   2  148.29    8.30
   3  -9   2  153.68    8.40
   3  -9   2  165.58   22.00
  -4   9  -2    1.20    0.80
  -4   9  -2    3.60    1.10
  -4   9  -2    4.10    1.10
  -4   9  -2    1.70    0.70
  -4   9  -2    3.10    1.20
  -4   9  -2    2.70    1.00
  -4   9  -2    3.80    1.10
   4  -9   2    2.70    0.90
   4  -9   2    2.80    1.10
   4  -9   2    0.90    0.60
   4  -9   2    1.50    0.70
   4  -9   2    5.10    1.30
   5   8  -2    9.70    1.30
   5   8  -2   10.80    0.90
   5   8  -2    9.20    1.60
  -5  -8   2   12.10    1.70
  -5  -8   2   14.80    2.20
   4   8  -2    1.10    0.50
   4   8  -2    1.20    0.40
   4   8  -2    0.60    0.60
  -4  -8   2   -3.60    6.40
  -4  -8   2    0.50    0.50
  -4  -8   2    1.80    0.70
  -4  -8   2    0.60    0.70
  -4  -8   2    1.90    0.80
   3   8  -2  160.88   15.30
   3   8  -2  164.58    8.60
   3   8  -2  162.88    9.30
   3   8  -2  186.88    8.20
   3   8  -2  160.48    8.80
  -3  -8   2  192.88    9.30
  -3  -8   2  176.58    9.10
  -3  -8   2  174.08   16.80
  -3  -8   2  181.58    8.40
  -3  -8   2  174.28    9.20
  -3  -8   2  185.28    9.20
   2   8  -2  236.98   10.80
   2   8  -2  192.08   10.50
   2   8  -2  190.98   10.80
   2   8  -2  201.78   18.10
   2   8  -2  235.28   10.40
   2   8  -2  219.98   12.20
   2   8  -2  228.78   11.40
  -2  -8   2  249.88   19.80
  -2  -8   2  222.98   11.10
  -2  -8   2  233.38   11.10
  -2  -8   2  218.38   10.50
  -2  -8   2  217.98   10.00
  -2  -8   2  223.68   10.00
  -2  -8   2  213.18   10.10
  -2  -8   2  237.38   11.20
  -2  -8   2  223.18   10.80
  -2  -8   2  211.58   10.20
   1   8  -2   24.60    6.90
   1   8  -2   15.50    1.40
   1   8  -2   14.20    1.80
   1   8  -2   15.60    1.90
   1   8  -2   14.40    1.60
   1   8  -2    0.10    8.10
  -1  -8   2   14.80    1.30
  -1  -8   2   15.30    1.70
  -1  -8   2   17.70    9.00
  -1  -8   2   13.80    1.60
  -1  -8   2   15.00    1.60
  -1  -8   2   13.40    1.60
  -1  -8   2    7.20    7.80
  -1  -8   2   13.40    1.30
  -1  -8   2   14.40    1.20
   0   8  -2    0.90    0.70
   0   8  -2    0.90    0.50
   0   8  -2    1.80    7.30
   0   8  -2    1.00    0.70
   0   8  -2    1.40    0.70
   0   8  -2   -0.90    4.20
   0  -8   2    0.80    0.40
   0  -8   2    1.40    0.50
   0  -8   2    1.30    5.30
   0  -8   2    0.70    0.50
   0  -8   2    1.00    5.10
   0  -8   2    2.00    0.80
   0  -8   2    0.60    0.50
  -1   8  -2    0.80    0.50
  -1   8  -2   -2.00    7.40
  -1   8  -2    1.30    0.60
  -1   8  -2    0.00    0.30
  -1   8  -2    0.40    0.60
  -1   8  -2   -2.60    5.20
  -1   8  -2    0.70    0.70
   1  -8   2    0.30    0.30
   1  -8   2    0.40    0.30
   1  -8   2   -0.20    5.90
   1  -8   2    0.30    0.50
   1  -8   2    0.30    5.90
   1  -8   2    0.20    0.40
   1  -8   2    0.10    0.50
   1  -8   2    0.80    0.60
   1  -8   2    0.20    0.30
  -2   8  -2  145.09    7.80
  -2   8  -2  150.18    7.80
  -2   8  -2  138.79    7.60
  -2   8  -2  135.69   19.30
  -2   8  -2  144.79    7.50
  -2   8  -2  140.19    7.20
   2  -8   2  144.39    7.40
   2  -8   2  130.69    6.90
   2  -8   2  142.09    7.60
   2  -8   2  138.29    7.20
   2  -8   2  144.89    7.70
   2  -8   2  144.39    7.70
  -3   8  -2  207.28   10.50
  -3   8  -2  196.38   10.20
  -3   8  -2  197.98   10.30
  -3   8  -2  197.58   10.30
  -3   8  -2  200.28   10.30
  -3   8  -2  219.68   23.40
   3  -8   2  200.08   10.20
   3  -8   2  200.08   10.40
   3  -8   2  206.08   10.20
   3  -8   2  206.68   10.40
   3  -8   2  196.18   10.20
  -4   8  -2   12.80    1.80
  -4   8  -2   14.70    2.00
  -4   8  -2   12.70   12.80
  -4   8  -2   13.20    1.60
  -4   8  -2   13.20    2.10
  -4   8  -2   28.80   12.90
  -4   8  -2   14.20    1.90
   4  -8   2   15.70    1.80
   4  -8   2   17.00    8.20
   4  -8   2   14.20    2.10
   4  -8   2   14.10    1.90
   4  -8   2   12.60   10.60
   4  -8   2   13.00    1.80
  -5   8  -2    8.60    1.40
  -5   8  -2    5.80    1.60
  -5   8  -2    4.70    1.30
  -5   8  -2   10.00    1.50
  -5   8  -2    7.00    1.40
  -5   8  -2   10.40    1.60
  -5   8  -2   11.40    2.00
   5  -8   2    8.70    1.60
   5  -8   2   10.10    1.80
   5  -8   2    8.70    1.60
   6   7  -2   15.40    1.30
  -6  -7   2   13.40    1.60
  -6  -7   2   14.60    2.30
  -6  -7   2   15.30    1.70
  -6  -7   2   17.80    1.60
   5   7  -2    5.30    4.00
   5   7  -2    4.40    1.10
   5   7  -2    5.60    0.60
   5   7  -2    6.60    1.00
  -5  -7   2    7.80    1.30
  -5  -7   2    8.30    1.30
  -5  -7   2    8.10    1.60
  -5  -7   2   10.90    5.10
  -5  -7   2    8.20    1.40
   4   7  -2    3.80    0.70
   4   7  -2    3.90    0.80
   4   7  -2    4.20    0.90
   4   7  -2   -0.50    3.30
   4   7  -2    4.50    1.10
  -4  -7   2    5.00    1.00
  -4  -7   2    0.80    4.60
  -4  -7   2    3.30    1.10
  -4  -7   2    2.70    0.80
  -4  -7   2    3.60    1.00
   3   7  -2  157.58    7.20
   3   7  -2  133.79    7.40
   3   7  -2  148.29    6.80
   3   7  -2  154.08    7.50
   3   7  -2  144.79    7.90
   3   7  -2  148.69   12.70
   3   7  -2  146.79    7.30
  -3  -7   2  143.49    6.60
  -3  -7   2  140.79    7.60
  -3  -7   2  156.68   13.70
  -3  -7   2  148.49    7.70
  -3  -7   2  147.59    7.70
  -3  -7   2  140.69    6.70
  -3  -7   2  146.29    7.60
  -3  -7   2  145.29    7.00
   2   7  -2   35.80    2.40
   2   7  -2   37.80    2.50
   2   7  -2   34.10    2.40
   2   7  -2   40.70    8.20
   2   7  -2   33.40    2.50
   2   7  -2   38.50    2.20
   2   7  -2   37.50    2.80
  -2  -7   2   38.90    2.30
  -2  -7   2   36.90    2.70
  -2  -7   2   35.50    2.50
  -2  -7   2   32.10    2.50
  -2  -7   2   34.20    2.60
  -2  -7   2   33.60    1.90
  -2  -7   2   34.30    2.00
  -2  -7   2   34.60    1.90
  -2  -7   2   38.90    2.60
  -2  -7   2   34.30    1.90
  -2  -7   2   47.20    8.30
  -2  -7   2   31.30    6.90
   1   7  -2   32.70    2.50
   1   7  -2   37.30    2.60
   1   7  -2   39.50    2.90
   1   7  -2   35.10    2.60
   1   7  -2   40.80    2.40
   1   7  -2   42.40    8.80
   1   7  -2   40.00    2.70
   1   7  -2   25.70    6.60
  -1  -7   2   37.20    2.70
  -1  -7   2   38.40    2.30
  -1  -7   2   35.90    2.30
  -1  -7   2   35.00    2.50
  -1  -7   2   40.40    2.70
  -1  -7   2   39.80    2.70
  -1  -7   2   36.40    2.40
  -1  -7   2   38.40    2.20
  -1  -7   2   39.00    2.70
  -1  -7   2   34.80    7.70
   0   7  -2   24.00    1.40
   0   7  -2   24.70    2.20
   0   7  -2   46.80    9.60
   0   7  -2   24.50    1.80
   0   7  -2   23.60    2.00
   0   7  -2   25.00    7.60
   0   7  -2   25.80    2.10
   0  -7   2   22.80    1.30
   0  -7   2   24.40    2.00
   0  -7   2   24.10    1.70
   0  -7   2   23.70    2.00
   0  -7   2   27.90    7.50
   0  -7   2   22.80    6.70
   0  -7   2   20.70    1.20
   0  -7   2   24.10    1.90
   0  -7   2   20.60    1.70
   0  -7   2   26.70    2.00
  -1   7  -2    0.80    0.60
  -1   7  -2    0.60    3.00
  -1   7  -2    0.20    5.00
  -1   7  -2    0.90    0.40
  -1   7  -2    0.70    0.50
  -1   7  -2    0.90    0.60
  -1   7  -2    0.80    0.60
   1  -7   2   -0.10    4.30
   1  -7   2    0.40    0.50
   1  -7   2    0.90    0.40
   1  -7   2    0.50    0.30
   1  -7   2    0.90    0.30
   1  -7   2    0.40    0.50
   1  -7   2    0.20    0.50
   1  -7   2    1.20    0.50
   1  -7   2   -0.70    4.30
   1  -7   2    0.60    0.50
  -2   7  -2   -1.10    5.90
  -2   7  -2    2.10    0.90
  -2   7  -2    2.20    0.80
  -2   7  -2    2.50    0.70
  -2   7  -2    1.50    0.70
  -2   7  -2    2.40    0.70
  -2   7  -2    4.30    4.50
   2  -7   2    2.50    0.70
   2  -7   2    2.60    0.80
   2  -7   2    1.90    0.70
   2  -7   2    2.70    0.80
   2  -7   2    3.40    5.00
   2  -7   2    2.00    0.50
   2  -7   2   10.30    7.90
   2  -7   2    2.20    0.80
  -3   7  -2  166.48    8.60
  -3   7  -2  169.68    8.70
  -3   7  -2  168.18    8.60
  -3   7  -2  151.28    8.50
  -3   7  -2  158.08    8.70
  -3   7  -2  196.68   19.40
   3  -7   2  197.88   19.90
   3  -7   2  158.98    8.50
   3  -7   2  168.88    8.60
   3  -7   2  157.28    8.10
   3  -7   2  177.88    8.80
   3  -7   2  172.98    8.50
   3  -7   2  168.28    8.70
  -4   7  -2  278.57   13.50
  -4   7  -2  272.57   25.60
  -4   7  -2  263.27   13.30
  -4   7  -2  271.87   13.70
  -4   7  -2  280.97   13.50
  -4   7  -2  259.77   13.40
   4  -7   2  273.17   13.50
   4  -7   2  284.87   13.70
   4  -7   2  277.77   13.50
   4  -7   2  324.57   24.80
  -5   7  -2   -8.20    8.40
  -5   7  -2   -0.10    0.40
  -5   7  -2    0.00    0.50
  -5   7  -2   -0.60    0.60
  -5   7  -2   -0.50    0.40
  -5   7  -2   -0.20    0.40
  -5   7  -2    0.30    0.50
  -5   7  -2   -0.20    0.50
   5  -7   2   -2.70    9.00
   5  -7   2    0.00    0.40
   5  -7   2    0.30    0.50
   5  -7   2    0.10    0.70
  -6   7  -2   23.60    2.50
  -6   7  -2   16.70    2.90
  -6   7  -2   26.20    2.30
  -6   7  -2   24.70    2.00
  -6   7  -2   14.00    2.30
  -6   7  -2   22.30    1.90
  -6   7  -2   23.90    2.00
   6  -7   2   20.90    2.70
   6  -7   2   19.40    2.10
   6   6  -2    0.40    0.40
   6   6  -2    0.20    0.30
  -6  -6   2    0.30    0.50
  -6  -6   2    0.30    0.50
  -6  -6   2   -0.10    0.70
  -6  -6   2    0.00    0.40
   5   6  -2    2.10    0.50
   5   6  -2    2.00    0.30
   5   6  -2    6.00    3.00
   5   6  -2    1.80    0.50
   5   6  -2    1.50    0.60
  -5  -6   2    1.90    0.60
  -5  -6   2    4.10    3.50
  -5  -6   2    2.00    0.70
  -5  -6   2    1.70    0.60
  -5  -6   2    1.70    0.90
   4   6  -2   16.10    4.10
   4   6  -2   12.40    1.50
   4   6  -2   14.50    1.30
   4   6  -2   15.60    1.30
   4   6  -2   14.10    1.60
   4   6  -2   15.70    1.10
  -4  -6   2   12.40    2.90
  -4  -6   2   13.40    1.50
  -4  -6   2   16.80    1.80
  -4  -6   2   17.20    4.70
  -4  -6   2   15.10    1.40
  -4  -6   2   13.10    1.40
   3   6  -2  123.09    6.00
   3   6  -2  134.79    6.70
   3   6  -2  126.19    6.20
   3   6  -2  120.39    5.70
   3   6  -2  131.49   10.50
   3   6  -2  117.79    6.40
   3   6  -2  121.39    6.10
   3   6  -2  138.39   12.00
  -3  -6   2  125.69    6.60
  -3  -6   2  116.99    5.60
  -3  -6   2  118.19    5.60
  -3  -6   2  125.79    6.70
  -3  -6   2  117.69    5.80
  -3  -6   2  123.59    6.30
  -3  -6   2  101.39   10.40
  -3  -6   2  117.49    6.40
  -3  -6   2  120.29    6.40
   2   6  -2  881.11   38.50
   2   6  -2  869.61   45.60
   2   6  -2  870.61   38.20
   2   6  -2  888.71   38.10
   2   6  -2  806.72   37.90
   2   6  -2  875.51   38.00
   2   6  -2  846.82   37.70
   2   6  -2  816.22   43.90
  -2  -6   2  886.41   38.20
  -2  -6   2  811.12   43.90
  -2  -6   2  809.32   37.60
  -2  -6   2  828.92   37.80
  -2  -6   2  850.71   38.40
  -2  -6   2  798.12   37.50
  -2  -6   2  868.71   44.80
   1   6  -2    4.50    1.00
   1   6  -2    3.00    0.80
   1   6  -2   -1.10    3.50
   1   6  -2    4.00    2.60
   1   6  -2    4.60    0.90
   1   6  -2    4.50    0.70
   1   6  -2    4.30    0.90
  -1  -6   2    5.30    0.90
  -1  -6   2    4.80    0.80
  -1  -6   2    4.40    0.90
  -1  -6   2    4.40    0.90
  -1  -6   2    5.50    3.40
  -1  -6   2    4.20    0.70
  -1  -6   2    4.10    0.60
  -1  -6   2    4.80    0.90
  -1  -6   2    3.80    0.60
   0   6  -2    3.90    0.70
   0   6  -2    2.40    0.80
   0   6  -2    4.20    0.50
   0   6  -2    3.70    4.00
   0   6  -2    2.60    0.70
   0   6  -2    3.60    0.90
   0   6  -2    3.20    0.60
   0   6  -2    6.20    3.20
   0   6  -2    4.00    0.80
   0  -6   2    4.50    0.70
   0  -6   2    1.70    3.50
   0  -6   2    2.90    0.70
   0  -6   2    3.60    0.80
   0  -6   2    3.60    0.50
   0  -6   2    3.60    0.70
   0  -6   2    5.00    0.90
   0  -6   2    3.00    0.40
   0  -6   2    2.50    2.80
   0  -6   2    3.30    0.70
   0  -6   2    2.20    0.80
  -1   6  -2    9.30    0.90
  -1   6  -2   11.10    1.40
  -1   6  -2   10.90    1.30
  -1   6  -2    5.00    3.40
  -1   6  -2   11.60    1.30
  -1   6  -2    7.00    4.40
  -1   6  -2   12.70    1.60
   1  -6   2    8.80    1.10
   1  -6   2   10.50    1.50
   1  -6   2    9.70    0.80
   1  -6   2    9.60    1.10
   1  -6   2   10.70    4.80
   1  -6   2    8.40    0.90
   1  -6   2   10.60    1.20
   1  -6   2   17.30    5.60
   1  -6   2    9.40    0.90
   1  -6   2    9.20    1.00
   1  -6   2    8.40    1.20
  -2   6  -2   10.50    1.40
  -2   6  -2    9.80    1.10
  -2   6  -2   11.10    1.30
  -2   6  -2    5.00    3.90
  -2   6  -2    9.40    1.40
  -2   6  -2    9.40    1.20
  -2   6  -2   24.40    7.60
   2  -6   2    9.30    1.40
   2  -6   2    7.70    1.10
   2  -6   2   10.70    1.00
   2  -6   2   10.40    1.50
   2  -6   2    7.20    3.90
   2  -6   2    9.20    1.20
   2  -6   2   10.50    0.90
   2  -6   2    9.10    1.00
   2  -6   2   11.20    5.40
   2  -6   2    9.00    0.90
   2  -6   2   10.40    1.10
  -3   6  -2  843.92   37.70
  -3   6  -2  848.52   37.90
  -3   6  -2  871.01   37.80
  -3   6  -2  832.72   37.70
  -3   6  -2  850.51   47.90
  -3   6  -2  867.31   37.70
   3  -6   2  834.62   37.60
   3  -6   2  802.92   37.30
   3  -6   2  780.52   46.30
   3  -6   2  803.32   37.60
   3  -6   2  833.72   37.80
   3  -6   2  811.12   37.70
  -4   6  -2   26.70    2.30
  -4   6  -2   30.30    9.70
  -4   6  -2   25.30    2.30
  -4   6  -2   25.70    2.10
  -4   6  -2   11.00    6.20
  -4   6  -2   25.50    2.10
  -4   6  -2   24.30    2.00
  -4   6  -2   27.90    2.10
   4  -6   2   20.50    7.90
   4  -6   2   25.00    2.10
   4  -6   2   36.50    8.60
   4  -6   2   27.20    2.10
   4  -6   2   24.80    2.30
   4  -6   2   24.00    2.00
  -5   6  -2    9.50    1.60
  -5   6  -2    7.40    1.30
  -5   6  -2    8.60    1.20
  -5   6  -2   10.60    2.10
  -5   6  -2    8.60    1.30
  -5   6  -2   11.40    6.40
  -5   6  -2    9.20    1.30
  -5   6  -2    8.00    7.80
  -5   6  -2    9.30    1.60
   5  -6   2    3.80    5.90
   5  -6   2   10.10    1.70
   5  -6   2   10.30    1.50
   5  -6   2   16.40    8.90
   5  -6   2    8.80    1.40
  -6   6  -2   -0.40    0.30
  -6   6  -2    0.60    0.70
  -6   6  -2    0.10    0.60
  -6   6  -2   -0.10    0.50
  -6   6  -2    0.60    0.80
  -6   6  -2    0.50    0.40
  -6   6  -2   -1.40    8.70
  -6   6  -2    0.20    0.40
   6  -6   2    0.60    0.70
   6  -6   2    0.60    0.50
   6  -6   2    0.20    0.40
  -7   6  -2    8.60    2.20
  -7   6  -2   12.30    1.70
  -7   6  -2   11.20    1.30
  -7   6  -2   12.70    1.20
  -7   6  -2   12.10    2.10
  -7   6  -2    7.70    1.40
  -7   6  -2   12.90    2.00
   7  -6   2    7.10    1.40
   7  -6   2    7.30    1.30
   7  -6   2    9.30    1.80
   7   5  -2    3.70    0.90
  -7  -5   2    3.10    1.30
  -7  -5   2    4.50    1.00
  -7  -5   2    5.20    1.00
   6   5  -2   28.50    1.60
   6   5  -2   23.90    1.90
   6   5  -2   25.10    1.60
  -6  -5   2   26.90    1.50
  -6  -5   2   25.90    2.00
  -6  -5   2   23.30    2.60
  -6  -5   2   23.40    2.00
   5   5  -2    0.30    0.40
   5   5  -2    0.00    0.20
   5   5  -2   -0.10    0.20
   5   5  -2    0.00    0.20
   5   5  -2    0.00    0.20
   5   5  -2    0.30    2.70
   5   5  -2    0.10    0.20
   5   5  -2   -0.10    0.10
  -5  -5   2    0.00    0.40
  -5  -5   2    0.00    0.20
  -5  -5   2   -0.10    0.50
  -5  -5   2   -0.10    0.30
  -5  -5   2    0.30    0.40
   4   5  -2    3.00    0.80
   4   5  -2    3.80    2.20
   4   5  -2    4.00    0.60
   4   5  -2    3.60    1.00
   4   5  -2    3.10    0.50
   4   5  -2    3.70    0.60
   4   5  -2    7.00    3.00
   4   5  -2    3.10    0.60
  -4  -5   2    2.60    0.70
  -4  -5   2    3.60    0.80
  -4  -5   2    3.80    0.40
  -4  -5   2    6.60    3.20
  -4  -5   2    3.40    0.40
  -4  -5   2    3.80    0.70
  -4  -5   2    2.00    0.80
  -4  -5   2    1.80    1.60
   3   5  -2   31.30    1.90
   3   5  -2   31.60    2.30
   3   5  -2   32.10    1.80
   3   5  -2   32.80    1.60
   3   5  -2   19.70    4.30
   3   5  -2   29.20    1.80
   3   5  -2   26.40    2.10
   3   5  -2   34.40    4.70
   3   5  -2   29.00    1.90
  -3  -5   2   30.80    2.20
  -3  -5   2   33.40    2.10
  -3  -5   2   29.90    2.30
  -3  -5   2   30.80    1.50
  -3  -5   2   27.50    2.10
  -3  -5   2   28.50    4.10
  -3  -5   2   36.40    5.90
  -3  -5   2   30.00    2.30
  -3  -5   2   28.90    1.70
   2   5  -2   13.10    3.50
   2   5  -2   17.20    1.60
   2   5  -2   16.40    1.30
   2   5  -2   17.00    1.30
   2   5  -2   16.20    1.30
   2   5  -2   18.40    1.50
   2   5  -2   16.60    1.10
   2   5  -2   17.70    1.30
   2   5  -2   27.40    4.90
  -2  -5   2   23.30    4.90
  -2  -5   2   17.10    1.40
  -2  -5   2   17.80    1.40
  -2  -5   2   17.70    0.90
  -2  -5   2   25.50    5.60
  -2  -5   2   15.00    0.90
  -2  -5   2   16.40    0.90
  -2  -5   2   16.70    1.20
  -2  -5   2   19.00    1.50
  -2  -5   2   16.00    1.50
  -2  -5   2   17.10    1.10
  -2  -5   2   18.70    1.50
   1   5  -2    3.70    0.70
   1   5  -2    4.60    0.80
   1   5  -2    3.50    2.90
   1   5  -2    4.00    2.40
   1   5  -2    4.50    0.80
   1   5  -2    3.20    0.60
   1   5  -2    3.90    0.90
   1   5  -2    4.70    0.70
  -1  -5   2    4.20    0.80
  -1  -5   2    4.10    0.80
  -1  -5   2    4.40    0.70
  -1  -5   2    3.80    0.60
  -1  -5   2    3.20    0.50
  -1  -5   2    3.40    0.50
  -1  -5   2    6.60    3.30
  -1  -5   2    3.70    0.70
  -1  -5   2    3.60    0.70
  -1  -5   2    2.90    0.70
  -1  -5   2   -1.20    2.10
   0   5  -2   32.70    2.20
   0   5  -2   30.20    2.00
   0   5  -2   32.00    1.80
   0   5  -2   34.60    2.20
   0   5  -2   31.60    2.00
   0   5  -2   30.70    5.40
   0   5  -2   47.10    8.30
   0   5  -2   32.70    2.30
   0   5  -2   32.90    2.10
   0   5  -2   34.30    2.10
   0  -5   2   32.70    2.00
   0  -5   2   33.70    2.40
   0  -5   2   30.40    1.70
   0  -5   2   36.80    2.20
   0  -5   2   39.30    6.90
   0  -5   2   33.00    2.20
   0  -5   2   33.50    2.00
   0  -5   2   35.40    2.20
   0  -5   2   48.10    7.70
   0  -5   2   34.90    2.10
   0  -5   2   33.20    2.00
  -1   5  -2    0.30    4.20
  -1   5  -2    0.40    0.30
  -1   5  -2    0.40    0.30
  -1   5  -2    0.60    0.40
  -1   5  -2   -0.30    0.30
  -1   5  -2    0.30    0.40
  -1   5  -2    0.40    0.30
  -1   5  -2    0.40    0.40
  -1   5  -2    2.00    2.80
   1  -5   2    0.10    0.20
   1  -5   2    0.10    2.60
   1  -5   2   -1.40    3.30
   1  -5   2    0.30    0.30
   1  -5   2    0.50    0.40
   1  -5   2    0.50    0.40
   1  -5   2    0.30    0.30
   1  -5   2    0.40    0.20
   1  -5   2    0.30    0.30
   1  -5   2    0.40    0.30
   1  -5   2    0.30    0.40
   1  -5   2    0.20    0.30
  -2   5  -2   15.50    4.90
  -2   5  -2    8.80    1.00
  -2   5  -2   10.80    1.20
  -2   5  -2   10.90    1.40
  -2   5  -2    8.50    1.20
  -2   5  -2   11.40    1.10
  -2   5  -2    9.80    1.10
  -2   5  -2   24.60    7.80
   2  -5   2   10.70    0.90
   2  -5   2    8.20    3.50
   2  -5   2    9.70    1.00
   2  -5   2    9.40    1.00
   2  -5   2   11.50    0.90
   2  -5   2    8.90    1.20
   2  -5   2    9.90    1.10
   2  -5   2    8.80    1.20
   2  -5   2   10.50    1.10
   2  -5   2   10.60    4.40
  -3   5  -2    9.80    1.40
  -3   5  -2   10.50    1.20
  -3   5  -2   10.10    1.20
  -3   5  -2   11.30    4.60
  -3   5  -2    9.40    1.20
  -3   5  -2   11.10    1.30
  -3   5  -2    9.90    1.00
  -3   5  -2   19.00    6.60
  -3   5  -2   11.30    1.20
   3  -5   2   13.30    1.60
   3  -5   2   11.20    1.20
   3  -5   2   15.00    5.10
   3  -5   2   14.80    5.60
   3  -5   2   10.60    1.20
   3  -5   2   10.30    1.10
   3  -5   2   10.70    1.20
   3  -5   2   10.70    0.70
  -4   5  -2 1035.00   47.20
  -4   5  -2 1021.60   46.50
  -4   5  -2 1036.00   47.40
  -4   5  -2 1050.49   47.00
  -4   5  -2  995.70   56.19
  -4   5  -2 1057.09   47.10
  -4   5  -2 1081.09   47.40
  -4   5  -2 1066.19   46.80
   4  -5   2 1052.49   47.20
   4  -5   2 1043.60   55.69
   4  -5   2 1054.79   46.90
   4  -5   2 1023.60   47.00
   4  -5   2 1107.99   58.29
  -5   5  -2    0.40    0.50
  -5   5  -2    0.30    0.30
  -5   5  -2   -3.10    5.40
  -5   5  -2    0.10    0.40
  -5   5  -2    0.60    0.50
  -5   5  -2    0.10    0.20
  -5   5  -2   -0.20    0.60
  -5   5  -2    0.50    0.60
  -5   5  -2   -0.60    4.60
  -5   5  -2   -0.40    0.50
  -5   5  -2    0.00    0.40
   5  -5   2    3.70    4.40
   5  -5   2    0.10    0.30
   5  -5   2    0.00    4.70
   5  -5   2    0.10    0.40
   5  -5   2    0.90    0.50
   5  -5   2    0.30    0.60
  -6   5  -2   13.50    1.90
  -6   5  -2    9.10    7.50
  -6   5  -2   17.50    2.30
  -6   5  -2   16.50    1.40
  -6   5  -2   17.90    1.70
  -6   5  -2   14.30    2.20
  -6   5  -2   15.80    1.60
  -6   5  -2   15.80    2.60
  -6   5  -2   15.90    1.30
  -6   5  -2   14.00    1.40
   6  -5   2   17.50    1.70
   6  -5   2    6.40    8.00
   6  -5   2   14.30    2.00
   6  -5   2   15.10    1.70
  -7   5  -2    0.40    0.70
  -7   5  -2    0.40    0.50
  -7   5  -2    0.00    0.70
  -7   5  -2    0.30    0.70
  -7   5  -2    0.60    0.60
  -7   5  -2    0.70    0.50
  -7   5  -2   -0.10    0.70
  -7   5  -2    0.60    0.30
   7  -5   2    0.20    0.40
   7  -5   2   -0.40    0.60
   7  -5   2    0.20    0.40
   7   4  -2   16.60    1.00
   7   4  -2   20.00    1.40
   7   4  -2   15.10    1.60
  -7  -4   2   17.80    1.50
  -7  -4   2   14.30    2.60
  -7  -4   2   18.10    1.40
  -7  -4   2   18.40    1.70
  -7  -4   2   18.50    2.40
   6   4  -2    0.00    0.30
   6   4  -2    0.20    0.30
   6   4  -2    0.40    0.40
   6   4  -2    0.10    0.30
   6   4  -2    0.40    0.20
   6   4  -2    0.20    0.30
   6   4  -2    0.20    0.20
  -6  -4   2    0.50    0.50
  -6  -4   2    0.50    0.70
  -6  -4   2    0.10    0.30
  -6  -4   2   -0.30    0.60
  -6  -4   2    0.10    0.40
  -6  -4   2    0.30    0.30
   5   4  -2   98.59    4.90
   5   4  -2   91.89    4.70
   5   4  -2   91.49    5.00
   5   4  -2   96.89    5.10
   5   4  -2   99.79    4.60
   5   4  -2   86.79    4.50
  -5  -4   2   97.09    4.70
  -5  -4   2   96.99    5.10
  -5  -4   2  100.29    5.80
  -5  -4   2   94.39    4.70
  -5  -4   2   98.79    4.90
  -5  -4   2   99.59    5.20
  -5  -4   2  102.59    6.00
   4   4  -2    0.80    0.40
   4   4  -2    2.40    1.90
   4   4  -2    1.70    1.30
   4   4  -2    1.00    0.60
   4   4  -2    1.70    0.30
   4   4  -2    0.80    0.20
   4   4  -2    1.30    0.50
   4   4  -2    1.20    0.30
   4   4  -2    1.70    0.30
   4   4  -2    1.60    0.40
   4   4  -2    1.20    0.30
   4   4  -2    1.30    0.30
  -4  -4   2    2.10    0.60
  -4  -4   2    1.20    0.30
  -4  -4   2    0.80    0.60
  -4  -4   2    1.90    0.50
  -4  -4   2    1.10    0.60
  -4  -4   2    1.20    0.20
  -4  -4   2    1.00    0.30
  -4  -4   2    0.50    1.60
  -4  -4   2    1.60    0.50
  -4  -4   2    2.30    0.70
  -4  -4   2    0.80    0.90
   3   4  -2   21.80    1.80
   3   4  -2   20.70    2.00
   3   4  -2   21.00    1.10
   3   4  -2   22.60    3.30
   3   4  -2   24.50    1.80
   3   4  -2   21.50    1.40
   3   4  -2   23.50    1.40
   3   4  -2   21.60    1.10
   3   4  -2   23.80    1.30
   3   4  -2   22.30    1.10
   3   4  -2   22.20    1.30
   3   4  -2   21.10    1.80
   3   4  -2   21.00    1.70
  -3  -4   2   27.10    4.20
  -3  -4   2   23.60    1.60
  -3  -4   2   21.30    1.30
  -3  -4   2   23.10    1.60
  -3  -4   2   21.80    1.60
  -3  -4   2   22.10    1.80
  -3  -4   2   22.90    1.20
  -3  -4   2   21.70    1.80
  -3  -4   2   23.60    3.00
  -3  -4   2   18.60    1.50
   2   4  -2  662.93   28.70
   2   4  -2  654.13   32.30
   2   4  -2  656.33   28.90
   2   4  -2  670.93   33.30
   2   4  -2  598.44   29.10
   2   4  -2  661.73   28.90
   2   4  -2  639.74   29.10
   2   4  -2  665.43   29.50
   2   4  -2  622.64   29.10
  -2  -4   2  647.74   29.10
  -2  -4   2  639.54   28.70
  -2  -4   2  569.54   32.20
  -2  -4   2  658.03   28.60
  -2  -4   2  656.83   29.00
   1   4  -2  224.48   10.40
   1   4  -2  228.08   10.70
   1   4  -2  228.58   10.30
   1   4  -2  215.08   10.20
   1   4  -2  234.28   10.20
   1   4  -2  228.78   10.30
   1   4  -2  236.78   10.40
   1   4  -2  226.58   14.50
   1   4  -2  219.88   14.70
   1   4  -2  204.88   10.50
   1   4  -2  238.68   10.40
   1   4  -2  225.58   10.40
  -1  -4   2  222.98   10.60
  -1  -4   2  223.38   10.10
  -1  -4   2  231.08   10.10
  -1  -4   2  223.68   10.20
  -1  -4   2  213.98   10.60
  -1  -4   2  218.78   14.30
  -1  -4   2  215.88   10.30
  -1  -4   2  220.48   10.30
  -1  -4   2  229.68   10.50
  -1  -4   2  200.58   10.30
  -1  -4   2  202.08   10.10
  -1  -4   2  224.58   10.40
   0   4  -2  195.88   14.10
   0   4  -2  219.18   10.00
   0   4  -2  203.08   10.10
   0   4  -2  215.68   14.70
   0   4  -2  214.48   10.00
   0   4  -2  211.08    9.90
   0   4  -2  219.78    9.70
   0   4  -2  202.88    9.80
   0   4  -2  212.98    9.90
   0   4  -2  207.88   10.20
   0   4  -2  214.68    9.90
   0   4  -2  222.68    9.90
   0  -4   2  239.88   15.30
   0  -4   2  195.88   10.10
   0  -4   2  211.98    9.80
   0  -4   2  206.78    9.60
   0  -4   2  208.18   10.00
   0  -4   2  225.08    9.90
   0  -4   2  224.68   14.50
   0  -4   2  214.28   10.20
   0  -4   2  218.98   10.00
   0  -4   2  205.78    9.90
   0  -4   2  221.68    9.90
   0  -4   2  211.48   10.00
   0  -4   2  226.88   10.00
  -1   4  -2  506.25   23.60
  -1   4  -2  541.75   23.80
  -1   4  -2  501.25   23.70
  -1   4  -2  517.15   23.60
  -1   4  -2  514.05   23.80
  -1   4  -2  521.45   23.60
  -1   4  -2  544.45   29.70
  -1   4  -2  555.24   29.70
   1  -4   2  522.85   29.00
   1  -4   2  506.85   23.70
   1  -4   2  564.94   30.20
   1  -4   2  525.65   23.50
   1  -4   2  528.45   23.70
   1  -4   2  517.25   23.70
   1  -4   2  538.95   23.90
   1  -4   2  511.95   23.60
   1  -4   2  530.65   23.50
  -2   4  -2    9.40    1.00
  -2   4  -2   10.20    1.00
  -2   4  -2   11.20    1.10
  -2   4  -2    6.80    1.00
  -2   4  -2    9.50    1.00
  -2   4  -2   10.40    1.00
  -2   4  -2    9.30    0.90
  -2   4  -2    8.70    3.80
  -2   4  -2   14.90    4.60
  -2   4  -2    8.30    1.00
  -2   4  -2    8.40    0.90
   2  -4   2   11.90    4.20
   2  -4   2    9.60    1.00
   2  -4   2   10.50    1.10
   2  -4   2   10.00    1.00
   2  -4   2   10.50    0.70
   2  -4   2    8.70    0.90
   2  -4   2    7.40    3.10
   2  -4   2    8.50    0.90
   2  -4   2    8.70    1.00
   2  -4   2    9.40    0.80
   2  -4   2    9.50    1.00
   2  -4   2   10.50    1.30
   2  -4   2    9.00    0.90
  -3   4  -2  996.00   50.69
  -3   4  -2 1004.10   43.20
  -3   4  -2 1013.90   51.09
   3  -4   2  952.10   43.00
   3  -4   2  867.01   43.00
   3  -4   2  943.81   43.00
   3  -4   2 1026.50   51.59
   3  -4   2  930.41   49.50
  -4   4  -2  261.67   12.70
  -4   4  -2  272.17   19.70
  -4   4  -2  280.07   12.30
  -4   4  -2  261.57   12.50
  -4   4  -2  259.67   12.40
  -4   4  -2  273.17   12.60
  -4   4  -2  260.17   12.90
  -4   4  -2  277.67   12.00
  -4   4  -2  221.08   18.70
  -4   4  -2  266.07   12.90
   4  -4   2  276.07   19.00
   4  -4   2  257.27   12.50
   4  -4   2  254.97   12.30
   4  -4   2  274.47   12.60
   4  -4   2  263.57   12.50
   4  -4   2  263.17   12.70
   4  -4   2  264.67   12.60
   4  -4   2  274.57   12.70
   4  -4   2  274.77   20.50
  -5   4  -2   24.90    2.60
  -5   4  -2   24.80    1.30
  -5   4  -2   22.80    2.10
  -5   4  -2   21.00    1.60
  -5   4  -2   20.50    1.80
  -5   4  -2   24.30    7.30
  -5   4  -2   25.00    2.10
  -5   4  -2   22.60    2.20
  -5   4  -2   24.70    1.80
  -5   4  -2   24.30    6.60
  -5   4  -2   22.70    1.50
   5  -4   2   22.60    1.40
   5  -4   2   22.10    1.60
   5  -4   2   21.70    1.70
   5  -4   2   24.60    5.90
   5  -4   2   29.00    7.60
   5  -4   2   19.50    1.90
   5  -4   2   24.30    1.90
   5  -4   2   25.60    1.80
  -6   4  -2    0.40    0.40
  -6   4  -2    0.10    0.40
  -6   4  -2    0.90    0.70
  -6   4  -2    0.30    0.30
  -6   4  -2    7.00    5.80
  -6   4  -2    0.30    0.30
  -6   4  -2   -0.20    0.60
  -6   4  -2    0.20    0.40
  -6   4  -2    0.20    0.60
  -6   4  -2    0.90    0.60
   6  -4   2    0.10    0.20
   6  -4   2   -0.10    0.40
   6  -4   2   -1.30    5.60
   6  -4   2   -0.20    0.40
   6  -4   2    0.50    0.60
   6  -4   2    0.50    0.40
   6  -4   2    0.30    0.30
  -7   4  -2   12.00    1.40
  -7   4  -2    0.00    7.40
  -7   4  -2   12.60    1.80
  -7   4  -2   12.30    0.90
  -7   4  -2   14.00    2.50
  -7   4  -2   14.20    1.70
  -7   4  -2   14.10    2.20
  -7   4  -2   12.80    1.20
  -7   4  -2   10.10    1.90
   7  -4   2   11.50    1.60
   7  -4   2    9.70    1.60
   7  -4   2   11.80    1.40
  -8   4  -2    1.70    1.20
  -8   4  -2    4.60    1.40
  -8   4  -2    4.30    1.00
   8  -4   2    2.80    0.90
   8  -4   2    2.10    0.80
   8   3  -2    0.60    0.50
  -8  -3   2    0.40    0.80
  -8  -3   2    0.90    0.70
  -8  -3   2    1.10    1.10
   7   3  -2    4.60    1.00
   7   3  -2    6.70    0.70
   7   3  -2    7.80    0.60
  -7  -3   2    7.10    1.20
  -7  -3   2    6.80    1.80
  -7  -3   2    8.00    1.10
  -7  -3   2    6.00    1.50
   6   3  -2    8.10    0.60
   6   3  -2    8.20    0.90
   6   3  -2    7.50    0.80
   6   3  -2    9.00    0.60
   6   3  -2    7.80    0.70
  -6  -3   2    9.00    1.20
  -6  -3   2    7.40    1.50
  -6  -3   2    8.50    1.00
  -6  -3   2    8.20    1.00
  -6  -3   2    8.50    1.80
   5   3  -2    1.90    0.40
   5   3  -2    1.60    0.60
   5   3  -2    1.40    0.50
   5   3  -2    2.20    0.30
   5   3  -2    0.60    0.40
   5   3  -2    1.80    0.40
   5   3  -2    1.40    0.20
   5   3  -2    1.30    0.50
  -5  -3   2    1.60    0.80
  -5  -3   2    2.40    0.60
  -5  -3   2    2.70    0.90
  -5  -3   2    1.70    0.50
  -5  -3   2    1.40    0.50
  -5  -3   2    1.80    0.50
   4   3  -2  165.58    7.40
   4   3  -2  150.48    7.90
   4   3  -2  160.18    7.60
   4   3  -2  168.58    7.20
   4   3  -2  158.38    7.90
   4   3  -2  159.38    7.40
   4   3  -2  161.68    7.80
   4   3  -2  164.68    7.80
   4   3  -2  149.99    7.30
   4   3  -2  159.68    7.70
   4   3  -2  174.48    8.50
  -4  -3   2  174.68    8.60
  -4  -3   2  165.98    8.20
  -4  -3   2  161.48    7.80
  -4  -3   2  173.38    8.40
  -4  -3   2  149.19    7.60
  -4  -3   2  165.98    7.60
  -4  -3   2  162.18    7.50
  -4  -3   2  159.98    7.80
   3   3  -2  244.68   11.80
   3   3  -2  264.07   11.50
   3   3  -2  256.47   13.70
   3   3  -2  260.47   11.40
   3   3  -2  254.77   11.50
   3   3  -2  247.28   11.90
   3   3  -2  232.78   11.90
   3   3  -2  239.38   12.20
   3   3  -2  257.07   11.30
   3   3  -2  251.57   11.40
   3   3  -2  265.67   11.50
   3   3  -2  261.27   11.20
   3   3  -2  252.17   11.90
   3   3  -2  268.37   12.20
   3   3  -2  252.87   11.90
   3   3  -2  264.07   11.50
   3   3  -2  261.47   13.20
   3   3  -2  264.17   11.80
   3   3  -2  259.87   12.20
   3   3  -2  256.87   11.30
  -3  -3   2  252.37   13.40
  -3  -3   2  253.77   11.40
  -3  -3   2  277.07   12.20
  -3  -3   2  253.87   12.60
  -3  -3   2  248.48   11.70
  -3  -3   2  276.47   12.40
  -3  -3   2  240.58   11.70
  -3  -3   2  241.38   11.40
  -3  -3   2  246.08   11.80
  -3  -3   2  261.57   11.50
  -3  -3   2  244.18   11.30
  -3  -3   2  241.18   12.10
  -3  -3   2  256.07   11.80
   2   3  -2  336.17   14.40
   2   3  -2  319.27   14.30
   2   3  -2  322.77   14.30
   2   3  -2  338.57   14.40
   2   3  -2  339.47   14.30
   2   3  -2  332.97   14.80
   2   3  -2  299.87   14.60
   2   3  -2  297.67   14.80
   2   3  -2  330.27   14.70
   2   3  -2  312.17   17.10
   2   3  -2  300.27   14.70
   2   3  -2  335.37   14.40
   2   3  -2  330.57   14.20
   2   3  -2  322.17   14.80
   2   3  -2  321.17   16.70
   2   3  -2  336.37   14.90
  -2  -3   2  341.37   14.80
  -2  -3   2  322.17   14.20
  -2  -3   2  303.97   16.80
  -2  -3   2  322.27   14.40
  -2  -3   2  313.67   16.60
  -2  -3   2  313.57   14.70
  -2  -3   2  294.07   14.60
  -2  -3   2  315.77   14.60
  -2  -3   2  327.57   14.90
  -2  -3   2  314.07   14.80
   1   3  -2  164.58    7.20
   1   3  -2  163.78   10.60
   1   3  -2  167.68    7.50
   1   3  -2  150.38    7.70
   1   3  -2  169.38   10.50
   1   3  -2  167.08    7.50
   1   3  -2  163.28    7.80
   1   3  -2  172.08    7.60
   1   3  -2  156.48    7.90
   1   3  -2  158.28    7.50
   1   3  -2  156.98    7.40
   1   3  -2  164.88    7.70
   1   3  -2  164.18    7.40
   1   3  -2  147.09    7.50
  -1  -3   2  164.78    7.50
  -1  -3   2  163.88    7.70
  -1  -3   2  166.38    7.50
  -1  -3   2  154.68    7.60
  -1  -3   2  158.18    7.50
  -1  -3   2  160.98    7.60
  -1  -3   2  161.48    7.30
  -1  -3   2  167.78    7.40
  -1  -3   2  166.28   10.30
  -1  -3   2  164.58   10.50
  -1  -3   2  159.68    7.70
  -1  -3   2  161.78    7.30
   0   3  -2  113.99    5.40
   0   3  -2  117.89    8.60
   0   3  -2  112.59    5.30
   0   3  -2  104.69    5.40
   0   3  -2  109.09    5.30
   0   3  -2  109.49    5.30
   0   3  -2  103.89    5.30
   0   3  -2  117.49    5.30
   0   3  -2  118.39    8.80
   0   3  -2  105.99    5.50
   0   3  -2  113.39    5.20
   0  -3   2  102.49    5.30
   0  -3   2  114.19    5.30
   0  -3   2  117.49    5.10
   0  -3   2  115.89    5.40
   0  -3   2  109.49    5.30
   0  -3   2  110.59    5.50
   0  -3   2  115.99    5.30
   0  -3   2  126.79    5.40
   0  -3   2  110.89    5.30
   0  -3   2  109.39    8.60
   0  -3   2  105.09    5.50
   0  -3   2  116.49    8.50
  -1   3  -2  658.53   35.60
  -1   3  -2  715.23   36.10
   1  -3   2  727.83   36.30
   1  -3   2  698.83   35.50
  -2   3  -2  199.68    9.50
  -2   3  -2  198.08   13.90
  -2   3  -2  194.48    9.20
  -2   3  -2  204.58    9.20
  -2   3  -2  195.18    9.30
  -2   3  -2  211.78   14.30
  -2   3  -2  198.98    9.40
  -2   3  -2  200.78    9.50
  -2   3  -2  203.98    9.40
  -2   3  -2  199.58    9.40
   2  -3   2  208.08    9.40
   2  -3   2  189.88    9.30
   2  -3   2  222.98   14.70
   2  -3   2  205.38    9.40
   2  -3   2  207.08    9.30
   2  -3   2  206.78   13.60
   2  -3   2  194.78    9.40
   2  -3   2  207.58    9.30
   2  -3   2  193.38    9.40
   2  -3   2  198.08    9.30
   2  -3   2  198.98    9.50
   2  -3   2  186.78    9.40
  -3   3  -2   -0.50    1.90
  -3   3  -2    0.10    0.30
  -3   3  -2    1.00    2.60
  -3   3  -2    0.20    0.30
  -3   3  -2    0.70    0.20
  -3   3  -2    0.00    0.30
  -3   3  -2    0.10    0.20
  -3   3  -2    0.20    0.30
  -3   3  -2    0.20    0.20
  -3   3  -2    0.10    0.20
  -3   3  -2   -0.10    0.20
  -3   3  -2   -0.20    0.30
   3  -3   2   -0.10    0.30
   3  -3   2   -0.10    0.20
   3  -3   2    0.00    0.20
   3  -3   2    0.10    0.20
   3  -3   2   -0.20    0.20
   3  -3   2   -0.80    2.10
   3  -3   2    1.30    2.30
   3  -3   2    0.20    0.40
   3  -3   2    0.00    0.20
   3  -3   2   -0.20    0.20
   3  -3   2   -0.10    0.20
  -4   3  -2  677.93   37.20
  -4   3  -2  701.13   29.60
  -4   3  -2  678.83   29.90
  -4   3  -2  652.83   30.10
  -4   3  -2  650.93   30.00
  -4   3  -2  656.93   36.30
  -4   3  -2  668.73   30.40
  -4   3  -2  611.34   29.70
  -4   3  -2  665.23   29.50
  -4   3  -2  676.03   30.40
   4  -3   2  666.23   29.80
   4  -3   2  670.93   29.90
   4  -3   2  683.23   30.20
   4  -3   2  649.83   29.70
   4  -3   2  688.83   30.10
   4  -3   2  645.04   29.90
   4  -3   2  667.43   37.50
  -5   3  -2   20.10    1.80
  -5   3  -2   23.50    1.80
  -5   3  -2   24.00    2.40
  -5   3  -2   20.40    1.30
  -5   3  -2   23.80    2.00
  -5   3  -2   23.30    1.60
  -5   3  -2   22.80    1.50
  -5   3  -2   24.50    1.70
  -5   3  -2   25.80    6.50
  -5   3  -2   21.90    2.00
  -5   3  -2   21.40    1.30
  -5   3  -2   23.10    2.10
   5  -3   2   22.40    1.70
   5  -3   2   21.40    1.50
   5  -3   2   22.50    1.40
   5  -3   2   24.80    1.90
   5  -3   2   21.60    1.70
   5  -3   2   30.10    7.20
   5  -3   2   14.10    4.80
   5  -3   2   23.30    1.60
  -6   3  -2   22.50    1.80
  -6   3  -2   23.50    2.30
  -6   3  -2   20.40    1.50
  -6   3  -2   22.30    1.20
  -6   3  -2   22.90    1.80
  -6   3  -2   22.50    2.10
  -6   3  -2   23.20    6.60
  -6   3  -2   18.60    6.20
  -6   3  -2   22.80    1.40
  -6   3  -2   19.60    2.50
  -6   3  -2   23.20    2.00
  -6   3  -2   22.40    2.20
   6  -3   2   23.10    1.90
   6  -3   2   21.40    1.70
   6  -3   2   17.90    1.60
   6  -3   2   21.80    1.50
   6  -3   2   20.80    1.30
   6  -3   2   16.20    5.20
   6  -3   2   15.00    6.60
   6  -3   2   23.20    1.80
  -7   3  -2   10.30    1.90
  -7   3  -2    9.00    1.40
  -7   3  -2    7.60    1.60
  -7   3  -2    6.00    1.40
  -7   3  -2   10.20    1.30
  -7   3  -2    8.50    0.90
  -7   3  -2    9.90    2.10
  -7   3  -2    8.30    1.30
   7  -3   2   13.00    7.10
   7  -3   2    9.40    1.50
   7  -3   2    6.50    1.10
  -8   3  -2    2.50    1.10
  -8   3  -2    2.10    1.00
  -8   3  -2    3.10    0.80
  -8   3  -2    4.30    1.60
  -8   3  -2    1.20    0.70
   8  -3   2    1.80    0.70
   8  -3   2    2.10    0.80
   8   2  -2    7.10    1.10
  -8  -2   2    8.00    2.10
  -8  -2   2    8.70    1.40
  -8  -2   2    5.70    1.60
  -8  -2   2    5.70    1.30
   7   2  -2   62.09    3.10
   7   2  -2   57.49    2.90
   7   2  -2   67.09    3.00
  -7  -2   2   54.99    4.70
  -7  -2   2   56.79    4.40
  -7  -2   2   67.49    3.90
  -7  -2   2   58.79    3.70
   6   2  -2   15.00    0.90
   6   2  -2   13.80    0.90
   6   2  -2   14.80    1.00
   6   2  -2   17.20    1.20
  -6  -2   2   15.50    1.30
  -6  -2   2   15.60    2.10
  -6  -2   2   14.90    1.50
  -6  -2   2   18.20    1.90
  -6  -2   2   16.70    1.50
  -6  -2   2   17.60    2.00
   5   2  -2  362.26   16.20
   5   2  -2  330.67   16.40
   5   2  -2  347.67   16.00
   5   2  -2  366.36   15.90
   5   2  -2  357.26   16.40
   5   2  -2  355.76   16.60
   5   2  -2  352.06   16.30
  -5  -2   2  345.37   17.20
  -5  -2   2  364.26   17.20
  -5  -2   2  379.76   16.70
  -5  -2   2  393.36   17.70
  -5  -2   2  368.56   16.50
  -5  -2   2  372.16   16.40
  -5  -2   2  348.07   16.40
   4   2  -2    4.70    0.30
   4   2  -2    4.80    0.70
   4   2  -2    4.60    0.30
   4   2  -2    5.00    0.70
   4   2  -2    4.70    0.30
   4   2  -2    4.40    0.50
   4   2  -2    5.20    0.90
   4   2  -2    5.00    0.70
   4   2  -2    5.60    0.70
   4   2  -2    6.70    0.70
   4   2  -2    5.00    0.70
   4   2  -2    5.70    1.10
  -4  -2   2    5.70    1.10
  -4  -2   2    4.90    0.70
  -4  -2   2    5.70    0.80
  -4  -2   2    5.20    0.60
  -4  -2   2    5.40    1.10
  -4  -2   2    3.50    0.90
  -4  -2   2    4.10    0.60
  -4  -2   2    4.50    0.90
   3   2  -2   51.09    2.60
   3   2  -2   46.80    2.50
   3   2  -2   45.70    2.50
   3   2  -2   39.30    2.80
   3   2  -2   42.00    2.50
   3   2  -2   42.60    2.70
   3   2  -2   47.20    2.50
   3   2  -2   39.10    2.20
   3   2  -2   47.80    2.40
   3   2  -2   42.30    2.70
   3   2  -2   47.40    2.10
   3   2  -2   44.00    2.40
   3   2  -2   47.90    2.80
  -3  -2   2   41.20    2.80
  -3  -2   2   49.00    2.50
  -3  -2   2   49.40    2.40
  -3  -2   2   46.50    2.30
  -3  -2   2   45.00    2.30
  -3  -2   2   44.10    2.80
  -3  -2   2   42.20    2.90
  -3  -2   2   46.00    2.70
   2   2  -2   42.70    2.40
   2   2  -2   40.80    2.30
   2   2  -2   38.60    1.90
   2   2  -2   45.30    2.50
   2   2  -2   41.80    1.90
   2   2  -2   40.20    1.80
   2   2  -2   41.30    1.90
   2   2  -2   38.30    2.00
   2   2  -2   41.20    1.90
   2   2  -2   41.40    2.20
   2   2  -2   38.80    3.10
   2   2  -2   38.70    2.20
   2   2  -2   38.60    2.20
   2   2  -2   41.30    2.20
   2   2  -2   45.10    2.10
   2   2  -2   39.30    2.40
   2   2  -2   42.30    2.10
   2   2  -2   40.20    1.90
   2   2  -2   37.90    2.20
  -2  -2   2   40.00    1.90
  -2  -2   2   41.40    2.10
  -2  -2   2   38.40    2.20
  -2  -2   2   38.80    2.20
  -2  -2   2   37.20    2.40
  -2  -2   2   34.00    2.70
  -2  -2   2   39.20    2.20
  -2  -2   2   38.00    2.10
  -2  -2   2   38.50    2.90
  -2  -2   2   40.40    2.00
  -2  -2   2   39.20    2.30
  -2  -2   2   44.20    2.60
  -2  -2   2   40.70    2.30
  -2  -2   2   40.30    1.90
  -2  -2   2   39.30    1.90
   1   2  -2 1698.63   76.39
   1   2  -2 1671.03   76.39
  -1  -2   2 1720.73   76.59
  -1  -2   2 1668.43   76.19
   0   2  -2  154.38    7.20
   0   2  -2  157.98    7.10
   0   2  -2  162.68    7.10
   0   2  -2  151.48    7.10
   0   2  -2  149.29    7.20
   0   2  -2  161.58    7.10
   0   2  -2  168.08    9.80
   0   2  -2  156.18    7.10
   0   2  -2  158.08    7.30
   0   2  -2  158.78    7.00
   0   2  -2  162.28    7.10
   0   2  -2  165.38    9.60
   0  -2   2  150.78    7.10
   0  -2   2  161.88    7.20
   0  -2   2  151.68    7.00
   0  -2   2  157.48    9.70
   0  -2   2  156.78    7.30
   0  -2   2  148.09    7.10
   0  -2   2  157.38    7.10
   0  -2   2  141.29    7.20
   0  -2   2  155.28    9.40
   0  -2   2  147.49    7.10
   0  -2   2  157.48    7.10
   0  -2   2  158.88    7.10
  -1   2  -2  426.96   22.40
  -2   2  -2  104.69    8.70
  -2   2  -2  121.29    5.70
  -2   2  -2  118.09    5.80
  -2   2  -2  133.19    9.50
  -2   2  -2  127.29    5.80
  -2   2  -2  118.59    5.80
  -2   2  -2  119.39    6.00
  -2   2  -2  129.59    5.80
  -2   2  -2  121.79    5.60
  -2   2  -2  118.89    5.70
  -2   2  -2  120.59    5.60
   2  -2   2  120.09    5.90
   2  -2   2  122.99    5.70
   2  -2   2  125.39    5.80
   2  -2   2  121.99    5.80
   2  -2   2  109.69    5.70
   2  -2   2  128.79    6.00
   2  -2   2  126.29    9.50
   2  -2   2  122.09    5.90
   2  -2   2  126.49    5.80
   2  -2   2  128.19    9.00
   2  -2   2  116.79    5.80
   2  -2   2  124.09    5.80
  -3   2  -2    5.70    0.50
  -3   2  -2    5.20    0.80
  -3   2  -2    6.20    0.80
  -3   2  -2    7.90    2.70
  -3   2  -2    5.60    0.70
  -3   2  -2    5.90    0.60
  -3   2  -2    5.80    0.80
  -3   2  -2    6.00    0.40
  -3   2  -2    6.20    0.50
  -3   2  -2    6.40    0.70
  -3   2  -2    5.00    0.80
  -3   2  -2    7.70    2.70
  -3   2  -2    7.10    0.70
   3  -2   2    5.40    0.80
   3  -2   2    5.80    0.80
   3  -2   2    6.60    0.80
   3  -2   2    5.40    0.70
   3  -2   2    6.70    2.60
   3  -2   2    5.80    0.70
   3  -2   2    5.80    0.80
   3  -2   2    6.40    0.60
   3  -2   2    7.30    2.70
   3  -2   2    5.90    0.60
   3  -2   2    6.50    0.80
   3  -2   2    6.20    0.60
  -4   2  -2  395.46   18.80
  -4   2  -2  436.06   19.00
  -4   2  -2  430.66   19.60
  -4   2  -2  408.76   19.50
  -4   2  -2  437.96   19.00
  -4   2  -2  406.46   18.70
  -4   2  -2  425.16   19.20
  -4   2  -2  420.96   24.70
  -4   2  -2  438.76   18.70
  -4   2  -2  438.36   19.10
  -4   2  -2  396.66   19.50
   4  -2   2  429.66   19.10
   4  -2   2  404.26   19.40
   4  -2   2  445.36   19.20
   4  -2   2  438.06   19.10
   4  -2   2  395.16   19.00
   4  -2   2  436.06   23.60
   4  -2   2  417.76   18.80
   4  -2   2  413.66   19.10
   4  -2   2  421.06   25.10
   4  -2   2  406.96   18.90
  -5   2  -2   23.60    5.50
  -5   2  -2   22.20    1.60
  -5   2  -2   20.20    1.30
  -5   2  -2   22.90    1.60
  -5   2  -2   25.20    6.70
  -5   2  -2   22.10    2.00
  -5   2  -2   21.10    1.90
  -5   2  -2   18.60    2.10
  -5   2  -2   19.30    1.10
  -5   2  -2   24.10    2.00
  -5   2  -2   19.70    1.70
  -5   2  -2   20.00    1.30
   5  -2   2   22.50    4.80
   5  -2   2   17.70    1.40
   5  -2   2   19.90    1.30
   5  -2   2   20.60    1.50
   5  -2   2   19.50    1.20
   5  -2   2   21.50    1.70
   5  -2   2   27.10    6.50
   5  -2   2   17.80    1.50
  -6   2  -2    0.10    0.50
  -6   2  -2    0.20    0.60
  -6   2  -2   -0.50    0.40
  -6   2  -2    1.80    3.60
  -6   2  -2    0.30    0.30
  -6   2  -2   -0.20    0.40
  -6   2  -2   -0.10    0.30
  -6   2  -2    1.00    0.70
  -6   2  -2   -0.10    0.30
   6  -2   2    0.10    0.50
   6  -2   2    0.20    0.40
   6  -2   2   -0.80    5.20
   6  -2   2    0.00    0.30
   6  -2   2   -0.10    0.20
  -7   2  -2    3.10    0.80
  -7   2  -2    3.50    0.70
  -7   2  -2    4.30    1.20
  -7   2  -2    4.20    4.30
  -7   2  -2    2.70    1.00
  -7   2  -2    4.30    0.70
  -7   2  -2    2.70    1.20
  -7   2  -2    4.90    1.20
  -7   2  -2    4.10    0.90
   7  -2   2    1.90    6.10
   7  -2   2    4.30    1.00
   7  -2   2    3.20    0.80
  -8   2  -2    0.40    0.90
  -8   2  -2    1.70    1.00
  -8   2  -2    0.50    0.60
  -8   2  -2    1.70    0.60
  -8   2  -2    1.10    0.90
  -8   2  -2    0.60    0.70
   8  -2   2    0.40    0.40
   8  -2   2    0.50    0.50
   8   1  -2   28.10    1.80
  -8  -1   2   26.70    2.50
  -8  -1   2   24.60    3.10
  -8  -1   2   27.70    3.00
  -8  -1   2   27.00    2.30
  -8  -1   2   21.80    2.50
   7   1  -2   47.20    2.50
   7   1  -2   43.00    2.50
   7   1  -2   44.50    2.30
   7   1  -2   47.90    2.40
  -7  -1   2   49.10    3.30
  -7  -1   2   46.80    3.70
  -7  -1   2   48.00    3.20
  -7  -1   2   50.09    2.30
  -7  -1   2   44.90    4.00
  -7  -1   2   49.10    3.60
   6   1  -2   59.19    3.30
   6   1  -2   60.19    3.20
   6   1  -2   62.59    3.30
   6   1  -2   69.59    3.20
   6   1  -2   61.09    3.20
   6   1  -2   68.69    3.40
  -6  -1   2   58.69    4.30
  -6  -1   2   73.99    4.90
  -6  -1   2   69.39    3.70
  -6  -1   2   68.69    4.30
  -6  -1   2   66.29    3.10
  -6  -1   2   66.49    4.00
  -6  -1   2   69.39    3.90
   5   1  -2  106.99    4.70
   5   1  -2   96.19    5.00
   5   1  -2  111.49    5.10
   5   1  -2  103.79    4.90
   5   1  -2   96.49    4.90
   5   1  -2   99.09    5.50
   5   1  -2  101.59    5.20
   5   1  -2   99.49    4.90
   5   1  -2  102.49    4.90
   5   1  -2  107.99    4.80
   5   1  -2  100.19    5.20
  -5  -1   2  116.19    5.60
  -5  -1   2  104.19    4.80
  -5  -1   2  107.89    5.40
  -5  -1   2  102.59    5.90
  -5  -1   2  109.59    5.30
  -5  -1   2  110.39    5.90
  -5  -1   2  109.69    6.30
   4   1  -2   34.70    1.90
   4   1  -2   37.20    1.60
   4   1  -2   35.50    2.50
   4   1  -2   33.60    2.50
   4   1  -2   35.70    1.80
   4   1  -2   34.70    1.60
   4   1  -2   37.40    2.60
   4   1  -2   35.60    2.00
   4   1  -2   32.50    2.10
   4   1  -2   38.50    1.90
   4   1  -2   34.80    2.10
   4   1  -2   35.00    2.30
   4   1  -2   34.80    2.30
   4   1  -2   36.90    1.70
   4   1  -2   33.80    2.00
   4   1  -2   34.60    2.00
   4   1  -2   34.10    2.20
  -4  -1   2   37.70    2.20
  -4  -1   2   36.00    1.80
  -4  -1   2   34.20    2.20
  -4  -1   2   36.50    2.50
  -4  -1   2   36.40    2.70
  -4  -1   2   36.40    2.50
  -4  -1   2   38.60    2.30
  -4  -1   2   34.20    2.00
  -4  -1   2   36.80    2.10
   3   1  -2  560.34   25.90
   3   1  -2  618.84   26.30
   3   1  -2  581.04   26.40
   3   1  -2  608.64   26.70
   3   1  -2  561.34   26.50
  -3  -1   2  556.84   26.10
  -3  -1   2  618.64   26.30
   2   1  -2   16.10    1.00
   2   1  -2   14.80    1.10
   2   1  -2   16.30    1.00
   2   1  -2   16.50    1.10
   2   1  -2   15.80    0.90
   2   1  -2   17.30    1.30
   2   1  -2   15.90    1.00
   2   1  -2   17.30    1.00
   2   1  -2   16.30    0.80
   2   1  -2   16.10    1.00
   2   1  -2   17.20    1.20
   2   1  -2   14.20    0.90
   2   1  -2   16.40    0.90
  -2  -1   2   14.30    1.20
  -2  -1   2   16.40    1.00
  -2  -1   2   16.30    1.20
  -2  -1   2   16.20    0.80
  -2  -1   2   16.50    0.90
  -2  -1   2   15.40    1.00
  -2  -1   2   16.80    1.00
  -2  -1   2   16.90    1.10
  -2  -1   2   13.30    1.10
  -2  -1   2   15.60    0.90
   1   1  -2   85.69    4.10
   1   1  -2   88.79    4.10
   1   1  -2   86.79    4.20
   1   1  -2   82.89    4.70
   1   1  -2   88.09    4.30
   1   1  -2   91.09    4.20
   1   1  -2   85.19    4.20
   1   1  -2   95.09    4.20
   1   1  -2   91.99    4.30
   1   1  -2   95.39    4.20
   1   1  -2   92.59    4.20
   1   1  -2   92.59    4.00
   1   1  -2   94.69    4.00
   1   1  -2   84.29    4.70
   1   1  -2   96.79    4.00
  -1  -1   2   88.89    4.40
  -1  -1   2   92.39    4.20
  -1  -1   2   87.49    4.10
  -1  -1   2   79.49    4.10
  -1  -1   2   92.69    4.20
  -1  -1   2   86.39    4.10
  -1  -1   2   93.29    4.60
  -1  -1   2   93.59    4.90
  -1  -1   2   93.99    4.30
  -1  -1   2   91.69    4.30
  -1  -1   2   89.99    4.00
  -1  -1   2   81.89    4.30
   0   1  -2  845.92   39.40
   0   1  -2  815.72   39.30
   0  -1   2  894.31   39.60
   0  -1   2  886.41   39.40
  -1   1  -2  887.81   42.60
   1  -1   2  905.21   42.40
   1  -1   2  956.70   43.10
  -2   1  -2  137.09    9.20
  -2   1  -2  140.19    6.80
  -2   1  -2  145.59    6.70
  -2   1  -2  146.49    6.80
  -2   1  -2  145.19    6.70
  -2   1  -2  137.79    6.90
  -2   1  -2  153.98    7.00
  -2   1  -2  138.99    6.90
  -2   1  -2  144.29    6.60
   2  -1   2  153.68    6.90
   2  -1   2  149.59    6.80
   2  -1   2  149.59    6.60
   2  -1   2  139.29    6.90
   2  -1   2  141.09    6.70
   2  -1   2  141.39    6.80
   2  -1   2  157.38    6.90
   2  -1   2  146.79    6.80
   2  -1   2  151.18    6.60
   2  -1   2  156.88    9.20
   2  -1   2  145.99    6.70
   2  -1   2  142.89    9.70
  -3   1  -2    3.00    1.70
  -3   1  -2    1.80    0.40
  -3   1  -2    0.90    0.40
  -3   1  -2    1.60    0.50
  -3   1  -2    3.10    1.80
  -3   1  -2    1.60    0.50
  -3   1  -2    1.90    0.40
  -3   1  -2    2.20    0.50
   3  -1   2    1.40    0.40
   3  -1   2    2.20    0.50
   3  -1   2    1.30    0.30
   3  -1   2    1.80    0.30
   3  -1   2    6.50    2.50
   3  -1   2    1.50    0.50
   3  -1   2    1.90    0.40
   3  -1   2    1.80    0.40
   3  -1   2    3.20    1.60
   3  -1   2    2.40    0.30
  -4   1  -2    3.60    0.80
  -4   1  -2    3.50    0.90
  -4   1  -2    3.60    0.50
  -4   1  -2    2.70    0.70
  -4   1  -2    2.90    0.70
  -4   1  -2    3.10    0.30
  -4   1  -2    3.50    0.60
  -4   1  -2    3.60    0.40
  -4   1  -2    4.70    2.20
  -4   1  -2    4.00    0.50
  -4   1  -2    4.80    0.70
  -4   1  -2    4.70    2.50
  -4   1  -2    4.10    0.60
   4  -1   2    3.20    0.30
   4  -1   2    3.90    0.70
   4  -1   2    3.70    0.40
   4  -1   2    3.30    0.70
   4  -1   2    3.50    0.60
   4  -1   2    4.00    0.50
   4  -1   2    4.20    1.70
   4  -1   2    6.60    3.10
   4  -1   2    2.80    0.60
   4  -1   2    4.30    0.70
  -5   1  -2  600.44   27.10
  -5   1  -2  546.15   28.50
  -5   1  -2  605.94   28.00
  -5   1  -2  599.64   27.40
  -5   1  -2  630.24   33.20
  -5   1  -2  609.24   26.90
  -5   1  -2  595.54   26.80
  -5   1  -2  619.84   32.80
  -5   1  -2  637.14   28.20
  -5   1  -2  595.84   27.30
  -5   1  -2  653.73   27.60
  -5   1  -2  611.54   28.00
   5  -1   2  576.34   27.70
   5  -1   2  615.24   27.50
   5  -1   2  586.54   27.30
   5  -1   2  637.34   31.30
   5  -1   2  636.64   33.90
   5  -1   2  637.24   27.10
  -6   1  -2   39.40    6.80
  -6   1  -2   41.60    3.10
  -6   1  -2   43.50    2.50
  -6   1  -2   39.10    2.70
  -6   1  -2   39.70    3.20
  -6   1  -2   44.20    3.70
  -6   1  -2   43.80    2.30
  -6   1  -2   35.90    7.30
  -6   1  -2   43.20    3.10
  -6   1  -2   43.00    2.60
   6  -1   2   44.70    2.40
   6  -1   2   48.20    5.50
   6  -1   2   40.30    2.60
   6  -1   2   60.39    8.40
   6  -1   2   43.30    2.50
   6  -1   2   41.80    2.20
  -7   1  -2   21.50    2.20
  -7   1  -2   22.70    2.40
  -7   1  -2   19.60    2.60
  -7   1  -2   23.60    1.60
  -7   1  -2   22.40    1.80
  -7   1  -2   19.90    1.80
  -7   1  -2   30.30    6.80
  -7   1  -2   18.70    2.10
   7  -1   2   20.60    1.70
   7  -1   2   19.30    1.60
   7  -1   2   23.80    1.90
   7  -1   2   25.20    7.60
  -8   1  -2    3.40    1.10
  -8   1  -2    5.70    5.70
  -8   1  -2    3.30    1.20
  -8   1  -2    3.30    1.40
  -8   1  -2    4.30    1.20
  -8   1  -2    4.70    0.70
   8  -1   2    1.80    0.60
   8  -1   2    2.70    0.70
   8   0  -2   41.80    2.70
  -8   0   2   50.39    4.00
  -8   0   2   45.00    3.60
  -8   0   2   44.60    2.80
  -8   0   2   50.49    3.50
  -8   0   2   50.79    3.60
  -8   0   2   40.20    4.20
  -8   0   2   45.90    2.40
   7   0  -2    1.50    1.70
   7   0  -2    2.70    0.40
   7   0  -2    3.30    0.60
   7   0  -2    2.90    0.50
   7   0  -2    2.20    0.40
   7   0  -2    3.10    0.60
   7   0  -2    2.70    2.70
  -7   0   2    2.30    1.20
  -7   0   2    2.60    0.70
  -7   0   2    3.10    0.50
  -7   0   2    1.90    0.90
  -7   0   2    3.40    0.90
  -7   0   2    3.10    1.20
  -7   0   2    2.90    1.00
   6   0  -2    0.90    1.30
   6   0  -2    0.70    0.30
   6   0  -2    1.20    2.40
   6   0  -2    0.10    0.20
   6   0  -2    0.40    0.30
   6   0  -2    0.50    0.30
   6   0  -2    0.50    0.30
   6   0  -2    0.90    0.30
   6   0  -2    0.80    0.40
  -6   0   2    0.10    0.60
  -6   0   2    0.10    0.60
  -6   0   2    0.30    0.50
  -6   0   2    1.30    1.80
  -6   0   2    0.60    0.40
  -6   0   2    0.50    0.50
  -6   0   2    0.40    0.20
  -6   0   2    0.40    0.30
  -6   0   2    0.90    1.80
  -6   0   2    0.50    0.50
   5   0  -2  128.29    8.50
   5   0  -2  114.29    5.70
   5   0  -2  111.59    5.60
   5   0  -2  115.59    5.60
   5   0  -2  109.79    6.00
   5   0  -2  117.69    7.20
   5   0  -2  116.19    6.00
   5   0  -2  117.19    5.70
   5   0  -2  124.89    5.60
   5   0  -2  113.99    5.60
   5   0  -2  127.79    5.60
  -5   0   2  122.99    5.90
  -5   0   2  116.89    8.00
  -5   0   2  118.49    5.40
  -5   0   2  114.49    6.10
  -5   0   2  118.89    6.90
  -5   0   2  132.89    6.40
  -5   0   2  122.29    7.90
  -5   0   2  122.59    5.60
  -5   0   2  115.09    5.50
  -5   0   2  124.59    6.40
  -5   0   2  119.49    6.50
   4   0  -2   15.30    1.50
   4   0  -2   19.60    1.40
   4   0  -2   19.00    1.20
   4   0  -2   19.40    1.20
   4   0  -2   17.40    1.30
   4   0  -2   17.40    1.10
   4   0  -2   17.60    1.10
   4   0  -2   16.70    1.10
   4   0  -2   18.00    1.10
   4   0  -2   19.00    1.10
   4   0  -2   18.50    1.00
   4   0  -2   17.90    1.30
   4   0  -2   16.80    1.00
   4   0  -2   13.70    2.60
   4   0  -2   20.90    2.60
   4   0  -2   19.30    1.50
  -4   0   2   16.00    1.00
  -4   0   2   18.20    3.00
  -4   0   2   17.20    0.90
  -4   0   2   20.60    1.70
  -4   0   2   17.40    1.10
  -4   0   2   17.50    1.40
  -4   0   2   18.50    1.80
  -4   0   2   19.10    1.50
  -4   0   2   14.70    1.40
  -4   0   2   18.80    1.30
  -4   0   2   19.70    2.70
   3   0  -2  286.17   13.30
   3   0  -2  286.27   12.50
   3   0  -2  296.57   12.60
   3   0  -2  269.37   14.30
   3   0  -2  283.67   13.10
   3   0  -2  260.77   12.60
   3   0  -2  278.37   12.50
   3   0  -2  280.57   12.60
   3   0  -2  284.27   12.50
   3   0  -2  280.07   12.80
   3   0  -2  263.47   12.90
   3   0  -2  289.77   12.80
   3   0  -2  291.07   12.50
   3   0  -2  299.27   12.60
   3   0  -2  278.37   12.80
  -3   0   2  287.47   14.20
  -3   0   2  272.97   12.50
  -3   0   2  258.57   14.10
  -3   0   2  272.07   12.70
  -3   0   2  292.17   13.00
  -3   0   2  275.37   12.40
  -3   0   2  308.17   13.00
  -3   0   2  276.07   13.00
  -3   0   2  251.97   13.20
  -3   0   2  272.67   12.80
  -3   0   2  277.37   12.80
   2   0  -2  509.05   23.70
   2   0  -2  508.05   23.70
  -2   0   2  481.65   23.60
  -2   0   2  532.55   23.70
   1   0  -2 1980.50   85.79
   1   0  -2 2037.80   85.69
  -1   0   2 1965.70   85.79
  -1   0   2 1748.53   85.69
  -1   0  -2  253.47   12.80
   1   0   2  274.67   12.90
   1   0   2  251.07   13.40
  -2   0  -2  777.32   38.90
   2   0   2  825.72   39.60
   2   0   2  909.21   39.00
  -3   0  -2   45.80    2.20
  -3   0  -2   40.40    2.50
  -3   0  -2   42.30    2.30
  -3   0  -2   42.30    2.20
  -3   0  -2   45.70    2.60
  -3   0  -2   43.40    2.10
  -3   0  -2   45.60    2.40
  -3   0  -2   40.10    4.30
  -3   0  -2   46.90    4.60
  -3   0  -2   41.40    2.10
  -3   0  -2   46.40    2.10
  -3   0  -2   43.40    2.70
   3   0   2   41.30    2.30
   3   0   2   46.20    2.40
   3   0   2   45.10    2.30
   3   0   2   49.50    2.30
   3   0   2   44.40    2.10
   3   0   2   41.10    2.50
   3   0   2   39.20    2.40
   3   0   2   45.40    4.70
   3   0   2   41.40    2.40
   3   0   2   45.70    2.30
   3   0   2   46.50    2.70
   3   0   2   46.70    2.20
   3   0   2   51.19    4.10
   3   0   2   48.50    2.30
  -4   0  -2   49.20    2.50
  -4   0  -2   47.60    3.00
  -4   0  -2   43.00    3.30
  -4   0  -2   50.99    2.80
  -4   0  -2   53.69    2.70
  -4   0  -2   47.40    5.30
  -4   0  -2   52.39    2.60
  -4   0  -2   47.00    3.00
  -4   0  -2   48.30    5.20
  -4   0  -2   51.79    2.40
  -4   0  -2   58.49    3.40
   4   0   2   47.90    3.00
   4   0   2   52.49    2.50
   4   0   2   49.20    2.80
   4   0   2   50.99    5.90
   4   0   2   56.99    2.50
   4   0   2   48.20    2.90
   4   0   2   52.09    4.60
   4   0   2   50.89    3.00
   4   0   2   53.49    2.70
   4   0   2   52.79    2.60
   4   0   2   53.59    2.70
   4   0   2   49.50    2.70
  -5   0  -2   64.69    3.80
  -5   0  -2   70.29    3.50
  -5   0  -2   77.09    7.30
  -5   0  -2   70.09    4.60
  -5   0  -2   72.89    4.50
  -5   0  -2   67.79    4.10
  -5   0  -2   65.59    3.60
  -5   0  -2   74.79    7.30
  -5   0  -2   71.39    4.20
   5   0   2   64.09    7.90
   5   0   2   79.19    3.40
   5   0   2   74.19    6.10
   5   0   2   70.49    3.50
   5   0   2   65.39    3.40
   5   0   2   72.89    3.70
   5   0   2   68.59    3.60
  -6   0  -2   26.00    1.50
  -6   0  -2   23.20    1.70
  -6   0  -2   27.80    2.50
  -6   0  -2   18.60    4.90
  -6   0  -2   27.50    2.30
  -6   0  -2   30.10    5.50
  -6   0  -2   25.40    2.00
  -6   0  -2   23.70    2.60
  -6   0  -2   26.10    2.20
   6   0   2   26.80    1.50
   6   0   2   26.10    1.80
   6   0   2   29.10    4.60
   6   0   2   27.20    6.00
   6   0   2   25.90    1.60
   6   0   2   22.10    1.50
  -7   0  -2   26.70    2.40
  -7   0  -2   23.90    2.60
  -7   0  -2   31.30    6.50
  -7   0  -2   25.70    1.50
  -7   0  -2   26.30    3.00
  -7   0  -2   27.70    2.40
   7   0   2   27.20    1.50
   7   0   2   30.80    6.60
   7   0   2   25.30    1.60
   7   0   2   24.60    1.70
   7   0   2   23.60    1.80
  -8   0  -2   -3.60    5.00
  -8   0  -2    0.00    0.70
  -8   0  -2    0.50    0.80
  -8   0  -2   -0.10    0.60
  -8   0  -2    0.40    0.70
   8   0   2    2.80    7.00
   8   0   2    0.00    0.30
   8   0   2    0.10    0.30
   8  -1  -2   15.00    5.10
   8  -1  -2   10.50    1.20
  -8   1   2   13.30    1.10
  -8   1   2   13.70    2.20
  -8   1   2   11.80    1.90
  -8   1   2   11.60    1.90
  -8   1   2   13.20    1.40
  -8   1   2   18.20    4.70
  -8   1   2   16.00    2.90
   7  -1  -2  220.08   10.00
   7  -1  -2  219.98   10.10
   7  -1  -2  222.48   15.10
   7  -1  -2  195.88    9.80
   7  -1  -2  209.98    9.70
  -7   1   2  195.68    9.90
  -7   1   2  216.08   11.00
  -7   1   2  212.58   12.00
  -7   1   2  213.38   10.80
  -7   1   2  217.18   11.10
  -7   1   2  206.78    9.80
  -7   1   2  210.08   10.80
  -7   1   2  217.38   14.20
  -7   1   2  221.48   10.30
   6  -1  -2   19.70    1.40
   6  -1  -2   19.60    1.50
   6  -1  -2   20.90    1.30
   6  -1  -2   26.00    5.20
   6  -1  -2   17.80    1.60
   6  -1  -2   22.10    1.50
  -6   1   2   21.60    1.90
  -6   1   2   20.50    2.10
  -6   1   2   19.20    1.40
  -6   1   2   18.50    1.80
  -6   1   2   17.40    2.30
  -6   1   2   19.00    1.90
  -6   1   2   16.50    4.30
  -6   1   2   21.50    1.60
  -6   1   2   16.00    3.90
   5  -1  -2   17.90    1.20
   5  -1  -2   21.40    4.50
   5  -1  -2   17.40    1.30
   5  -1  -2   19.50    1.30
   5  -1  -2   16.40    1.20
   5  -1  -2   16.40    1.40
   5  -1  -2   18.40    1.30
   5  -1  -2   11.80    2.90
   5  -1  -2   18.50    1.30
   5  -1  -2   18.10    1.20
  -5   1   2   21.00    1.90
  -5   1   2   17.10    1.20
  -5   1   2   15.90    1.30
  -5   1   2   16.20    1.60
  -5   1   2   16.80    2.00
  -5   1   2   17.10    1.20
  -5   1   2   18.00    1.60
  -5   1   2   21.10    4.30
  -5   1   2   25.30    4.60
  -5   1   2   18.20    1.60
   4  -1  -2    4.60    0.60
   4  -1  -2    4.80    0.50
   4  -1  -2    4.70    0.80
   4  -1  -2    4.20    0.60
   4  -1  -2    4.60    0.60
   4  -1  -2    4.30    2.00
   4  -1  -2    3.90    2.00
   4  -1  -2    5.10    0.70
   4  -1  -2    5.50    0.50
   4  -1  -2    4.10    0.80
   4  -1  -2    5.00    0.90
   4  -1  -2    4.80    0.50
   4  -1  -2    4.90    0.60
   4  -1  -2    5.00    0.70
  -4   1   2    5.00    0.60
  -4   1   2    3.90    0.80
  -4   1   2    4.00    2.00
  -4   1   2    3.60    1.00
  -4   1   2    4.80    0.80
  -4   1   2    4.00    0.60
  -4   1   2    5.80    0.90
  -4   1   2    3.70    0.60
  -4   1   2    4.70    0.80
  -4   1   2    4.10    2.00
  -4   1   2    4.80    0.60
   3  -1  -2   69.79    3.60
   3  -1  -2   73.59    4.00
   3  -1  -2   75.99    3.70
   3  -1  -2   79.09    3.70
   3  -1  -2   77.59    3.70
   3  -1  -2   77.79    3.60
   3  -1  -2   73.89    6.20
   3  -1  -2   77.49    3.70
   3  -1  -2   78.59    4.00
   3  -1  -2   71.29    3.60
   3  -1  -2   73.49    3.90
   3  -1  -2   77.99    3.70
   3  -1  -2   71.69    5.90
   3  -1  -2   78.09    3.60
  -3   1   2   70.99    3.90
  -3   1   2   73.79    6.20
  -3   1   2   69.89    3.60
  -3   1   2   76.19    3.40
  -3   1   2   73.89    3.90
  -3   1   2   73.89    3.70
  -3   1   2   74.39    3.90
  -3   1   2   77.39    6.10
  -3   1   2   76.99    4.30
  -3   1   2   74.39    3.60
  -3   1   2   71.79    3.70
   2  -1  -2 2399.66  109.29
   2  -1  -2 2373.86  109.19
  -2   1   2 2493.25  109.29
   1  -1  -2   88.09    4.10
   1  -1  -2   91.49    6.10
   1  -1  -2   86.89    4.20
   1  -1  -2  100.79    4.40
   1  -1  -2   89.59    4.20
   1  -1  -2   82.89    4.10
   1  -1  -2   91.29    4.10
   1  -1  -2   93.19    4.30
   1  -1  -2   89.59    5.90
   1  -1  -2   91.19    4.20
   1  -1  -2   87.89    4.20
   1  -1  -2   91.79    4.20
   1  -1  -2   94.39    4.20
  -1   1   2   91.59    6.20
  -1   1   2   88.19    4.20
  -1   1   2   82.09    4.10
  -1   1   2   83.99    4.10
  -1   1   2   88.79    4.10
  -1   1   2   95.59    6.00
  -1   1   2   91.29    4.30
  -1   1   2   89.89    4.20
  -1   1   2   82.39    4.10
  -1   1   2   91.69    4.10
  -1   1   2   89.99    4.10
   0  -1  -2 1814.12   74.59
   0  -1  -2 1451.25   73.19
  -1  -1  -2  718.43   35.90
   1   1   2  763.62   36.70
   1   1   2  867.81   36.50
  -2  -1  -2   91.39    4.40
  -2  -1  -2   89.19    4.10
  -2  -1  -2   85.49    4.00
  -2  -1  -2   84.79    4.10
  -2  -1  -2   85.09    4.20
  -2  -1  -2   86.29    4.20
  -2  -1  -2   85.99    4.40
  -2  -1  -2   83.59    4.00
  -2  -1  -2   86.39    4.00
  -2  -1  -2   90.29    4.10
  -2  -1  -2   87.29    5.60
  -2  -1  -2   83.29    4.00
  -2  -1  -2   79.09    4.00
  -2  -1  -2   90.29    3.90
  -2  -1  -2   86.19    6.10
   2   1   2   88.79    4.00
   2   1   2   86.39    3.90
   2   1   2   86.59    4.00
   2   1   2   83.59    4.20
   2   1   2   88.59    4.00
   2   1   2   85.59    4.20
   2   1   2   88.19    6.20
   2   1   2   86.59    4.20
   2   1   2   86.89    4.20
   2   1   2   87.59    4.00
   2   1   2   90.89    4.10
   2   1   2   87.49    4.20
   2   1   2   87.49    5.60
   2   1   2   88.79    4.10
  -3  -1  -2   -0.10    0.20
  -3  -1  -2    0.30    0.10
  -3  -1  -2    0.50    0.30
  -3  -1  -2   -0.30    1.00
  -3  -1  -2    0.20    0.10
  -3  -1  -2    0.00    0.30
  -3  -1  -2    0.20    0.10
  -3  -1  -2    1.20    1.00
  -3  -1  -2    0.20    0.20
   3   1   2    0.10    0.20
   3   1   2    0.10    0.10
   3   1   2    0.30    0.10
   3   1   2    0.20    0.20
   3   1   2    0.50    0.70
   3   1   2    1.80    1.30
   3   1   2   -0.10    0.20
   3   1   2    0.80    0.20
  -4  -1  -2    2.00    1.60
  -4  -1  -2    3.00    1.60
  -4  -1  -2    1.30    0.30
  -4  -1  -2    1.80    0.50
  -4  -1  -2    1.50    0.50
  -4  -1  -2    1.70    0.20
  -4  -1  -2    1.80    0.70
  -4  -1  -2    1.30    0.30
  -4  -1  -2    1.90    0.70
  -4  -1  -2    2.40    0.50
   4   1   2    1.20    0.40
   4   1   2    1.50    0.30
   4   1   2    2.20    1.10
   4   1   2    1.00    0.30
   4   1   2    1.40    0.40
   4   1   2    1.20    0.30
   4   1   2    0.90    0.20
   4   1   2    1.20    0.40
   4   1   2    1.40    0.40
   4   1   2    1.00    2.10
   4   1   2    1.30    0.50
  -5  -1  -2  105.49    6.20
  -5  -1  -2  112.89    5.80
  -5  -1  -2  112.49    5.80
  -5  -1  -2  110.29    5.00
  -5  -1  -2   98.99    8.40
  -5  -1  -2  118.39    8.80
  -5  -1  -2  116.79    6.50
   5   1   2  105.29    5.20
   5   1   2  115.99    9.60
   5   1   2  103.79    7.70
   5   1   2  111.19    5.10
   5   1   2  101.49    5.40
   5   1   2  102.49    5.10
   5   1   2  111.39    5.30
  -6  -1  -2   -0.60    2.80
  -6  -1  -2    1.70    0.30
  -6  -1  -2    1.90    0.80
  -6  -1  -2    1.90    0.70
  -6  -1  -2   -0.70    2.40
  -6  -1  -2    2.50    0.80
  -6  -1  -2    1.00    0.70
   6   1   2    1.60    0.60
   6   1   2   -0.40    3.40
   6   1   2    2.40    0.40
   6   1   2    1.00    1.90
   6   1   2    2.20    0.40
   6   1   2    1.70    0.40
   6   1   2    1.80    0.50
  -7  -1  -2    0.00    0.70
  -7  -1  -2    0.10    0.70
  -7  -1  -2    0.10    0.30
  -7  -1  -2    1.40    3.30
  -7  -1  -2    0.00    0.40
  -7  -1  -2    0.10    0.50
   7   1   2    0.00    0.20
   7   1   2    0.10    0.20
   7   1   2   -0.10    0.20
   7   1   2    2.60    5.10
   7   1   2   -0.10    0.30
  -8  -1  -2   23.20    2.20
  -8  -1  -2   24.00    2.80
  -8  -1  -2   26.00    3.10
   8   1   2   18.50    1.50
   8   1   2   15.40    1.40
   8  -2  -2   89.29    5.30
   8  -2  -2   98.49   12.50
  -8   2   2  106.19    7.30
  -8   2   2   95.09   11.40
  -8   2   2   98.69    5.10
  -8   2   2   93.29    5.90
  -8   2   2  109.19    6.30
  -8   2   2   99.09    5.40
   7  -2  -2   -0.20    4.60
   7  -2  -2    1.90    0.60
   7  -2  -2    1.20    0.50
   7  -2  -2    1.30    0.50
   7  -2  -2    1.20    0.50
   7  -2  -2    1.30    0.80
  -7   2   2   -0.40    4.30
  -7   2   2    1.10    0.70
  -7   2   2    1.60    0.50
  -7   2   2    1.40    0.60
  -7   2   2    1.90    1.10
  -7   2   2    1.30    0.70
  -7   2   2    2.00    0.60
   6  -2  -2    1.50    0.50
   6  -2  -2    0.80    2.90
   6  -2  -2    3.20    4.10
   6  -2  -2    1.80    0.50
   6  -2  -2    2.00    0.60
   6  -2  -2    3.80    0.80
   6  -2  -2    2.50    0.50
  -6   2   2   -0.70    3.20
  -6   2   2    3.70    0.80
  -6   2   2    2.70    0.90
  -6   2   2    2.00    0.60
  -6   2   2    3.00    0.60
  -6   2   2    2.90    0.90
  -6   2   2    3.00    0.90
  -6   2   2    3.50    1.20
  -6   2   2    7.20    3.80
   5  -2  -2   91.39    4.70
   5  -2  -2   92.89    5.10
   5  -2  -2   90.09    4.70
   5  -2  -2  103.69    9.70
   5  -2  -2   98.99    4.80
   5  -2  -2  103.79    4.90
   5  -2  -2   87.69    4.60
  -5   2   2   95.89    4.80
  -5   2   2   96.59    5.30
  -5   2   2   87.99    4.70
  -5   2   2   90.59    4.80
  -5   2   2   98.69    5.40
  -5   2   2   94.39    5.10
  -5   2   2   94.89    5.90
  -5   2   2   92.59    8.90
  -5   2   2   92.59    9.10
   4  -2  -2   60.79    3.20
   4  -2  -2   60.59    3.30
   4  -2  -2   61.89    3.00
   4  -2  -2   64.49    3.20
   4  -2  -2   56.99    3.20
   4  -2  -2   52.69    3.50
   4  -2  -2   56.09    3.20
   4  -2  -2   58.09    3.20
   4  -2  -2   71.19    7.40
  -4   2   2   59.09    2.90
  -4   2   2   61.69    6.90
  -4   2   2   60.39    3.60
  -4   2   2   60.59    3.20
  -4   2   2   62.39    3.60
  -4   2   2   69.19    6.80
  -4   2   2   58.89    3.40
  -4   2   2   60.99    3.20
  -4   2   2   62.89    3.20
  -4   2   2   60.19    2.80
  -4   2   2   55.89    3.90
  -4   2   2   61.19    3.20
   3  -2  -2    2.00    1.60
   3  -2  -2    0.30    0.30
   3  -2  -2    0.90    0.30
   3  -2  -2    1.90    1.60
   3  -2  -2    1.50    0.40
   3  -2  -2    0.90    0.40
   3  -2  -2    0.90    0.30
   3  -2  -2    1.40    0.40
   3  -2  -2    0.90    0.40
   3  -2  -2    1.00    0.20
   3  -2  -2    1.30    0.40
   3  -2  -2    1.10    0.40
   3  -2  -2    0.90    0.40
  -3   2   2   -1.30    1.80
  -3   2   2    0.70    0.30
  -3   2   2    1.40    0.40
  -3   2   2    1.00    0.50
  -3   2   2    1.00    0.30
  -3   2   2    0.90    0.20
  -3   2   2    1.00    0.20
  -3   2   2    1.10    0.40
  -3   2   2    1.30    0.30
  -3   2   2    0.60    0.30
  -3   2   2    2.20    1.90
  -3   2   2    1.20    0.30
   2  -2  -2   89.59    7.30
   2  -2  -2   89.49    7.30
   2  -2  -2   79.29    4.20
   2  -2  -2   91.79    4.00
   2  -2  -2   87.69    4.10
   2  -2  -2   82.99    4.10
   2  -2  -2   86.59    4.10
   2  -2  -2   81.59    4.20
   2  -2  -2   85.29    4.10
   2  -2  -2   84.79    4.10
   2  -2  -2   84.49    4.30
   2  -2  -2   85.79    4.20
  -2   2   2   82.79    4.10
  -2   2   2   76.29    4.00
  -2   2   2   83.69    4.40
  -2   2   2   84.09    4.00
  -2   2   2   80.39    4.00
  -2   2   2   83.49    4.30
  -2   2   2   84.39    7.00
  -2   2   2   84.09    4.00
  -2   2   2   87.99    4.10
  -2   2   2   82.89    4.10
  -2   2   2   81.29    7.20
  -2   2   2   82.89    4.10
   1  -2  -2 1530.95   72.49
   1  -2  -2 1582.24   72.89
  -1   2   2 1587.64   72.99
  -1   2   2 1571.44   72.59
   0  -2  -2  417.56   22.00
   0  -2  -2  430.46   21.80
  -1  -2  -2   19.00    1.00
  -1  -2  -2   16.90    1.00
  -1  -2  -2   17.40    1.00
  -1  -2  -2   18.80    1.10
  -1  -2  -2   17.60    1.10
  -1  -2  -2   18.30    1.10
  -1  -2  -2   21.10    1.20
  -1  -2  -2   17.10    1.00
  -1  -2  -2   17.50    1.10
  -1  -2  -2   17.70    1.00
  -1  -2  -2   18.90    1.00
  -1  -2  -2   19.10    2.50
   1   2   2   18.20    1.20
   1   2   2   18.10    1.10
   1   2   2   19.10    1.30
   1   2   2   18.00    1.10
   1   2   2   20.30    1.00
   1   2   2   18.40    1.10
   1   2   2   17.70    1.10
   1   2   2   19.00    1.20
   1   2   2   21.40    3.00
   1   2   2   16.00    0.90
   1   2   2   14.60    2.70
   1   2   2   18.80    1.10
  -2  -2  -2  374.46   17.80
  -2  -2  -2  396.16   17.50
  -2  -2  -2  396.16   19.80
  -2  -2  -2  399.26   17.70
  -2  -2  -2  387.96   17.70
  -2  -2  -2  348.07   17.90
  -2  -2  -2  395.66   17.60
  -2  -2  -2  377.36   20.50
  -2  -2  -2  400.66   17.80
   2   2   2  420.76   20.90
   2   2   2  413.46   17.70
   2   2   2  424.56   18.10
   2   2   2  397.36   17.70
   2   2   2  421.16   17.90
   2   2   2  385.36   18.00
   2   2   2  418.46   17.90
   2   2   2  397.46   17.90
   2   2   2  379.96   20.40
  -3  -2  -2   18.20    1.60
  -3  -2  -2   15.10    1.20
  -3  -2  -2   16.60    1.20
  -3  -2  -2   15.90    1.20
  -3  -2  -2   15.70    1.00
  -3  -2  -2   17.50    1.10
  -3  -2  -2   16.40    1.20
  -3  -2  -2   17.60    1.20
  -3  -2  -2   20.60    3.00
  -3  -2  -2   17.70    2.40
  -3  -2  -2   17.20    1.40
  -3  -2  -2   17.90    1.00
   3   2   2   16.20    1.30
   3   2   2   18.90    1.10
   3   2   2   16.20    1.40
   3   2   2   14.80    2.80
   3   2   2   19.40    1.00
   3   2   2   17.00    1.00
   3   2   2   18.30    1.20
   3   2   2   16.60    1.30
   3   2   2   18.30    1.00
   3   2   2   16.70    1.30
   3   2   2   16.70    1.40
   3   2   2   17.00    1.10
   3   2   2   16.20    1.00
   3   2   2   24.90    4.30
   3   2   2   17.80    1.00
   3   2   2   18.30    1.00
  -4  -2  -2  248.58   11.40
  -4  -2  -2  237.98   11.10
  -4  -2  -2  238.08   12.00
  -4  -2  -2  254.07   11.50
  -4  -2  -2  264.57   14.00
  -4  -2  -2  235.98   12.00
  -4  -2  -2  226.58   14.10
  -4  -2  -2  250.27   11.30
  -4  -2  -2  246.38   11.50
   4   2   2  228.58   11.50
   4   2   2  264.27   15.00
   4   2   2  243.18   11.30
   4   2   2  233.18   11.10
   4   2   2  250.47   11.30
   4   2   2  232.08   11.40
   4   2   2  237.88   11.10
   4   2   2  262.67   11.00
   4   2   2  232.78   14.00
   4   2   2  268.67   11.00
  -5  -2  -2  156.08    7.40
  -5  -2  -2  157.08    7.70
  -5  -2  -2  153.58    7.70
  -5  -2  -2  155.18   10.30
  -5  -2  -2  159.88    8.40
  -5  -2  -2  154.98    8.40
  -5  -2  -2  162.88   10.60
   5   2   2  144.69    7.10
   5   2   2  140.39   10.80
   5   2   2  165.18   10.50
   5   2   2  149.39    7.60
   5   2   2  162.68    7.10
   5   2   2  142.89    7.10
   5   2   2  162.08    7.20
   5   2   2  143.69    7.70
  -6  -2  -2    5.20    0.70
  -6  -2  -2    5.40    1.00
  -6  -2  -2    6.40    1.50
  -6  -2  -2    5.10    1.30
  -6  -2  -2    7.60    3.20
  -6  -2  -2    3.60    3.10
  -6  -2  -2    5.30    1.00
   6   2   2    2.90    2.50
   6   2   2    5.00    0.70
   6   2   2    0.50    3.70
   6   2   2    5.10    0.60
   6   2   2    5.00    0.50
  -7  -2  -2    1.10    0.70
  -7  -2  -2    1.60    3.10
  -7  -2  -2    2.20    0.80
  -7  -2  -2    1.30    0.80
  -7  -2  -2    1.20    0.90
   7   2   2    1.20    0.40
   7   2   2    1.20    0.40
   7   2   2    1.50    0.40
   7   2   2    1.40    0.40
   7   2   2    2.10    4.80
  -8  -2  -2    4.50    1.60
  -8  -2  -2    4.50    1.20
  -8  -2  -2    4.60    1.20
  -8  -2  -2    5.60    1.60
   8   2   2    5.00    0.80
   8  -3  -2    0.70    0.50
   8  -3  -2   -0.10    0.30
   8  -3  -2    0.30    0.40
   8  -3  -2    0.40    0.80
  -8   3   2    1.30    0.90
  -8   3   2    0.00    0.40
  -8   3   2    2.00    1.30
  -8   3   2    0.50    0.70
  -8   3   2    0.60    0.50
   7  -3  -2  260.57   20.90
   7  -3  -2  253.37   13.10
   7  -3  -2  300.57   13.20
  -7   3   2  269.17   12.90
  -7   3   2  289.57   20.70
  -7   3   2  281.37   13.00
  -7   3   2  277.97   14.90
  -7   3   2  263.27   13.50
  -7   3   2  270.57   13.10
  -7   3   2  275.07   13.90
   6  -3  -2   41.20    8.50
   6  -3  -2   27.40    1.60
   6  -3  -2   32.20    2.20
   6  -3  -2   31.30    2.00
   6  -3  -2   36.60    7.00
   6  -3  -2   33.10    2.20
   6  -3  -2   26.40    2.10
  -6   3   2   27.40    2.10
  -6   3   2   30.80    2.40
  -6   3   2   30.20    2.60
  -6   3   2   29.50    2.10
  -6   3   2   31.80    2.10
  -6   3   2   27.70    3.00
  -6   3   2   18.90    5.40
  -6   3   2   29.00    7.10
   5  -3  -2   33.40    2.20
   5  -3  -2   37.50    2.20
   5  -3  -2   34.40    2.30
   5  -3  -2   33.90    2.30
   5  -3  -2   30.80    6.40
   5  -3  -2   25.80    5.50
   5  -3  -2   38.60    2.30
  -5   3   2   33.50    1.80
  -5   3   2   37.70    3.20
  -5   3   2   39.80    8.20
  -5   3   2   33.00    2.30
  -5   3   2   31.30    2.10
  -5   3   2   33.50    7.30
  -5   3   2   30.00    2.30
  -5   3   2   33.40    1.70
  -5   3   2   35.40    2.30
  -5   3   2   33.40    2.60
   4  -3  -2    7.00    3.40
   4  -3  -2    8.50    1.10
   4  -3  -2    9.10    1.00
   4  -3  -2    9.90    1.00
   4  -3  -2   10.30    3.60
   4  -3  -2    8.30    1.10
   4  -3  -2    8.20    0.80
  -4   3   2    8.70    1.00
  -4   3   2    8.60    0.90
  -4   3   2    8.10    1.50
  -4   3   2    5.50    3.00
  -4   3   2    7.50    1.20
  -4   3   2    8.30    0.80
  -4   3   2    9.30    0.90
  -4   3   2    8.20    0.50
  -4   3   2    8.60    0.70
  -4   3   2    8.00    1.10
   3  -3  -2   24.80    1.50
   3  -3  -2   22.80    1.60
   3  -3  -2   25.80    1.60
   3  -3  -2   22.80    1.80
   3  -3  -2   23.70    1.60
   3  -3  -2   22.70    5.00
   3  -3  -2   23.60    1.60
   3  -3  -2   22.60    1.60
   3  -3  -2   27.70    5.70
   3  -3  -2   22.70    1.60
   3  -3  -2   21.80    1.70
  -3   3   2   36.80    6.40
  -3   3   2   23.30    1.60
  -3   3   2   32.30    6.50
  -3   3   2   25.70    1.50
  -3   3   2   23.20    1.60
  -3   3   2   20.40    1.50
  -3   3   2   21.70    1.70
  -3   3   2   22.10    1.50
  -3   3   2   22.10    1.30
  -3   3   2   23.80    2.00
  -3   3   2   21.00    1.60
  -3   3   2   23.50    1.40
   2  -3  -2 1155.28   57.49
   2  -3  -2 1138.59   57.29
  -2   3   2 1197.08   57.39
  -2   3   2 1193.78   57.79
   1  -3  -2   16.20    1.10
   1  -3  -2   17.20    1.10
   1  -3  -2   17.40    1.20
   1  -3  -2   17.70    1.30
   1  -3  -2   17.90    3.90
   1  -3  -2   16.30    1.10
   1  -3  -2   15.20    1.20
   1  -3  -2   24.30    4.70
   1  -3  -2   17.00    1.10
   1  -3  -2   16.70    1.20
   1  -3  -2   16.40    1.10
   1  -3  -2   15.20    1.10
  -1   3   2   14.90    1.10
  -1   3   2   17.00    1.20
  -1   3   2   16.70    1.10
  -1   3   2   15.60    3.90
  -1   3   2   14.80    1.10
  -1   3   2   15.40    1.10
  -1   3   2   20.30    4.30
  -1   3   2   15.50    0.90
  -1   3   2   14.90    1.20
  -1   3   2   17.00    1.10
  -1   3   2   15.50    1.10
  -1   3   2   17.90    1.20
  -1   3   2   14.10    1.10
  -1   3   2   15.90    1.10
   0  -3  -2   98.59    5.00
   0  -3  -2   95.79    5.00
   0  -3  -2  105.59    4.70
   0  -3  -2  108.59    4.90
   0  -3  -2  105.99    4.90
   0  -3  -2  107.59    4.80
   0  -3  -2  111.49    8.40
   0  -3  -2  101.19    4.90
   0  -3  -2   93.49    4.90
   0  -3  -2   99.99    4.90
   0  -3  -2  104.19    5.00
   0   3   2  110.69    4.70
   0   3   2  103.09    4.80
   0   3   2  102.59    5.00
   0   3   2  103.49    4.90
   0   3   2  102.89    4.90
   0   3   2   99.69    8.00
   0   3   2   99.19    5.00
   0   3   2   97.79    4.90
   0   3   2  100.89    5.00
   0   3   2  100.19    8.50
   0   3   2   99.59    5.10
   0   3   2   99.89    5.00
   0   3   2  101.99    4.90
  -1  -3  -2  131.99    5.80
  -1  -3  -2  120.39    6.10
  -1  -3  -2  123.79    6.10
  -1  -3  -2  126.49    6.00
  -1  -3  -2  127.59    6.10
  -1  -3  -2  127.39    5.90
  -1  -3  -2  130.19    6.10
  -1  -3  -2  125.99    5.80
  -1  -3  -2  128.09    6.20
  -1  -3  -2  127.29    5.90
  -1  -3  -2  128.29    9.10
  -1  -3  -2  134.29    6.10
   1   3   2  129.29    6.00
   1   3   2  126.09    5.80
   1   3   2  128.39    6.10
   1   3   2  134.49    5.90
   1   3   2  119.79    8.90
   1   3   2  130.49    6.30
   1   3   2  127.39    6.30
   1   3   2  130.79    9.50
   1   3   2  112.69    6.10
   1   3   2  129.09    6.10
   1   3   2  127.69    6.00
   1   3   2  133.59    6.20
   1   3   2  134.49    6.10
  -2  -3  -2   95.59    7.70
  -2  -3  -2   92.99    4.50
  -2  -3  -2  101.59    7.10
  -2  -3  -2   97.19    4.50
  -2  -3  -2   98.29    4.80
  -2  -3  -2   94.09    4.70
  -2  -3  -2   94.69    4.40
  -2  -3  -2   91.49    4.40
  -2  -3  -2   93.39    4.50
  -2  -3  -2   90.19    4.80
  -2  -3  -2   97.49    4.80
  -2  -3  -2   93.89    4.40
  -2  -3  -2   98.09    4.70
  -2  -3  -2   95.59    4.50
  -2  -3  -2   95.09    4.60
   2   3   2   97.29    4.80
   2   3   2   96.09    4.60
   2   3   2   95.29    5.00
   2   3   2   93.79    4.60
   2   3   2   91.39    4.60
   2   3   2   95.19    4.80
   2   3   2   99.59    4.80
   2   3   2   94.79    7.80
   2   3   2   97.69    4.50
   2   3   2   93.49    4.40
   2   3   2   99.49    4.30
  -3  -3  -2    6.30    2.00
  -3  -3  -2    7.00    2.30
  -3  -3  -2    9.00    0.80
  -3  -3  -2    7.80    0.80
  -3  -3  -2    7.00    0.60
  -3  -3  -2    7.30    1.10
  -3  -3  -2    7.10    0.70
  -3  -3  -2    7.10    0.70
  -3  -3  -2    7.20    0.70
  -3  -3  -2    7.60    0.70
  -3  -3  -2    7.50    0.90
  -3  -3  -2    7.00    0.80
   3   3   2    7.90    0.70
   3   3   2    9.00    1.20
   3   3   2    7.40    0.70
   3   3   2    7.40    0.60
   3   3   2    7.40    0.70
   3   3   2    7.60    1.10
   3   3   2    8.00    0.60
   3   3   2    7.80    2.40
   3   3   2    7.80    0.60
   3   3   2    7.30    0.70
   3   3   2    5.90    2.10
  -4  -3  -2    1.30    1.90
  -4  -3  -2    1.00    0.30
  -4  -3  -2    1.30    0.40
  -4  -3  -2    1.80    0.30
  -4  -3  -2    1.90    0.70
  -4  -3  -2    1.20    0.50
  -4  -3  -2    1.00    0.40
  -4  -3  -2    0.80    1.20
  -4  -3  -2    1.60    0.70
  -4  -3  -2    1.30    0.40
  -4  -3  -2    1.20    0.40
   4   3   2    0.80    2.30
   4   3   2    1.70    0.40
   4   3   2    1.30    0.40
   4   3   2    0.90    0.50
   4   3   2    1.40    0.30
   4   3   2    1.20    0.40
   4   3   2    1.70    0.30
   4   3   2    1.60    0.30
   4   3   2    3.20    2.00
   4   3   2    1.30    0.30
   4   3   2    1.50    0.40
  -5  -3  -2   14.50    1.30
  -5  -3  -2   13.50    3.70
  -5  -3  -2   12.90    1.20
  -5  -3  -2   16.90    1.80
  -5  -3  -2   14.10    2.10
  -5  -3  -2   13.40    1.30
  -5  -3  -2   13.90    1.20
   5   3   2   16.30    4.70
   5   3   2   15.70    1.00
   5   3   2   14.60    0.90
   5   3   2   13.30    1.10
   5   3   2   12.70    3.60
   5   3   2   14.60    0.90
   5   3   2   12.40    1.20
   5   3   2   14.10    1.30
  -6  -3  -2  135.79    7.90
  -6  -3  -2  138.99    7.00
  -6  -3  -2  143.19    6.90
  -6  -3  -2  131.29    6.30
  -6  -3  -2  130.59    7.00
  -6  -3  -2  120.09    7.70
  -6  -3  -2  134.79   10.00
   6   3   2  130.59    6.40
   6   3   2  147.19    6.40
   6   3   2  139.69    6.30
  -7  -3  -2    1.20    1.00
  -7  -3  -2    0.90    0.60
  -7  -3  -2    1.10    0.70
  -7  -3  -2    1.40    0.90
   7   3   2    0.70    0.30
   7   3   2    1.00    0.30
   7   3   2   -3.90    4.90
   8  -4  -2    3.70    0.90
   8  -4  -2    5.60    1.20
   8  -4  -2    7.70    1.80
   8  -4  -2    3.50    0.90
  -8   4   2    5.20    1.40
  -8   4   2    6.20    1.40
  -8   4   2    7.80    1.30
  -8   4   2    8.70    2.20
  -8   4   2    7.60    1.20
   7  -4  -2   14.10    1.50
   7  -4  -2   10.70    7.70
   7  -4  -2   15.90    1.70
  -7   4   2   16.40    2.80
  -7   4   2   19.20    2.50
  -7   4   2   16.70    1.90
  -7   4   2   14.20    7.70
  -7   4   2   17.30    1.60
  -7   4   2   17.20    1.70
  -7   4   2   18.10    1.70
   6  -4  -2   11.10    1.50
   6  -4  -2    8.70    1.20
   6  -4  -2   12.40    5.80
   6  -4  -2    6.20    1.10
   6  -4  -2    7.60    1.20
  -6   4   2    6.40    1.30
  -6   4   2    2.50    6.10
  -6   4   2    7.80    1.20
  -6   4   2    7.00    1.70
  -6   4   2    8.70    1.40
  -6   4   2    7.10    0.60
  -6   4   2    7.50    1.10
  -6   4   2    7.30    0.70
  -6   4   2    7.20    1.20
   5  -4  -2    0.40    0.40
   5  -4  -2    0.10    3.40
   5  -4  -2    0.60    0.50
   5  -4  -2    0.60    0.40
   5  -4  -2    0.50    0.60
   5  -4  -2    2.00    4.00
  -5   4   2    0.50    0.50
  -5   4   2    1.70    4.10
  -5   4   2    0.40    0.30
  -5   4   2   -0.20    0.30
  -5   4   2    0.70    0.40
  -5   4   2    0.30    0.60
  -5   4   2    0.50    0.30
  -5   4   2    0.20    0.60
  -5   4   2    0.50    0.40
   4  -4  -2   12.70    1.40
   4  -4  -2   18.30    1.50
   4  -4  -2   13.80    1.20
   4  -4  -2   24.30    5.70
   4  -4  -2   11.60    4.70
   4  -4  -2   15.90    1.50
  -4   4   2   13.20    1.00
  -4   4   2   14.20    1.70
  -4   4   2   14.20    1.20
  -4   4   2   15.40    1.60
  -4   4   2   13.30    1.20
  -4   4   2   14.10    1.30
  -4   4   2    8.40    3.60
  -4   4   2   12.90    1.20
  -4   4   2   14.30    5.90
  -4   4   2   16.30    1.50
  -4   4   2   14.60    1.10
   3  -4  -2    3.40    2.90
   3  -4  -2    5.40    0.80
   3  -4  -2    4.70    0.90
   3  -4  -2    2.30    3.00
  -3   4   2    5.20    0.80
  -3   4   2    4.70    2.90
  -3   4   2    6.00    1.10
  -3   4   2    4.80    0.70
  -3   4   2   12.90    4.30
   2  -4  -2   62.69    3.30
   2  -4  -2   63.29    7.70
   2  -4  -2   58.99    3.30
   2  -4  -2   62.69    3.30
   2  -4  -2   55.79    7.20
   2  -4  -2   53.59    3.30
   2  -4  -2   58.99    3.40
   2  -4  -2   59.39    3.30
   2  -4  -2   62.99    3.30
   2  -4  -2   60.59    3.40
   2  -4  -2   62.49    3.40
   2  -4  -2   55.69    3.20
  -2   4   2   58.49    3.40
  -2   4   2   61.69    3.30
  -2   4   2   51.99    3.20
  -2   4   2   60.99    3.20
  -2   4   2   58.59    3.30
  -2   4   2   63.39    8.00
  -2   4   2   55.49    3.30
  -2   4   2   61.89    3.40
  -2   4   2   56.19    3.20
  -2   4   2   60.59    3.10
  -2   4   2   58.69    3.20
  -2   4   2   62.49    3.30
  -2   4   2   54.99    7.00
   1  -4  -2  180.88    8.90
   1  -4  -2  187.48    8.80
   1  -4  -2  183.18    9.00
   1  -4  -2  171.78   13.50
   1  -4  -2  198.28    8.80
   1  -4  -2  186.28    9.10
   1  -4  -2  191.38    8.90
   1  -4  -2  189.58    8.70
   1  -4  -2  187.98    9.00
   1  -4  -2  192.78    8.90
   1  -4  -2  185.78    8.80
   1  -4  -2  188.48   14.00
   1  -4  -2  187.68    8.80
  -1   4   2  187.18    8.80
  -1   4   2  198.88    8.80
  -1   4   2  184.48    8.90
  -1   4   2  186.38    8.90
  -1   4   2  196.68   14.60
  -1   4   2  183.08    8.90
  -1   4   2  187.58    8.80
  -1   4   2  180.28    8.90
  -1   4   2  195.58   13.90
  -1   4   2  187.08    8.60
  -1   4   2  190.38    8.80
  -1   4   2  169.98    8.90
  -1   4   2  193.68    8.70
   0  -4  -2   20.20    1.60
   0  -4  -2   19.80    1.20
   0  -4  -2   21.00    1.50
   0  -4  -2   26.30    5.60
   0  -4  -2   19.00    1.40
   0  -4  -2   19.80    1.30
   0  -4  -2   24.00    5.10
   0  -4  -2   18.90    1.30
   0  -4  -2   18.70    1.40
   0  -4  -2   21.90    1.40
   0  -4  -2   20.60    1.10
   0  -4  -2   19.20    1.40
   0   4   2   20.00    4.20
   0   4   2   18.80    1.40
   0   4   2   19.40    1.40
   0   4   2   17.60    1.30
   0   4   2   20.40    1.30
   0   4   2   19.10    1.30
   0   4   2   14.20    4.30
   0   4   2   18.60    1.30
   0   4   2   20.30    1.50
   0   4   2   19.70    1.40
   0   4   2   18.70    1.50
   0   4   2   19.60    1.50
  -1  -4  -2  116.49    5.90
  -1  -4  -2  122.79    5.80
  -1  -4  -2  126.29    6.10
  -1  -4  -2  129.69   10.40
  -1  -4  -2  122.09    5.80
  -1  -4  -2  122.39    5.60
  -1  -4  -2  119.39    6.10
  -1  -4  -2  128.89    6.30
  -1  -4  -2  124.29    6.10
  -1  -4  -2  125.59    5.90
  -1  -4  -2  126.59    6.10
  -1  -4  -2  121.19    5.60
   1   4   2  116.49    6.00
   1   4   2  123.09   10.50
   1   4   2  129.79    6.20
   1   4   2  126.89    5.70
   1   4   2  126.69    9.90
   1   4   2  122.59    6.00
   1   4   2  125.09    6.00
   1   4   2  115.49    6.30
   1   4   2  120.89    6.10
   1   4   2  128.39    6.00
   1   4   2  119.89    5.80
   1   4   2  119.29    6.10
  -2  -4  -2    1.00    0.30
  -2  -4  -2    1.00    0.30
  -2  -4  -2    1.30    0.30
  -2  -4  -2    1.30    0.50
  -2  -4  -2    0.90    0.20
  -2  -4  -2    1.10    1.30
  -2  -4  -2    1.30    0.50
  -2  -4  -2    0.90    0.40
  -2  -4  -2    1.20    0.30
  -2  -4  -2    2.10    2.00
  -2  -4  -2    1.40    0.50
  -2  -4  -2    0.60    0.20
   2   4   2    1.10    0.20
   2   4   2    0.60    0.30
   2   4   2    0.80    0.40
   2   4   2    0.90    0.40
   2   4   2    1.00    0.20
   2   4   2    1.90    2.30
   2   4   2    1.20    0.40
   2   4   2    1.50    0.40
   2   4   2    0.50    1.70
   2   4   2    0.90    0.50
  -3  -4  -2   44.40    2.80
  -3  -4  -2   46.60    2.40
  -3  -4  -2   46.90    2.30
  -3  -4  -2   44.80    2.70
  -3  -4  -2   48.50    2.60
  -3  -4  -2   42.70    4.70
  -3  -4  -2   48.90    2.80
  -3  -4  -2   50.79    3.20
  -3  -4  -2   46.40    2.20
  -3  -4  -2   47.20    2.30
  -3  -4  -2   48.50    2.80
  -3  -4  -2   46.00    2.80
  -3  -4  -2   40.50    5.80
   3   4   2   46.30    2.60
   3   4   2   50.79    2.80
   3   4   2   54.69    6.20
   3   4   2   46.20    2.60
   3   4   2   47.50    2.60
   3   4   2   57.69    6.60
   3   4   2   47.80    2.30
   3   4   2   49.90    2.50
  -4  -4  -2  277.57   13.80
  -4  -4  -2  287.57   13.30
  -4  -4  -2  292.97   13.40
  -4  -4  -2  288.47   13.50
  -4  -4  -2  309.87   13.60
  -4  -4  -2  287.47   18.00
  -4  -4  -2  286.57   13.50
  -4  -4  -2  265.57   13.00
  -4  -4  -2  283.37   16.20
  -4  -4  -2  296.97   13.20
   4   4   2  306.77   13.10
   4   4   2  284.47   17.80
   4   4   2  313.77   13.40
   4   4   2  306.27   13.20
   4   4   2  288.97   18.30
   4   4   2  270.07   13.30
   4   4   2  278.87   13.10
   4   4   2  278.37   13.30
  -5  -4  -2    1.90    0.60
  -5  -4  -2   -0.80    2.90
  -5  -4  -2    2.20    1.80
  -5  -4  -2    2.50    0.60
  -5  -4  -2    2.00    0.60
  -5  -4  -2    3.70    1.10
  -5  -4  -2    2.10    0.60
  -5  -4  -2    2.50    0.80
   5   4   2    3.50    2.80
   5   4   2    2.40    0.40
   5   4   2    2.30    0.60
   5   4   2   -0.80    3.40
   5   4   2    2.10    0.50
   5   4   2    2.50    0.50
   5   4   2    2.10    0.40
  -6  -4  -2   33.10    2.30
  -6  -4  -2   33.40    1.90
  -6  -4  -2   34.50    6.20
  -6  -4  -2   37.50    3.30
  -6  -4  -2   30.60    2.90
  -6  -4  -2   33.20    2.30
  -6  -4  -2   33.30    2.20
   6   4   2   34.60    6.70
   6   4   2   34.50    1.70
   6   4   2   31.60    1.80
   6   4   2   27.60    1.80
   6   4   2   31.20    2.00
  -7  -4  -2   25.50    2.10
  -7  -4  -2   27.60    2.10
  -7  -4  -2   28.60    3.00
  -7  -4  -2   22.70    2.60
  -7  -4  -2   29.40    2.00
   7   4   2   19.10    1.40
   7   4   2   21.40    1.40
   7  -5  -2   45.50    3.10
   7  -5  -2   32.40    2.80
  -7   5   2   33.90    3.70
  -7   5   2   44.20    3.50
  -7   5   2   42.60    2.80
  -7   5   2   46.40    3.00
  -7   5   2   38.10    2.10
  -7   5   2   40.40    3.00
  -7   5   2   39.60    3.10
   6  -5  -2  175.38    8.30
   6  -5  -2  157.38   17.10
   6  -5  -2  168.88    8.30
   6  -5  -2  140.39    7.90
   6  -5  -2  156.78    8.80
  -6   5   2  154.18    8.10
  -6   5   2  152.58    7.90
  -6   5   2  155.28    7.90
  -6   5   2  155.48    8.10
  -6   5   2  171.38    8.80
  -6   5   2  156.28    7.50
  -6   5   2  151.88    9.40
   5  -5  -2    0.40    0.60
   5  -5  -2    2.90    4.80
   5  -5  -2   -0.10    4.80
   5  -5  -2    0.10    0.40
   5  -5  -2    0.20    0.50
   5  -5  -2    0.10    0.40
  -5   5   2    0.00    0.50
  -5   5   2    0.00    0.50
  -5   5   2    0.20    0.20
  -5   5   2   -0.30    0.50
  -5   5   2    1.70    3.50
  -5   5   2    0.10    0.40
  -5   5   2    0.30    0.40
  -5   5   2   -2.40    5.80
  -5   5   2    0.20    0.40
  -5   5   2    0.00    0.30
   4  -5  -2   32.40    2.50
   4  -5  -2   26.40    2.20
   4  -5  -2   32.30    2.30
   4  -5  -2   31.90    2.20
   4  -5  -2   33.30    7.10
   4  -5  -2   27.80    6.60
  -4   5   2   39.30    9.30
  -4   5   2   28.30    2.60
  -4   5   2   28.20    2.10
  -4   5   2   29.10    2.20
  -4   5   2   30.30    2.10
  -4   5   2   19.30    6.00
  -4   5   2   31.30    2.40
  -4   5   2   33.20    1.90
  -4   5   2   32.90    2.40
   3  -5  -2    1.00    0.60
   3  -5  -2    2.10    3.50
   3  -5  -2    1.00    0.50
   3  -5  -2    0.40    0.50
   3  -5  -2   -0.10    0.40
   3  -5  -2    0.40    0.40
   3  -5  -2   -0.20    3.40
  -3   5   2   -0.70    4.30
  -3   5   2    0.60    0.60
  -3   5   2    0.80    0.40
  -3   5   2    0.50    0.40
  -3   5   2    0.70    0.40
  -3   5   2    0.80    0.50
  -3   5   2    0.20    2.50
  -3   5   2    0.80    0.50
  -3   5   2    0.50    0.40
  -3   5   2    1.20    0.60
   2  -5  -2   60.79    8.50
   2  -5  -2   61.09    3.40
   2  -5  -2   60.59    3.40
   2  -5  -2   64.69    3.30
   2  -5  -2   53.99    3.30
   2  -5  -2   51.69    7.90
   2  -5  -2   57.19    3.40
   2  -5  -2   55.49    3.30
  -2   5   2   59.19    3.40
  -2   5   2   61.19   10.30
  -2   5   2   52.19    3.30
  -2   5   2   57.89    3.40
  -2   5   2   63.49    3.50
  -2   5   2   58.59    3.40
  -2   5   2   59.29    3.30
  -2   5   2   61.29    3.50
  -2   5   2   64.19    8.30
  -2   5   2   59.19    3.30
   1  -5  -2  560.64   24.50
   1  -5  -2  544.85   24.60
   1  -5  -2  522.05   24.50
   1  -5  -2  510.25   24.50
   1  -5  -2  566.54   31.70
   1  -5  -2  550.04   24.20
   1  -5  -2  535.35   24.30
  -1   5   2  535.55   32.20
  -1   5   2  513.95   24.10
  -1   5   2  561.94   31.50
  -1   5   2  543.95   24.60
  -1   5   2  518.65   24.40
  -1   5   2  493.25   24.80
  -1   5   2  565.14   24.60
  -1   5   2  568.54   24.30
  -1   5   2  570.74   24.40
  -1   5   2  543.75   24.50
  -1   5   2  518.45   24.60
   0  -5  -2   -0.10    0.20
   0  -5  -2    0.00    0.20
   0  -5  -2    0.30    2.40
   0  -5  -2    0.10    0.20
   0  -5  -2   -0.10    0.20
   0  -5  -2    0.20    0.30
   0  -5  -2    0.30    0.40
   0  -5  -2    0.30    0.30
   0  -5  -2   -0.10    0.20
   0  -5  -2    2.40    2.80
   0   5   2   -3.30    2.80
   0   5   2   -0.20    0.30
   0   5   2    0.30    0.40
   0   5   2   -0.30    0.30
   0   5   2    0.00    0.40
   0   5   2   -0.40    0.20
   0   5   2   -0.10    0.10
   0   5   2    1.60    2.70
   0   5   2   -0.10    0.30
  -1  -5  -2   12.00    0.70
  -1  -5  -2   11.80    1.20
  -1  -5  -2   11.30    1.00
  -1  -5  -2   13.60    3.90
  -1  -5  -2   12.60    1.10
  -1  -5  -2   12.40    1.00
  -1  -5  -2   13.10    1.20
  -1  -5  -2   13.10    1.10
  -1  -5  -2   13.50    4.30
  -1  -5  -2   10.80    1.10
   1   5   2   12.50    1.30
   1   5   2   13.80    1.30
   1   5   2   13.00    1.20
   1   5   2   11.00    1.20
   1   5   2   13.10    1.00
   1   5   2   13.50    4.90
   1   5   2   16.70    4.80
   1   5   2   12.30    1.10
  -2  -5  -2   19.40    1.50
  -2  -5  -2   17.00    1.20
  -2  -5  -2   17.00    1.30
  -2  -5  -2   16.10    4.50
  -2  -5  -2   13.90    3.60
  -2  -5  -2   15.80    1.40
  -2  -5  -2   16.10    1.20
  -2  -5  -2   19.10    1.50
  -2  -5  -2   18.10    1.10
   2   5   2   19.70    4.80
   2   5   2   19.20    1.40
   2   5   2   16.20    1.50
   2   5   2   17.10    1.40
   2   5   2   18.70    1.40
   2   5   2   16.30    4.30
  -3  -5  -2  119.99    9.30
  -3  -5  -2  120.19    5.50
  -3  -5  -2  128.99    6.30
  -3  -5  -2  126.39    5.80
  -3  -5  -2  115.99    6.20
  -3  -5  -2  121.99    5.80
  -3  -5  -2  110.49    6.50
  -3  -5  -2  118.69    5.60
  -3  -5  -2  112.89   10.90
  -3  -5  -2  120.39    6.20
   3   5   2  127.59    6.00
   3   5   2  115.69    5.50
   3   5   2  128.49    5.90
   3   5   2  122.79   10.70
   3   5   2  126.99   11.90
   3   5   2  120.39    5.50
   3   5   2  131.69    6.30
   3   5   2  113.49    6.00
  -4  -5  -2    8.90    0.90
  -4  -5  -2   10.50    2.90
  -4  -5  -2   11.50    1.80
  -4  -5  -2   11.00    1.20
  -4  -5  -2    9.60    4.00
  -4  -5  -2    8.60    1.20
  -4  -5  -2    9.90    0.80
  -4  -5  -2    9.70    1.10
   4   5   2    8.10    1.00
   4   5   2    9.90    1.20
   4   5   2    9.70    0.70
   4   5   2   11.10    1.10
   4   5   2    9.40    0.80
   4   5   2   10.50    1.00
   4   5   2   10.30    4.00
   4   5   2   14.80    5.50
  -5  -5  -2   13.80    1.20
  -5  -5  -2   12.70    1.50
  -5  -5  -2   11.90    1.90
  -5  -5  -2   11.90    0.80
  -5  -5  -2   12.90    1.30
  -5  -5  -2   12.40    1.30
  -5  -5  -2   14.30    1.40
  -5  -5  -2   13.10    4.70
   5   5   2   11.90    0.90
   5   5   2   10.50    1.10
   5   5   2   12.20    1.20
   5   5   2   10.30    1.00
   5   5   2   11.50    0.90
   5   5   2   19.80    5.00
   5   5   2   11.80    1.00
  -6  -5  -2   36.80    3.40
  -6  -5  -2   45.50    2.70
  -6  -5  -2   36.80    2.10
  -6  -5  -2   38.70    2.70
  -6  -5  -2   40.80    2.70
  -6  -5  -2   35.80    3.10
  -6  -5  -2   43.70    7.30
   6   5   2   33.60    2.10
   6   5   2   29.30    7.00
   6   5   2   44.00    2.30
   6   5   2   34.30    2.10
  -7  -5  -2    4.90    1.10
  -7  -5  -2    4.80    1.60
  -7  -5  -2    6.60    1.10
  -7  -5  -2    4.00    1.30
   7   5   2    5.20    0.70
   7  -6  -2   27.90    2.50
   7  -6  -2   30.10    3.00
  -7   6   2   25.50    2.50
  -7   6   2   33.70    2.60
  -7   6   2   21.40    2.60
  -7   6   2   29.50    2.30
  -7   6   2   29.30    2.60
  -7   6   2   29.10    1.80
   6  -6  -2   13.80    1.90
   6  -6  -2   17.10    2.40
   6  -6  -2   18.20    2.00
  -6   6   2   14.70    2.20
  -6   6   2   15.20    1.60
  -6   6   2   18.10    1.60
  -6   6   2   17.30    1.40
  -6   6   2   14.20    2.00
  -6   6   2   16.10    2.80
  -6   6   2   18.20    1.80
   5  -6  -2   -0.20    0.30
   5  -6  -2    0.20    0.50
   5  -6  -2   -5.10    5.80
   5  -6  -2  -11.10    5.30
   5  -6  -2    0.30    0.60
   5  -6  -2    0.10    0.50
  -5   6   2    3.40    7.70
  -5   6   2    0.00    0.50
  -5   6   2   -1.90    4.70
  -5   6   2    0.30    0.60
  -5   6   2    0.10    0.40
  -5   6   2    0.40    0.30
  -5   6   2   -0.10    0.30
  -5   6   2    0.00    0.40
  -5   6   2    0.00    0.40
  -5   6   2   -0.10    0.50
   4  -6  -2    2.00    0.70
   4  -6  -2    1.90    0.80
   4  -6  -2    3.20    5.40
   4  -6  -2    1.40    0.70
   4  -6  -2   -0.70    4.80
   4  -6  -2    1.10    0.70
  -4   6   2    1.90    0.70
  -4   6   2    1.50    0.80
  -4   6   2   -0.80    4.10
  -4   6   2    0.60    0.70
  -4   6   2    0.40    0.60
  -4   6   2    1.50    0.60
  -4   6   2    1.70    0.70
  -4   6   2    0.80    0.50
  -4   6   2    7.80    7.20
   3  -6  -2    2.40    4.50
   3  -6  -2    0.90    0.50
   3  -6  -2   -1.10    4.30
   3  -6  -2    1.20    0.60
   3  -6  -2    1.50    0.70
   3  -6  -2    1.50    0.50
   3  -6  -2    0.70    0.60
  -3   6   2    2.00    0.80
  -3   6   2    2.30    0.70
  -3   6   2    0.80    0.50
  -3   6   2    1.40    0.60
  -3   6   2    0.70    0.50
  -3   6   2    0.90    0.60
  -3   6   2    0.50    5.30
  -3   6   2   -2.20    3.00
  -3   6   2    0.90    0.50
   2  -6  -2    7.60    1.20
   2  -6  -2    8.10    1.00
   2  -6  -2    5.70    6.70
   2  -6  -2    6.60    1.00
   2  -6  -2    7.80    1.10
   2  -6  -2    6.30    1.10
   2  -6  -2    6.70    6.40
  -2   6   2    7.40    1.00
  -2   6   2    7.10    1.00
  -2   6   2    8.20    1.30
  -2   6   2    8.00    1.20
  -2   6   2   11.20    4.90
  -2   6   2    8.90    5.50
  -2   6   2    8.10    1.20
  -2   6   2    7.80    1.10
  -2   6   2    7.20    1.10
   1  -6  -2   23.00    1.80
   1  -6  -2   23.40    1.70
   1  -6  -2   20.40    1.80
   1  -6  -2   21.00    1.50
   1  -6  -2   23.40    1.50
   1  -6  -2   14.30    4.90
   1  -6  -2   21.10    5.90
   1  -6  -2   20.20    1.80
  -1   6   2   22.90    1.90
  -1   6   2   19.70    1.80
  -1   6   2   25.40    1.70
  -1   6   2   22.20    1.80
  -1   6   2   18.30    6.30
  -1   6   2   20.40    1.80
  -1   6   2   21.60    6.40
  -1   6   2   23.20    1.50
  -1   6   2   20.20    1.50
  -1   6   2   21.80    1.50
   0  -6  -2  285.57   13.50
   0  -6  -2  285.07   21.20
   0  -6  -2  277.27   13.60
   0  -6  -2  288.17   13.50
   0  -6  -2  285.87   13.00
   0  -6  -2  242.58   19.50
   0  -6  -2  289.17   12.90
   0  -6  -2  312.97   13.40
   0   6   2  296.57   13.80
   0   6   2  301.37   13.30
   0   6   2  297.37   20.50
   0   6   2  279.17   13.50
   0   6   2  275.17   12.90
   0   6   2  275.47   13.40
   0   6   2  297.77   22.00
   0   6   2  292.07   13.60
  -1  -6  -2  154.88    7.40
  -1  -6  -2  159.88    7.30
  -1  -6  -2  145.39    7.30
  -1  -6  -2  139.39    6.80
  -1  -6  -2  158.48   14.30
  -1  -6  -2  148.89    7.60
  -1  -6  -2  145.79    7.60
  -1  -6  -2  129.99   12.30
  -1  -6  -2  154.38    7.70
   1   6   2  160.58   13.40
   1   6   2  160.08   15.00
   1   6   2  141.59    7.60
   1   6   2  158.28    7.30
   1   6   2  146.59    7.50
   1   6   2  171.68    7.90
   1   6   2  159.48    7.60
  -2  -6  -2    0.60    0.40
  -2  -6  -2    0.70    0.40
  -2  -6  -2    1.20    0.40
  -2  -6  -2    0.80    0.50
  -2  -6  -2    0.50    0.30
  -2  -6  -2    0.80    3.50
  -2  -6  -2    1.10    0.30
  -2  -6  -2    0.80    0.50
  -2  -6  -2    1.60    2.30
   2   6   2    0.50    0.30
   2   6   2    0.40    4.10
   2   6   2   -0.40    2.80
   2   6   2    1.20    0.50
   2   6   2    1.40    0.60
   2   6   2    0.80    0.50
   2   6   2    0.20    0.50
  -3  -6  -2   96.79    5.40
  -3  -6  -2   97.99    4.90
  -3  -6  -2   99.59    5.40
  -3  -6  -2  102.39   11.20
  -3  -6  -2   94.19    4.50
  -3  -6  -2   99.99    5.70
  -3  -6  -2   93.89    4.60
  -3  -6  -2   97.09    4.80
  -3  -6  -2  103.29    5.40
  -3  -6  -2   83.19    8.50
   3   6   2   97.89    4.50
   3   6   2   88.19    5.20
   3   6   2  102.39    5.40
   3   6   2   95.69   12.20
   3   6   2  111.29   10.70
   3   6   2  104.09    5.00
   3   6   2  106.39    5.20
  -4  -6  -2  102.49   11.30
  -4  -6  -2  107.19    5.90
  -4  -6  -2  115.09    5.80
  -4  -6  -2  102.49    6.40
  -4  -6  -2  107.89    5.80
  -4  -6  -2  104.99    5.40
  -4  -6  -2  105.99    5.20
   4   6   2  117.69    5.60
   4   6   2  105.59    5.70
   4   6   2  111.19   10.80
   4   6   2  102.49    5.60
   4   6   2  111.99    5.30
  -5  -6  -2   12.90    1.50
  -5  -6  -2   10.60    6.20
  -5  -6  -2    9.10    1.80
  -5  -6  -2    9.90    1.10
  -5  -6  -2   12.50    1.40
  -5  -6  -2   12.50    1.40
   5   6   2   14.40    5.50
   5   6   2   12.20    1.10
   5   6   2   11.50    1.10
   5   6   2   10.60    1.20
  -6  -6  -2   13.70    2.40
  -6  -6  -2   12.40    1.50
  -6  -6  -2   13.40    1.30
  -6  -6  -2   14.60    1.50
  -6  -6  -2   13.30    7.70
   6   6   2    8.50    0.80
   6   6   2    7.80    7.80
   6   6   2   10.00    0.90
   6  -7  -2   78.59    4.80
   6  -7  -2   77.09    5.10
   6  -7  -2   64.19    4.50
  -6   7   2   68.89    4.00
  -6   7   2   69.79    4.50
  -6   7   2   68.29    4.20
  -6   7   2   74.29    4.70
  -6   7   2   67.89    4.30
   5  -7  -2   12.10    8.30
   5  -7  -2   13.50    2.00
   5  -7  -2   10.30    1.50
   5  -7  -2   13.20    1.80
   5  -7  -2   10.30    1.70
  -5   7   2   12.40    1.70
  -5   7   2   11.20    1.60
  -5   7   2   14.60   11.10
  -5   7   2   13.10    1.40
  -5   7   2   12.10    1.40
  -5   7   2    8.90    1.60
  -5   7   2   11.00    2.10
  -5   7   2    9.30    1.70
   4  -7  -2   65.39    4.00
   4  -7  -2   63.19    4.10
   4  -7  -2   52.49    3.60
   4  -7  -2   63.39    3.90
   4  -7  -2   63.89    4.10
   4  -7  -2   71.19   13.10
  -4   7   2   53.89    3.90
  -4   7   2   60.19   12.80
  -4   7   2   69.39    4.20
  -4   7   2   64.69    3.90
  -4   7   2   64.89    3.80
  -4   7   2   64.19    3.90
  -4   7   2   51.39    4.20
  -4   7   2   63.79    3.90
   3  -7  -2    0.80    0.50
   3  -7  -2    0.70    0.50
   3  -7  -2    4.80    7.30
   3  -7  -2    1.10    0.60
   3  -7  -2    0.00    0.50
   3  -7  -2   -1.10    4.80
  -3   7   2    0.50    0.50
  -3   7   2    0.60    0.50
  -3   7   2    0.70    0.50
  -3   7   2    1.00    0.60
  -3   7   2   -0.40    5.40
  -3   7   2    0.50    0.50
  -3   7   2    0.50    0.60
  -3   7   2   -1.50    6.30
  -3   7   2    0.70    0.50
   2  -7  -2    3.60    0.80
   2  -7  -2    7.30    5.90
   2  -7  -2    3.90    0.80
   2  -7  -2    3.40    0.90
   2  -7  -2    5.20    1.10
   2  -7  -2    3.10    4.90
   2  -7  -2    4.30    0.90
  -2   7   2    4.40    0.90
  -2   7   2    4.00    0.90
  -2   7   2    4.40    1.00
  -2   7   2    3.60    0.90
  -2   7   2    3.80    1.00
  -2   7   2    6.50    6.10
  -2   7   2    4.40    0.80
  -2   7   2    4.80    4.10
  -2   7   2    4.20    0.90
   1  -7  -2  194.48    9.00
   1  -7  -2  184.98    9.00
   1  -7  -2  181.08    8.50
   1  -7  -2  173.68    8.50
   1  -7  -2  185.38    9.20
   1  -7  -2  185.28    9.10
  -1   7   2  186.38    9.10
  -1   7   2  177.48   18.10
  -1   7   2  176.88    8.60
  -1   7   2  172.88    9.10
  -1   7   2  166.58   15.80
  -1   7   2  187.58    9.10
  -1   7   2  169.18    8.50
  -1   7   2  180.08    8.90
  -1   7   2  174.78    9.20
   0  -7  -2    0.90    0.60
   0  -7  -2    0.60    0.20
   0  -7  -2    0.30    0.40
   0  -7  -2    1.30    0.60
   0  -7  -2    2.00    4.70
   0  -7  -2   -0.10    3.90
   0  -7  -2    0.10    0.40
   0   7   2    0.60    5.90
   0   7   2    1.20    0.50
   0   7   2   -1.80    3.60
   0   7   2    1.20    0.60
   0   7   2    0.20    0.50
   0   7   2    0.20    0.40
  -1  -7  -2   -2.50    4.20
  -1  -7  -2    0.00    0.30
  -1  -7  -2   -0.20    0.30
  -1  -7  -2    0.30    0.50
  -1  -7  -2    0.00    0.40
  -1  -7  -2   -0.40    3.80
  -1  -7  -2    0.00    0.40
   1   7   2    0.10    0.40
   1   7   2   -0.10    0.40
   1   7   2    0.50    0.50
   1   7   2    0.50    0.30
   1   7   2   -0.10    3.40
   1   7   2    2.40    5.90
  -2  -7  -2   78.79    4.70
  -2  -7  -2   80.49    4.60
  -2  -7  -2   72.79    4.10
  -2  -7  -2   74.09    4.00
  -2  -7  -2   72.69    4.00
  -2  -7  -2   77.19    4.50
  -2  -7  -2   78.39    3.90
  -2  -7  -2   74.99    4.50
   2   7   2   86.19    4.70
   2   7   2   77.99    3.90
   2   7   2   74.79    4.30
   2   7   2   69.69    9.50
   2   7   2   80.99    4.30
   2   7   2   74.49    4.50
  -3  -7  -2    3.90    1.10
  -3  -7  -2    2.20    0.50
  -3  -7  -2    1.70    4.90
   3   7   2    3.00    0.70
   3   7   2    1.40    0.70
   3   7   2    2.70    4.60
   3   7   2    1.90    0.30
   3   7   2    2.80    0.70
   3   7   2    2.40    0.70
  -4  -7  -2    8.70    0.90
  -4  -7  -2    8.50    7.30
  -4  -7  -2    7.40    1.20
  -4  -7  -2    6.70    0.90
  -4  -7  -2    9.50    1.40
  -4  -7  -2    8.70    1.70
  -4  -7  -2    7.30    1.30
   4   7   2    5.40    5.20
   4   7   2    7.60    1.20
   4   7   2    7.80    1.10
   4   7   2    8.60    0.90
  -5  -7  -2    6.30    1.10
  -5  -7  -2    9.50    1.90
  -5  -7  -2    4.90    0.80
  -5  -7  -2    9.10    1.30
  -5  -7  -2    7.30    1.30
   5   7   2    5.50    0.80
   5   7   2    6.30    0.90
   5   7   2    3.80    0.90
   5   7   2    5.80    0.80
   5  -8  -2   -0.30    0.50
   5  -8  -2    0.10    0.40
   5  -8  -2   -0.10    0.30
   5  -8  -2    1.30    0.70
   5  -8  -2    0.30    0.60
  -5   8   2    0.00    0.40
  -5   8   2    0.40    0.60
  -5   8   2   -0.20    0.70
  -5   8   2    0.70    0.70
  -5   8   2    0.40    0.50
  -5   8   2    0.20    0.60
  -5   8   2    0.10    0.50
   4  -8  -2   -0.30    8.30
   4  -8  -2    3.50    8.90
   4  -8  -2    2.70    1.10
   4  -8  -2    1.40    0.70
   4  -8  -2    1.50    0.70
   4  -8  -2    3.00    0.90
  -4   8   2   29.50   13.00
  -4   8   2    1.90    0.80
  -4   8   2    1.60    0.80
  -4   8   2    2.60    0.80
  -4   8   2    2.00    0.80
  -4   8   2    1.80    1.00
  -4   8   2    1.60    0.70
  -4   8   2    3.00    0.90
  -4   8   2  -11.50    8.00
   3  -8  -2   16.50    1.60
   3  -8  -2   15.20    1.70
   3  -8  -2   18.60    2.00
   3  -8  -2   21.70    9.50
   3  -8  -2    9.10    9.60
   3  -8  -2   16.60    1.80
   3  -8  -2   15.90    1.60
  -3   8   2   12.80    1.70
  -3   8   2    5.10    4.30
  -3   8   2   12.90   10.90
  -3   8   2   12.30    1.50
  -3   8   2   19.90    1.90
  -3   8   2   16.50    2.20
  -3   8   2   17.60    1.80
  -3   8   2   18.50    1.80
  -3   8   2   17.40    1.80
   2  -8  -2    2.30    0.70
   2  -8  -2    6.60    6.40
   2  -8  -2    2.30    0.90
   2  -8  -2    2.30    0.80
   2  -8  -2    7.70    7.20
   2  -8  -2    3.80    0.80
   2  -8  -2    3.40    0.90
  -2   8   2    2.70    0.80
  -2   8   2    2.90    1.00
  -2   8   2    3.60    0.90
  -2   8   2    2.00    9.00
  -2   8   2    2.90    0.80
  -2   8   2    3.70    0.80
  -2   8   2    2.80    0.80
  -2   8   2    1.70    6.10
  -2   8   2    1.30    0.70
   1  -8  -2    7.00    7.10
   1  -8  -2    2.80    5.90
   1  -8  -2    4.60    1.10
   1  -8  -2    4.50    0.60
   1  -8  -2    4.40    0.70
   1  -8  -2    4.10    1.00
   1  -8  -2    3.60    0.80
   1  -8  -2    3.20    1.00
  -1   8   2    4.40    1.10
  -1   8   2    3.40    0.70
  -1   8   2    4.90    1.10
  -1   8   2    3.70    1.00
  -1   8   2    1.30    6.30
  -1   8   2    3.30    0.80
  -1   8   2    4.80    1.10
  -1   8   2    3.10    0.60
  -1   8   2   17.40    9.60
   0  -8  -2  135.69    6.70
   0  -8  -2  140.19   16.90
   0  -8  -2   99.49   14.10
   0  -8  -2  125.79    6.10
   0  -8  -2  129.89    6.00
   0  -8  -2  135.59    7.20
   0  -8  -2  130.29    7.10
   0  -8  -2  131.09    7.10
   0  -8  -2  134.99    6.90
   0   8   2  130.69    7.00
   0   8   2  111.19   14.30
   0   8   2  140.49    7.20
   0   8   2  136.49    7.10
   0   8   2  120.49   18.30
   0   8   2  137.59    7.30
  -1  -8  -2   38.50    9.80
  -1  -8  -2   48.10    3.40
  -1  -8  -2   45.70    3.20
  -1  -8  -2   48.80    3.30
  -1  -8  -2   46.60    2.80
  -1  -8  -2   48.30    3.10
   1   8   2   47.40    3.20
   1   8   2   48.30    3.20
   1   8   2   51.49    9.40
   1   8   2   46.60    2.80
   1   8   2   54.49    3.50
  -2  -8  -2    0.70    0.50
  -2  -8  -2    0.30    0.30
  -2  -8  -2    0.10    0.50
  -2  -8  -2    0.10    0.40
  -2  -8  -2    0.90    0.60
  -2  -8  -2   -2.70    6.60
  -2  -8  -2    0.00    0.30
  -2  -8  -2   -0.10    0.40
   2   8   2    0.00    0.50
   2   8   2    0.10    0.40
   2   8   2    0.20    0.30
   2   8   2    0.50    0.40
   2   8   2    0.80    5.10
  -3  -8  -2   -6.80    9.90
  -3  -8  -2   10.30    1.50
  -3  -8  -2    7.00    1.30
  -3  -8  -2    9.90    1.20
  -3  -8  -2   10.20    1.70
  -3  -8  -2    9.60    1.50
  -3  -8  -2    9.40    0.90
   3   8   2    8.90    0.70
   3   8   2    7.90    1.20
   3   8   2    6.40    1.20
   3   8   2    7.60    1.30
   3   8   2    9.30    1.30
  -4  -8  -2    7.30    1.30
  -4  -8  -2    4.80    1.40
  -4  -8  -2    5.10    1.10
  -4  -8  -2    5.50    1.10
   4   8   2    3.80    0.80
   4   8   2    3.40    0.80
   4   8   2    3.10    0.90
   4   8   2    4.50    0.80
   4  -9  -2    1.50    1.00
   4  -9  -2    1.60    0.80
   4  -9  -2    0.50    0.50
   4  -9  -2    0.50    0.60
   4  -9  -2    1.40    0.70
  -4   9   2    1.00    0.70
  -4   9   2    0.00    0.40
  -4   9   2    0.10    0.60
  -4   9   2    1.00    0.70
  -4   9   2   -0.10    0.60
  -4   9   2    1.10    0.90
  -4   9   2    1.80    0.80
   3  -9  -2    0.70    0.50
   3  -9  -2    0.80    0.60
   3  -9  -2  -15.20    9.50
   3  -9  -2    0.30   12.60
   3  -9  -2    0.80    0.60
   3  -9  -2    1.00    0.80
   3  -9  -2    1.30    0.60
  -3   9   2   -5.90   15.60
  -3   9   2    0.40    0.50
  -3   9   2    1.20    0.80
  -3   9   2    0.90    0.80
  -3   9   2    3.60    9.50
  -3   9   2    0.60    0.60
  -3   9   2    0.40    0.40
  -3   9   2    0.20    0.60
  -3   9   2    0.50    0.60
   2  -9  -2    1.30    0.60
   2  -9  -2    1.90    0.80
   2  -9  -2   -2.40   11.10
   2  -9  -2    3.00    0.70
   2  -9  -2   11.00   10.10
   2  -9  -2    3.10    1.00
   2  -9  -2    3.10    1.10
  -2   9   2    2.70    1.00
  -2   9   2    2.10    0.80
  -2   9   2    2.50    0.90
  -2   9   2    3.70   13.70
  -2   9   2    2.60    1.10
  -2   9   2    3.00    0.80
  -2   9   2    6.10    9.30
  -2   9   2    2.90    1.00
   1  -9  -2   46.90    3.30
   1  -9  -2   44.20    3.00
   1  -9  -2   43.40   12.80
   1  -9  -2   35.30    3.00
   1  -9  -2   44.70    2.40
   1  -9  -2   44.60    3.40
  -1   9   2   50.29    3.50
  -1   9   2   45.20    3.30
  -1   9   2   38.40    2.90
  -1   9   2   45.80    3.30
  -1   9   2   47.60    3.50
   0  -9  -2   -3.30   17.20
   0  -9  -2    1.30    0.70
   0  -9  -2    1.30    0.70
   0  -9  -2    2.00    0.60
   0  -9  -2    1.60    0.70
   0  -9  -2    1.30    0.70
   0   9   2    3.50    1.10
   0   9   2    2.00    0.80
   0   9   2    1.40    0.60
   0   9   2    1.40    0.70
   0   9   2    2.00    0.90
  -1  -9  -2    4.00    1.10
  -1  -9  -2    7.00    1.00
  -1  -9  -2    4.80    1.10
  -1  -9  -2    5.30    1.20
  -1  -9  -2    6.30    1.20
   1   9   2    6.10    1.30
   1   9   2    3.60    1.00
   1   9   2    3.40    0.80
   1   9   2    5.70    1.20
   1   9   2    6.40    1.30
  -2  -9  -2   28.10    2.50
  -2  -9  -2   25.50    2.00
  -2  -9  -2   28.20    2.50
  -2  -9  -2   27.90    1.70
  -2  -9  -2   22.70    2.30
  -2  -9  -2   27.00    1.80
  -2  -9  -2   20.20    2.20
   2   9   2   27.50    2.20
   2   9   2   22.50    1.70
  -3  -9  -2    0.10    0.50
  -3  -9  -2   -0.20    0.30
  -3  -9  -2    0.00    0.70
  -3  -9  -2   -0.10    0.40
   3   9   2    0.30    0.50
   3   9   2    0.30    0.40
   3   9   2    0.50    0.40
   3   9   2    0.20    0.40
  -1  10   2   13.00    1.90
  -1  10   2   17.80    2.00
   0 -10  -2    7.00    1.50
   0  10   2    6.00    1.30
  -2 -10   3    0.30    0.60
   1  10  -3    6.60    1.40
   1  10  -3   11.80    1.80
   1  10  -3    9.40    1.80
  -1 -10   3   10.60    1.70
  -1 -10   3   11.60    1.70
  -1 -10   3    9.50    1.70
  -1 -10   3   10.20    1.00
  -1 -10   3    9.40    1.70
   0  10  -3   -0.10    0.30
   0  10  -3    0.60    0.70
   0  10  -3    0.90    0.70
   0  10  -3    0.20    0.70
   0 -10   3    0.50    0.60
   0 -10   3    0.10    0.50
   0 -10   3    0.20    0.40
   0 -10   3    0.00    0.70
   0 -10   3   -0.10    0.50
  -1  10  -3   -0.20    0.40
  -1  10  -3    0.10    0.60
  -1  10  -3   -0.40    0.50
  -1  10  -3   -0.10    0.60
   1 -10   3    0.10    0.50
   1 -10   3    0.60    0.70
   1 -10   3    0.70    0.80
   1 -10   3    0.20    0.50
  -2  10  -3   89.49    6.00
  -2  10  -3   98.79    6.20
  -2  10  -3   94.89    6.00
   2 -10   3  106.19    6.20
   2 -10   3   97.29    6.10
   2 -10   3  109.79    5.90
   2 -10   3   96.29    6.00
   4   9  -3    6.60    1.20
   4   9  -3    6.60    1.50
   4   9  -3    7.60    1.10
  -4  -9   3   10.90    1.70
  -4  -9   3   11.70    1.70
  -4  -9   3   10.60    1.70
  -4  -9   3   12.50    1.90
   3   9  -3    1.20    0.50
   3   9  -3    0.00    0.50
   3   9  -3    1.90    0.50
   3   9  -3    0.30    0.40
  -3  -9   3    1.90    0.80
  -3  -9   3    2.10    0.90
  -3  -9   3    1.00    0.60
  -3  -9   3    0.50    0.70
   2   9  -3    8.40    1.10
   2   9  -3   11.90    1.90
   2   9  -3   11.60    1.60
   2   9  -3    9.70    1.50
  -2  -9   3   11.30    1.70
  -2  -9   3   10.50    1.70
  -2  -9   3   10.70    1.40
  -2  -9   3   10.80    1.40
  -2  -9   3   11.80    1.80
   1   9  -3    4.10    1.00
   1   9  -3    6.00    1.30
   1   9  -3    4.90    1.00
   1   9  -3    5.50    1.30
  -1  -9   3    4.10    1.10
  -1  -9   3    6.30    1.40
  -1  -9   3    4.00    1.00
  -1  -9   3    4.80    0.80
  -1  -9   3    4.70    0.70
  -1  -9   3    4.80    1.00
   0   9  -3   36.00   10.30
   0   9  -3   25.90    2.60
   0   9  -3   22.50    2.20
   0   9  -3   27.00    2.40
   0  -9   3   24.20    1.60
   0  -9   3   26.30    2.40
   0  -9   3   22.80    2.20
   0  -9   3   23.80    2.30
   0  -9   3    9.50    8.10
   0  -9   3   23.90    1.90
  -1   9  -3    6.10    1.20
  -1   9  -3    6.20    1.40
  -1   9  -3    7.70    1.70
  -1   9  -3    7.20    1.40
  -1   9  -3    7.60    1.00
  -1   9  -3    8.20    7.60
   1  -9   3    8.70    1.50
   1  -9   3    8.90    1.30
   1  -9   3    7.90    1.40
   1  -9   3    7.50    0.80
   1  -9   3    9.20    1.60
   1  -9   3    3.40    8.00
  -2   9  -3    7.70    1.20
  -2   9  -3    7.50    1.70
  -2   9  -3   13.50   10.80
  -2   9  -3    8.70   13.30
  -2   9  -3    7.70    1.50
  -2   9  -3    8.50    1.40
  -2   9  -3   11.00    1.80
   2  -9   3    8.40    1.50
   2  -9   3    9.80    1.50
   2  -9   3   10.20    1.20
   2  -9   3   22.70    9.90
   2  -9   3    8.70    1.70
   2  -9   3   10.30    1.70
   2  -9   3    5.00    9.70
  -3   9  -3   83.49    5.10
  -3   9  -3   77.19    5.00
  -3   9  -3   90.59   20.10
  -3   9  -3   68.59   15.60
  -3   9  -3   78.69    5.20
  -3   9  -3   77.39    5.00
  -3   9  -3   74.19    4.80
   3  -9   3   82.69    4.90
   3  -9   3   74.79    5.00
   3  -9   3   66.69    4.70
   3  -9   3   79.59    5.10
   3  -9   3  105.79   17.30
   3  -9   3   78.89    4.70
  -4   9  -3    0.40    0.70
  -4   9  -3   -0.50    0.40
  -4   9  -3    0.90    0.90
  -4   9  -3    0.00    0.50
  -4   9  -3    0.70    0.80
  -4   9  -3    0.30    0.50
  -4   9  -3   -0.30    0.50
   4  -9   3    0.50    0.70
   4  -9   3    0.50    0.50
   4  -9   3    0.50    0.60
   4  -9   3    0.20    0.50
   4  -9   3    0.30    0.80
   5   8  -3    3.20    1.00
   5   8  -3    3.80    0.80
   5   8  -3    4.60    0.60
  -5  -8   3    8.40    1.70
  -5  -8   3    5.60    1.20
  -5  -8   3    5.80    1.20
  -5  -8   3    6.30    1.30
   4   8  -3    0.60    0.40
   4   8  -3   -1.10    4.50
   4   8  -3    0.50    0.40
   4   8  -3    0.00    0.50
  -4  -8   3   -0.10    0.50
  -4  -8   3    1.60    6.10
  -4  -8   3    0.00    0.60
  -4  -8   3    0.20    0.50
  -4  -8   3   -0.20    0.50
   3   8  -3   45.10    2.50
   3   8  -3   37.50    3.20
   3   8  -3   40.50    2.90
   3   8  -3   39.70    2.70
   3   8  -3   52.89    9.30
  -3  -8   3   44.60    3.20
  -3  -8   3   50.19    3.30
  -3  -8   3   46.80    3.20
  -3  -8   3   45.70    2.70
  -3  -8   3   42.70    3.20
  -3  -8   3   55.99    9.80
   2   8  -3    0.70    0.60
   2   8  -3    0.60    0.70
   2   8  -3   -0.20    0.50
   2   8  -3   -1.80    4.00
   2   8  -3    0.90    0.70
   2   8  -3    0.30    0.50
   2   8  -3    0.30    0.40
  -2  -8   3    0.80    0.60
  -2  -8   3    1.00    0.70
  -2  -8   3    0.60    0.60
  -2  -8   3   -0.50    4.60
  -2  -8   3    0.30    0.30
  -2  -8   3    0.30    0.20
  -2  -8   3    0.40    0.20
  -2  -8   3    0.00    0.50
  -2  -8   3    0.70    0.50
  -2  -8   3    0.50    0.50
  -2  -8   3    0.40    0.20
   1   8  -3   19.00    1.70
   1   8  -3    7.60   10.30
   1   8  -3   15.40    5.30
   1   8  -3   23.80    2.30
   1   8  -3   21.10    1.90
   1   8  -3   22.60    2.00
  -1  -8   3   21.30    1.60
  -1  -8   3   19.70    1.50
  -1  -8   3   21.50    2.00
  -1  -8   3   22.60    2.10
  -1  -8   3   21.70    2.00
  -1  -8   3   20.20    1.50
  -1  -8   3   23.10    2.10
  -1  -8   3   18.60    1.80
   0   8  -3    5.60    1.30
   0   8  -3    6.40    1.10
   0   8  -3    0.20    6.60
   0   8  -3    8.60    1.50
   0   8  -3    5.60    0.60
   0   8  -3    6.70    1.20
   0   8  -3    0.40    4.40
   0  -8   3    9.20    5.80
   0  -8   3    0.20    5.40
   0  -8   3    4.90    1.00
   0  -8   3    9.10    1.50
   0  -8   3    6.80    1.10
   0  -8   3    5.00    0.90
   0  -8   3    7.60    1.30
   0  -8   3    6.80    0.70
  -1   8  -3   13.20    1.20
  -1   8  -3   13.80    1.90
  -1   8  -3   13.80    2.00
  -1   8  -3   14.50    1.50
  -1   8  -3   18.20    8.50
  -1   8  -3   15.50    1.80
  -1   8  -3   19.90    7.50
   1  -8   3   13.90    1.40
   1  -8   3   13.20    1.10
   1  -8   3    7.60    6.90
   1  -8   3   20.80    7.70
   1  -8   3   14.20    1.60
   1  -8   3   14.30    1.40
   1  -8   3   14.90    1.90
   1  -8   3   13.90    1.20
   1  -8   3   14.70    1.70
  -2   8  -3  157.78    7.90
  -2   8  -3  161.88   20.00
  -2   8  -3  146.59    8.00
  -2   8  -3  155.28    8.20
  -2   8  -3  152.58    8.10
  -2   8  -3  143.89    7.60
   2  -8   3  150.98    7.90
   2  -8   3  140.89    7.10
   2  -8   3  151.78    7.70
   2  -8   3  150.68    8.00
   2  -8   3  148.39    8.00
   2  -8   3  137.69    7.00
   2  -8   3  158.78   17.50
  -3   8  -3   12.40    1.70
  -3   8  -3   10.80   10.70
  -3   8  -3   10.50    1.70
  -3   8  -3   14.80    1.70
  -3   8  -3   -3.30    6.90
  -3   8  -3   12.60    2.00
  -3   8  -3   13.70    1.90
   3  -8   3   14.70    2.10
   3  -8   3   16.80    9.00
   3  -8   3   15.30    1.70
   3  -8   3   10.90    7.90
   3  -8   3   12.30    1.70
   3  -8   3   16.00    1.70
  -4   8  -3   43.80    3.20
  -4   8  -3   38.60    3.00
  -4   8  -3   40.50    3.10
  -4   8  -3   39.90    3.10
  -4   8  -3   33.10   11.60
  -4   8  -3   45.60    3.50
   4  -8   3   40.70    3.30
   4  -8   3   43.20    3.20
   4  -8   3   33.30   12.00
   4  -8   3   39.60    3.10
   4  -8   3   34.40    2.80
   4  -8   3   44.10   11.60
  -5   8  -3   11.40    1.70
  -5   8  -3   12.10    2.20
  -5   8  -3   11.80    1.80
  -5   8  -3   11.70    1.60
  -5   8  -3    9.80    1.60
   5  -8   3   12.00    2.10
   5  -8   3    9.60    1.70
   5  -8   3   12.20    1.80
   6   7  -3    0.20    0.30
   6   7  -3    0.00    0.40
  -6  -7   3   -0.10    0.40
  -6  -7   3   -0.10    0.70
  -6  -7   3    0.40    0.50
  -6  -7   3    0.30    0.50
   5   7  -3   -4.00    3.30
   5   7  -3    0.10    0.30
   5   7  -3    0.10    0.40
   5   7  -3    0.10    0.20
  -5  -7   3   -1.30    3.90
  -5  -7   3    0.30    0.70
  -5  -7   3   -0.20    0.40
  -5  -7   3    0.20    0.50
  -5  -7   3    0.30    0.40
   4   7  -3   36.70    2.40
   4   7  -3   35.20    6.40
   4   7  -3   30.20    2.70
   4   7  -3   32.90    2.20
   4   7  -3   31.20    2.00
  -4  -7   3   33.90    2.60
  -4  -7   3   36.80    2.90
  -4  -7   3   39.80    2.70
  -4  -7   3   44.60    7.30
  -4  -7   3   40.60    2.70
   3   7  -3    7.20    4.20
   3   7  -3    6.50    1.20
   3   7  -3    8.70    1.50
   3   7  -3    9.00    1.10
   3   7  -3    7.30    1.10
   3   7  -3    8.70    1.20
   3   7  -3    7.70    0.80
  -3  -7   3    9.40    4.60
  -3  -7   3    6.90    1.20
  -3  -7   3    8.40    1.30
  -3  -7   3    8.40    1.30
  -3  -7   3    7.00    0.90
  -3  -7   3    7.60    1.30
  -3  -7   3    7.80    1.50
   2   7  -3   62.19    3.60
   2   7  -3   39.50    8.20
   2   7  -3   60.79    3.50
   2   7  -3   64.59    4.00
   2   7  -3   56.99    8.50
   2   7  -3   55.69    3.40
   2   7  -3   58.19    3.20
   2   7  -3   53.99    3.60
  -2  -7   3   61.49    3.50
  -2  -7   3   60.69    3.80
  -2  -7   3   57.09    2.80
  -2  -7   3   60.99    3.70
  -2  -7   3   59.59    9.20
  -2  -7   3   58.69    3.70
  -2  -7   3   56.19    2.90
  -2  -7   3   63.39    9.10
  -2  -7   3   55.09    2.80
  -2  -7   3   55.29    2.80
  -2  -7   3   55.39    3.30
  -2  -7   3   58.59    3.60
   1   7  -3    5.90    1.10
   1   7  -3    6.00    1.20
   1   7  -3    4.70    4.10
   1   7  -3    5.60    0.90
   1   7  -3    5.70    4.80
   1   7  -3    5.10    1.00
   1   7  -3    4.90    1.00
   1   7  -3    3.80    0.90
  -1  -7   3    3.60    0.90
  -1  -7   3    4.20    0.70
  -1  -7   3    5.50    1.00
  -1  -7   3    5.10    1.00
  -1  -7   3    5.10    0.70
  -1  -7   3    6.10    1.10
  -1  -7   3    4.80    0.70
  -1  -7   3   -2.40    4.00
  -1  -7   3    2.60    0.80
  -1  -7   3    5.50    0.80
   0   7  -3   -4.80    4.70
   0   7  -3    0.20    0.40
   0   7  -3    0.10    0.20
   0   7  -3   -0.10    0.50
   0   7  -3    0.40    0.40
   0   7  -3    0.30    0.50
   0   7  -3    1.50    3.80
   0  -7   3    0.00    0.40
   0  -7   3   -1.40    4.10
   0  -7   3    0.20    0.50
   0  -7   3    0.20    0.30
   0  -7   3   -0.10    0.40
   0  -7   3    1.30    4.00
   0  -7   3    0.00    0.20
   0  -7   3    0.20    0.20
   0  -7   3    0.20    0.30
   0  -7   3    0.00    0.20
   0  -7   3    0.40    0.40
   0  -7   3    0.00    0.30
  -1   7  -3   36.80    9.00
  -1   7  -3   24.30    1.90
  -1   7  -3   21.10    1.90
  -1   7  -3   25.50    7.20
  -1   7  -3   23.00    2.10
  -1   7  -3   23.70    1.70
  -1   7  -3   22.50    2.10
   1  -7   3   22.30    1.50
   1  -7   3   21.20    1.90
   1  -7   3   20.60    1.90
   1  -7   3   20.10    1.40
   1  -7   3   28.80    7.80
   1  -7   3    8.00    5.80
   1  -7   3   26.20    2.10
   1  -7   3   21.80    1.70
   1  -7   3   24.80    2.20
   1  -7   3   22.00    1.80
  -2   7  -3   12.00    1.80
  -2   7  -3   18.30    7.10
  -2   7  -3   12.30    1.60
  -2   7  -3   10.10    1.60
  -2   7  -3   17.40    9.00
  -2   7  -3   12.90    1.30
  -2   7  -3   13.70    1.40
   2  -7   3   11.40    1.00
   2  -7   3   13.10    1.10
   2  -7   3   13.70    1.40
   2  -7   3    4.40    5.30
   2  -7   3   17.30    5.90
   2  -7   3   12.90    1.40
   2  -7   3   12.90    1.50
   2  -7   3   12.20    1.70
   2  -7   3   13.30    1.80
  -3   7  -3   46.60   11.40
  -3   7  -3   43.70    3.00
  -3   7  -3   42.30    2.90
  -3   7  -3   45.40    3.00
  -3   7  -3   42.40    3.20
  -3   7  -3   39.90    2.90
   3  -7   3   39.40    2.40
   3  -7   3   43.60    3.10
   3  -7   3   42.00    3.10
   3  -7   3   34.10    8.50
   3  -7   3   38.80    2.80
   3  -7   3   40.60    2.90
   3  -7   3   21.20    8.20
   3  -7   3   35.50    2.10
  -4   7  -3    9.40    7.70
  -4   7  -3   12.00    1.70
  -4   7  -3    4.60    7.30
  -4   7  -3   12.20    1.70
  -4   7  -3   13.90    2.10
  -4   7  -3   11.40    1.80
  -4   7  -3   12.60    1.50
  -4   7  -3   11.30    1.40
   4  -7   3   13.80    1.60
   4  -7   3   10.70    1.30
   4  -7   3    8.70    1.60
   4  -7   3   15.20    7.50
   4  -7   3   10.90    1.60
   4  -7   3   10.50    8.30
   4  -7   3   11.40    1.60
  -5   7  -3   43.80   11.30
  -5   7  -3   43.80    3.40
  -5   7  -3   44.80    2.90
  -5   7  -3   37.70    3.70
  -5   7  -3   45.70    3.30
  -5   7  -3   38.40    3.30
  -5   7  -3   42.40    3.10
  -5   7  -3   42.70    3.00
   5  -7   3   40.00   11.90
   5  -7   3   45.20    3.40
   5  -7   3   37.90    3.00
   5  -7   3   43.30    3.20
  -6   7  -3    3.80    0.90
  -6   7  -3    4.40    1.00
  -6   7  -3    2.90    1.10
  -6   7  -3    6.90    1.60
  -6   7  -3    2.40    1.20
  -6   7  -3    4.00    1.00
  -6   7  -3    4.80    1.20
   6  -7   3    2.50    0.80
   6  -7   3    3.20    1.00
   6  -7   3    4.00    1.20
  -7  -6   3    4.40    1.00
  -7  -6   3    4.40    1.50
   6   6  -3   29.20    1.80
   6   6  -3   23.40    2.10
  -6  -6   3   27.60    2.80
  -6  -6   3   28.70    2.10
  -6  -6   3   30.10    2.40
  -6  -6   3   24.10    2.10
   5   6  -3    5.80    0.80
   5   6  -3    5.70    0.50
   5   6  -3    4.30    1.00
   5   6  -3    4.80    0.60
  -5  -6   3    4.80    1.00
  -5  -6   3    5.20    0.90
  -5  -6   3    5.60    1.30
  -5  -6   3    6.60    1.10
   4   6  -3  194.58    8.80
   4   6  -3  180.78    8.90
   4   6  -3  213.78   13.00
   4   6  -3  189.38    9.70
   4   6  -3  201.58    9.20
  -4  -6   3  199.38    9.50
  -4  -6   3  186.38    9.90
  -4  -6   3  177.18    9.50
  -4  -6   3  178.08   12.90
  -4  -6   3  182.38    8.60
  -4  -6   3  195.88    9.80
  -4  -6   3  191.88    9.40
   3   6  -3   28.50    2.20
   3   6  -3   21.70    1.70
   3   6  -3   17.50    4.30
   3   6  -3   25.80    1.40
  -3  -6   3   19.40    1.70
  -3  -6   3   27.10    2.10
  -3  -6   3   15.50    4.20
  -3  -6   3   22.40    1.50
   2   6  -3   70.09    3.90
   2   6  -3   76.99    4.50
   2   6  -3   78.19    3.80
   2   6  -3   77.39    4.00
   2   6  -3   77.79    9.60
   2   6  -3   65.69    8.10
   2   6  -3   67.39    4.20
   2   6  -3   71.19    4.00
  -2  -6   3   73.69    4.20
  -2  -6   3   74.19    3.90
  -2  -6   3   66.39    8.20
  -2  -6   3   70.39    4.00
  -2  -6   3   68.79    3.40
  -2  -6   3   78.99    8.50
  -2  -6   3   69.49    3.40
  -2  -6   3   82.79    4.50
  -2  -6   3   76.39    4.20
  -2  -6   3   73.69    4.20
  -2  -6   3   71.79    3.40
   1   6  -3   42.40    7.00
   1   6  -3   52.29    7.60
   1   6  -3   46.60    2.80
   1   6  -3   45.40    2.60
   1   6  -3   40.90    3.00
   1   6  -3   43.60    2.70
  -1  -6   3   40.60    2.40
  -1  -6   3   44.40    2.40
  -1  -6   3   40.90    2.40
  -1  -6   3   47.80    3.20
  -1  -6   3   46.50    2.60
  -1  -6   3   44.70    2.90
  -1  -6   3   40.50    7.40
  -1  -6   3   44.80    2.70
  -1  -6   3   45.20    2.90
  -1  -6   3   44.90    2.90
   0   6  -3   93.39    5.00
   0   6  -3   94.59    5.40
   0   6  -3   94.19    4.60
   0   6  -3   93.69   11.10
   0   6  -3   99.49    5.20
   0   6  -3  103.29    5.10
   0   6  -3   97.39   10.60
   0   6  -3   95.49    5.20
   0  -6   3   96.09    5.20
   0  -6   3   96.89   10.40
   0  -6   3   95.89    5.10
   0  -6   3   94.19    4.90
   0  -6   3   99.79    5.50
   0  -6   3   91.89    4.40
   0  -6   3   92.29    5.10
   0  -6   3   92.69    5.10
   0  -6   3   97.29    5.10
   0  -6   3   95.19   10.70
  -1   6  -3   14.10    5.70
  -1   6  -3   14.60    1.20
  -1   6  -3   16.10    1.50
  -1   6  -3   14.20    1.40
  -1   6  -3   14.90    1.60
  -1   6  -3   17.10    6.00
  -1   6  -3   15.60    1.60
   1  -6   3   15.10    1.10
   1  -6   3   15.70    1.30
   1  -6   3   16.20    1.50
   1  -6   3   13.90    1.30
   1  -6   3   13.90    1.40
   1  -6   3   14.00    1.50
   1  -6   3   18.10    5.70
   1  -6   3   14.80    1.10
   1  -6   3   13.70    1.00
   1  -6   3   16.40    1.40
   1  -6   3   20.60    6.40
   1  -6   3   13.80    1.30
  -2   6  -3   30.70    2.30
  -2   6  -3   37.70    2.40
  -2   6  -3   38.80    8.70
  -2   6  -3   28.40    2.30
  -2   6  -3   30.90    2.20
  -2   6  -3   32.20    2.40
  -2   6  -3   25.20    6.60
   2  -6   3   33.00    2.40
   2  -6   3   31.80    1.90
   2  -6   3   32.20    2.40
   2  -6   3   29.60    1.90
   2  -6   3   29.30    2.10
   2  -6   3   26.70    8.00
   2  -6   3   31.20    2.30
   2  -6   3   34.00    9.60
   2  -6   3   29.70    2.20
  -3   6  -3  137.89    7.20
  -3   6  -3  130.59    7.20
  -3   6  -3  139.79    7.20
  -3   6  -3  143.29    7.20
  -3   6  -3  139.69    7.40
  -3   6  -3  133.59   15.50
   3  -6   3  138.89    7.10
   3  -6   3  133.69    6.70
   3  -6   3  137.09    7.20
   3  -6   3  137.29    6.40
   3  -6   3  155.98   15.90
   3  -6   3  111.89   14.60
   3  -6   3  147.29    7.40
   3  -6   3  131.89    7.10
  -4   6  -3  137.59    7.50
  -4   6  -3  140.79    7.30
  -4   6  -3  140.79    7.10
  -4   6  -3  141.69    7.60
  -4   6  -3  141.39    7.30
  -4   6  -3  142.59    7.20
  -4   6  -3  137.39    7.50
  -4   6  -3  157.68   16.40
   4  -6   3  135.19   14.90
   4  -6   3  111.49   15.10
   4  -6   3  141.99    7.20
   4  -6   3  138.89    7.30
   4  -6   3  134.09    7.40
   4  -6   3  146.19    7.40
   4  -6   3  125.29    7.00
  -5   6  -3    7.10    1.20
  -5   6  -3    8.70    7.80
  -5   6  -3    6.80    1.40
  -5   6  -3    7.10    1.10
  -5   6  -3    6.40    1.60
  -5   6  -3    7.90    1.50
  -5   6  -3    6.90    1.10
  -5   6  -3    4.70    7.30
  -5   6  -3    6.60    1.40
  -5   6  -3    5.90    1.10
   5  -6   3    4.50    6.80
   5  -6   3    6.80    1.20
   5  -6   3    7.00    1.30
   5  -6   3    8.10    1.20
   5  -6   3    8.30    6.30
   5  -6   3    6.50    1.40
  -6   6  -3   17.70    2.90
  -6   6  -3   23.00    2.50
  -6   6  -3   20.10    1.80
  -6   6  -3   23.20    2.10
  -6   6  -3   22.70    2.40
  -6   6  -3   24.70    2.00
  -6   6  -3   22.40    1.70
  -6   6  -3   23.30    2.40
   6  -6   3   19.00    2.00
   6  -6   3   22.00    2.30
   6  -6   3   15.60    1.80
  -7   6  -3    8.20    2.10
  -7   6  -3   10.10    1.60
  -7   6  -3   16.10    1.50
  -7   6  -3   14.10    1.40
  -7   6  -3   16.90    1.40
  -7   6  -3   16.70    2.30
  -7   6  -3   14.00    1.60
  -7   6  -3   10.00    1.90
   7  -6   3    9.00    1.60
   7  -6   3   12.40    2.00
   7  -6   3    8.40    1.60
   7   5  -3    0.10    0.40
  -7  -5   3    0.80    0.60
  -7  -5   3   -0.10    0.40
  -7  -5   3    0.30    0.80
   6   5  -3   -0.20    0.30
   6   5  -3    0.00    0.30
   6   5  -3    0.00    0.20
  -6  -5   3   -0.30    0.30
  -6  -5   3   -0.10    0.60
  -6  -5   3   -0.10    0.30
  -6  -5   3    0.40    0.50
   5   5  -3   25.80    1.60
   5   5  -3   23.90    1.40
   5   5  -3   28.00    1.60
   5   5  -3   24.00    1.40
   5   5  -3   24.80    1.40
   5   5  -3   27.00    2.10
  -5  -5   3   24.60    2.40
  -5  -5   3   26.50    2.00
  -5  -5   3   26.30    2.00
  -5  -5   3   27.00    1.90
   4   5  -3  233.48   10.40
   4   5  -3  242.08   10.30
   4   5  -3  217.48   10.40
   4   5  -3  240.78   10.60
   4   5  -3  221.88   11.20
   4   5  -3  219.28   13.20
  -4  -5   3  235.08   11.40
  -4  -5   3  233.98   10.80
  -4  -5   3  227.58   12.30
  -4  -5   3  222.58   10.90
  -4  -5   3  252.17   11.10
  -4  -5   3  201.68   13.00
  -4  -5   3  216.28   10.10
  -4  -5   3  213.58   11.30
   3   5  -3  209.48   10.00
   3   5  -3  209.28   10.10
   3   5  -3  211.88   13.50
   3   5  -3  226.68   10.70
   3   5  -3  216.38    9.80
   3   5  -3  215.98   10.70
   3   5  -3  216.98    9.90
   3   5  -3  214.88   10.00
   3   5  -3  210.58   14.30
  -3  -5   3  236.88   14.10
  -3  -5   3  217.08   10.40
  -3  -5   3  220.28   10.70
  -3  -5   3  209.38   13.20
  -3  -5   3  211.98   10.40
  -3  -5   3  220.18   10.30
  -3  -5   3  212.48   10.50
   2   5  -3    7.40    0.70
   2   5  -3    7.40    3.10
   2   5  -3    6.80    0.90
   2   5  -3    7.10    1.00
   2   5  -3    8.60    1.00
   2   5  -3    7.80    2.80
   2   5  -3    7.50    0.80
   2   5  -3    9.20    1.10
   2   5  -3    6.40    0.70
  -2  -5   3    7.50    0.80
  -2  -5   3    8.10    1.10
  -2  -5   3    7.10    0.50
  -2  -5   3    7.20    0.50
  -2  -5   3    8.20    1.10
  -2  -5   3    7.60    0.90
  -2  -5   3    8.20    1.00
  -2  -5   3    6.90    1.10
  -2  -5   3    6.90    3.00
  -2  -5   3    9.80    3.30
  -2  -5   3    7.50    0.50
  -2  -5   3    7.30    0.50
  -2  -5   3    7.00    1.20
   1   5  -3    0.80    2.50
   1   5  -3    0.90    0.40
   1   5  -3    0.80    0.40
   1   5  -3    0.70    0.30
   1   5  -3    0.50    0.30
   1   5  -3   -0.50    2.30
   1   5  -3    0.70    0.30
   1   5  -3    0.40    0.40
   1   5  -3    0.40    0.50
   1   5  -3    0.60    0.20
  -1  -5   3    0.60    0.40
  -1  -5   3    0.60    0.40
  -1  -5   3    0.60    0.30
  -1  -5   3    0.80    0.50
  -1  -5   3    2.20    2.60
  -1  -5   3    0.80    0.40
  -1  -5   3    0.50    0.20
  -1  -5   3   -1.10    1.70
  -1  -5   3    0.80    0.40
  -1  -5   3    0.50    0.30
   0   5  -3  156.08    7.60
   0   5  -3  155.78    7.50
   0   5  -3  150.88    7.60
   0   5  -3  151.58    7.50
   0   5  -3  156.68    7.20
   0   5  -3  156.38    7.90
   0   5  -3  162.08   13.30
   0   5  -3  166.18   13.00
   0   5  -3  164.48    7.70
   0  -5   3  149.59    7.40
   0  -5   3  156.38    7.60
   0  -5   3  151.08    7.80
   0  -5   3  147.79    7.30
   0  -5   3  157.78    7.60
   0  -5   3  156.38    7.50
   0  -5   3  157.78    7.40
   0  -5   3  163.88   12.60
   0  -5   3  159.78   13.30
   0  -5   3  149.19    7.10
   0  -5   3  148.29    7.60
  -1   5  -3   47.00    2.60
  -1   5  -3   55.39    9.30
  -1   5  -3   46.30    2.90
  -1   5  -3   46.30    2.80
  -1   5  -3   48.00    2.90
  -1   5  -3   54.39    8.90
  -1   5  -3   43.80    2.70
  -1   5  -3   38.30    2.70
  -1   5  -3   44.10    2.70
   1  -5   3   45.90    2.70
   1  -5   3   44.90    2.70
   1  -5   3   42.00    2.60
   1  -5   3   44.90    2.70
   1  -5   3   42.30    2.60
   1  -5   3   43.10    6.60
   1  -5   3   49.00    2.80
   1  -5   3   46.00    2.30
   1  -5   3   46.70    2.60
   1  -5   3   44.50    2.50
   1  -5   3   51.59    8.90
   1  -5   3   43.90    2.90
   1  -5   3   43.90    2.40
  -2   5  -3    7.50    0.90
  -2   5  -3    8.20    1.10
  -2   5  -3    7.10    1.00
  -2   5  -3    9.00    1.10
  -2   5  -3    9.50    4.60
  -2   5  -3    7.20    1.10
  -2   5  -3    8.70    1.30
  -2   5  -3   11.20    4.00
  -2   5  -3    8.20    1.10
   2  -5   3   11.70    4.20
   2  -5   3    8.80    0.90
   2  -5   3    7.50    0.80
   2  -5   3    7.80    1.20
   2  -5   3    8.30    0.80
   2  -5   3    6.60    1.00
   2  -5   3    8.70    1.00
   2  -5   3   10.80    4.30
   2  -5   3    7.50    1.10
   2  -5   3    8.00    0.90
  -3   5  -3    6.00    1.20
  -3   5  -3    6.20    1.00
  -3   5  -3   11.90    4.90
  -3   5  -3    7.80    1.10
  -3   5  -3    7.90    4.70
  -3   5  -3    8.00    1.30
  -3   5  -3    5.70    1.00
  -3   5  -3    6.50    0.80
  -3   5  -3    8.40    1.20
   3  -5   3    6.10    4.00
   3  -5   3    7.40    1.10
   3  -5   3    6.80    0.80
   3  -5   3    5.40    0.90
   3  -5   3    7.50    0.70
   3  -5   3   14.40    5.60
   3  -5   3    6.30    1.00
   3  -5   3    6.00    1.10
  -4   5  -3    1.60    0.80
  -4   5  -3    1.20    0.50
  -4   5  -3    1.40    0.60
  -4   5  -3   -1.10    4.80
  -4   5  -3    2.30    0.50
  -4   5  -3    1.70    0.60
  -4   5  -3    2.30    3.90
  -4   5  -3    1.10    0.60
  -4   5  -3    1.10    0.60
  -4   5  -3    1.20    0.60
   4  -5   3    1.40    0.60
   4  -5   3    0.90    0.50
   4  -5   3    1.60    0.30
   4  -5   3    2.60    4.80
   4  -5   3    3.90    4.00
   4  -5   3    2.00    0.60
   4  -5   3    1.60    0.80
   4  -5   3    1.80    0.60
  -5   5  -3    7.60    1.70
  -5   5  -3    5.40    5.40
  -5   5  -3    6.20    1.30
  -5   5  -3    5.70    1.10
  -5   5  -3    7.30    1.40
  -5   5  -3    5.20    1.20
  -5   5  -3    6.90    0.60
  -5   5  -3    7.10    1.00
  -5   5  -3    6.50    1.10
  -5   5  -3    6.60    1.00
  -5   5  -3    8.70    5.70
   5  -5   3    7.40    1.10
   5  -5   3    7.00    5.30
   5  -5   3    7.90    1.40
   5  -5   3    7.50    1.10
   5  -5   3    7.20    1.20
   5  -5   3    9.50    6.90
  -6   5  -3   -0.20    0.40
  -6   5  -3    4.50    7.20
  -6   5  -3   -0.10    0.30
  -6   5  -3    0.30    0.30
  -6   5  -3    0.00    0.40
  -6   5  -3    0.10    0.40
  -6   5  -3   -0.30    0.60
  -6   5  -3   -0.20    0.70
  -6   5  -3   -0.40    0.50
  -6   5  -3   -0.10    0.60
   6  -5   3   -6.40    6.50
   6  -5   3    0.20    0.50
   6  -5   3    0.10    0.30
   6  -5   3    0.70    0.70
   6  -5   3   -0.30    0.30
  -7   5  -3    2.70    0.70
  -7   5  -3    2.80    1.10
  -7   5  -3    3.70    0.70
  -7   5  -3    1.50    0.90
  -7   5  -3    2.40    1.10
  -7   5  -3    2.80    0.90
  -7   5  -3    2.10    1.20
  -7   5  -3    2.00    0.70
   7  -5   3    3.60    1.20
   7  -5   3    1.40    0.60
   7  -5   3    2.70    0.80
   8   4  -3   -0.30    0.40
  -8  -4   3    0.20    0.80
  -8  -4   3    0.10    0.90
   7   4  -3    2.10    0.60
   7   4  -3    1.30    0.60
   7   4  -3    1.90    0.30
  -7  -4   3    3.50    1.30
  -7  -4   3    0.90    1.00
  -7  -4   3    1.60    0.70
   6   4  -3    4.10    0.80
   6   4  -3    3.30    0.40
   6   4  -3    3.30    0.60
   6   4  -3    4.20    0.50
   6   4  -3    4.30    0.80
   6   4  -3    3.40    0.70
  -6  -4   3    2.70    0.70
  -6  -4   3    2.90    0.80
  -6  -4   3    3.10    1.20
  -6  -4   3    4.90    1.30
   5   4  -3   10.90    0.80
   5   4  -3    9.50    0.90
   5   4  -3   10.60    1.00
   5   4  -3    9.30    0.70
   5   4  -3   11.00    1.20
   5   4  -3    9.90    0.90
  -5  -4   3   10.00    1.80
  -5  -4   3    9.10    1.50
  -5  -4   3   10.50    1.00
  -5  -4   3   10.30    0.80
  -5  -4   3    9.60    1.10
  -5  -4   3    9.00    1.00
   4   4  -3  252.57   11.90
   4   4  -3  246.28   11.90
   4   4  -3  263.37   12.00
   4   4  -3  279.27   11.70
   4   4  -3  259.17   13.10
   4   4  -3  240.98   12.40
   4   4  -3  262.97   12.60
   4   4  -3  267.67   11.90
   4   4  -3  262.97   12.00
   4   4  -3  271.67   11.80
  -4  -4   3  261.97   12.40
  -4  -4   3  272.07   12.70
  -4  -4   3  267.17   12.80
  -4  -4   3  258.57   11.70
  -4  -4   3  292.57   13.00
  -4  -4   3  252.07   12.30
  -4  -4   3  274.67   12.30
   3   4  -3  143.29    6.40
   3   4  -3  135.79    6.50
   3   4  -3  133.09    6.40
   3   4  -3  141.69    6.40
   3   4  -3  142.29    7.40
   3   4  -3  141.39    7.20
   3   4  -3  140.79    8.90
   3   4  -3  144.39    6.60
   3   4  -3  143.89    6.70
   3   4  -3  146.69    6.60
   3   4  -3  128.79    9.30
   3   4  -3  140.99    7.20
   3   4  -3  135.59    6.90
   3   4  -3  144.89    6.50
  -3  -4   3  146.69    6.50
  -3  -4   3  158.98    9.10
  -3  -4   3  153.18    7.10
  -3  -4   3  145.19    7.20
  -3  -4   3  147.59    9.30
  -3  -4   3  127.49    6.90
  -3  -4   3  142.69    7.30
  -3  -4   3  145.29    7.00
  -3  -4   3  146.29    6.90
  -3  -4   3  136.19    6.50
   2   4  -3   93.89    5.00
   2   4  -3   96.59    4.80
   2   4  -3   88.19    4.70
   2   4  -3   95.49    4.40
   2   4  -3   96.79    4.90
   2   4  -3   96.29    4.60
   2   4  -3   90.69    4.50
   2   4  -3   92.89    4.50
   2   4  -3  105.99    8.10
   2   4  -3   88.99    7.40
   2   4  -3   92.69    4.50
  -2  -4   3   90.59    4.50
  -2  -4   3   90.49    4.50
  -2  -4   3   89.99    4.70
  -2  -4   3   96.59    7.50
  -2  -4   3   91.39    4.90
  -2  -4   3  101.69    7.70
  -2  -4   3   94.29    4.80
  -2  -4   3   93.49    4.70
  -2  -4   3   88.29    4.90
  -2  -4   3   86.89    4.70
   1   4  -3  148.99    7.20
   1   4  -3  150.98    7.60
   1   4  -3  157.48    7.90
   1   4  -3  158.08    6.90
   1   4  -3  139.89    7.50
   1   4  -3  153.78    7.30
   1   4  -3  157.68    7.30
   1   4  -3  161.08    7.30
   1   4  -3  157.88   11.30
   1   4  -3  160.58    7.20
   1   4  -3  162.58    7.40
   1   4  -3  147.79   11.00
   1   4  -3  154.78    7.20
   1   4  -3  158.68    7.30
  -1  -4   3  151.78    7.10
  -1  -4   3  154.18    7.40
  -1  -4   3  139.69    7.30
  -1  -4   3  148.69    7.20
  -1  -4   3  150.48    7.60
  -1  -4   3  143.09    7.60
  -1  -4   3  165.38   11.00
  -1  -4   3  151.78    7.10
  -1  -4   3  159.68   11.40
  -1  -4   3  158.48    7.00
  -1  -4   3  155.48    7.20
  -1  -4   3  147.09    7.50
  -1  -4   3  155.08    7.20
   0   4  -3    5.00    0.70
   0   4  -3    4.60    0.60
   0   4  -3    6.20    0.90
   0   4  -3    5.90    0.80
   0   4  -3    6.10    0.60
   0   4  -3    5.70    2.90
   0   4  -3    6.20    0.80
   0   4  -3    8.70    2.80
   0   4  -3    4.70    0.70
   0   4  -3    4.70    0.80
   0   4  -3    5.70    0.60
   0  -4   3    6.40    0.80
   0  -4   3    5.10    0.40
   0  -4   3    4.30    0.70
   0  -4   3    4.40    2.40
   0  -4   3    4.80    0.70
   0  -4   3    4.60    0.60
   0  -4   3    5.70    0.60
   0  -4   3    6.30    0.80
   0  -4   3    9.30    3.10
   0  -4   3    4.20    0.80
   0  -4   3    6.90    0.70
   0  -4   3    4.20    0.70
   0  -4   3    4.20    0.60
  -1   4  -3    0.00    0.20
  -1   4  -3    0.00    0.20
  -1   4  -3    0.40    0.40
  -1   4  -3    0.40    0.30
  -1   4  -3    2.20    2.30
  -1   4  -3    0.30    0.30
  -1   4  -3    1.20    2.30
  -1   4  -3    0.40    0.30
  -1   4  -3    0.00    0.30
  -1   4  -3    0.20    0.30
  -1   4  -3    0.20    0.30
   1  -4   3    0.30    0.30
   1  -4   3    0.00    0.20
   1  -4   3    0.30    0.30
   1  -4   3    1.30    1.70
   1  -4   3    0.60    0.30
   1  -4   3    0.40    0.30
   1  -4   3   -0.10    0.20
   1  -4   3    0.10    0.20
   1  -4   3    0.20    0.20
   1  -4   3    0.30    0.30
   1  -4   3   -0.40    1.70
   1  -4   3    0.00    0.30
   1  -4   3    0.20    0.20
   1  -4   3    0.20    0.30
  -2   4  -3  895.71   44.30
  -2   4  -3  797.02   36.80
  -2   4  -3  817.92   36.70
  -2   4  -3  835.22   43.60
   2  -4   3  826.42   36.50
   2  -4   3  816.22   36.80
   2  -4   3  823.22   36.90
   2  -4   3  776.02   36.70
   2  -4   3  853.91   36.70
   2  -4   3  792.52   36.70
   2  -4   3  817.12   36.70
  -3   4  -3   31.40    1.80
  -3   4  -3   36.80    7.20
  -3   4  -3   30.00    2.00
  -3   4  -3   35.00    6.90
  -3   4  -3   29.40    2.10
  -3   4  -3   33.10    2.30
  -3   4  -3   32.10    2.10
  -3   4  -3   35.40    2.30
  -3   4  -3   32.00    2.30
   3  -4   3   34.10    2.10
   3  -4   3   30.60    2.10
   3  -4   3   32.90    5.90
   3  -4   3   30.30    2.10
   3  -4   3   31.10    2.10
   3  -4   3   30.40    2.00
   3  -4   3   36.70    7.30
   3  -4   3   31.80    2.20
   3  -4   3   28.70    2.00
  -4   4  -3  154.28    7.80
  -4   4  -3  147.89   13.80
  -4   4  -3  145.59    7.40
  -4   4  -3  155.08    7.60
  -4   4  -3  155.18    8.00
  -4   4  -3  150.38    7.30
  -4   4  -3  163.28    8.00
  -4   4  -3  159.08    7.10
  -4   4  -3  151.88    7.60
   4  -4   3  139.09    7.60
   4  -4   3  155.78    7.50
   4  -4   3  153.48    7.70
   4  -4   3  151.78   14.80
   4  -4   3  152.68    7.50
   4  -4   3  146.99    7.40
   4  -4   3  153.38   13.20
   4  -4   3  155.78    7.60
   4  -4   3  147.19    7.60
  -5   4  -3   50.49    2.80
  -5   4  -3   51.89    3.40
  -5   4  -3   51.89    3.60
  -5   4  -3   51.49    2.50
  -5   4  -3   53.79    3.70
  -5   4  -3   31.30    7.80
  -5   4  -3   55.79    3.10
  -5   4  -3   47.40    2.90
  -5   4  -3   44.50    8.70
  -5   4  -3   55.89    4.10
  -5   4  -3   51.09    3.20
   5  -4   3   47.40    3.00
   5  -4   3   52.09    3.10
   5  -4   3   39.30    7.30
   5  -4   3   70.79   12.00
   5  -4   3   52.99    3.20
   5  -4   3   45.50    2.70
   5  -4   3   49.20    2.90
   5  -4   3   56.29    3.40
  -6   4  -3    3.60    1.30
  -6   4  -3    2.80    0.70
  -6   4  -3    3.80    1.00
  -6   4  -3    3.10    0.60
  -6   4  -3    2.30    0.90
  -6   4  -3    2.50    0.60
  -6   4  -3    2.20    0.70
  -6   4  -3    3.70    1.10
  -6   4  -3    2.70    0.50
  -6   4  -3    6.40    6.10
   6  -4   3   -0.90    6.00
   6  -4   3    3.80    0.70
   6  -4   3    3.20    0.80
   6  -4   3    2.70    0.90
   6  -4   3    2.40    0.60
   6  -4   3    2.10    0.60
   6  -4   3    2.90    0.80
  -7   4  -3   57.99    5.10
  -7   4  -3   62.59    3.90
  -7   4  -3   66.19    3.60
  -7   4  -3   70.49    3.40
  -7   4  -3   70.99    4.80
  -7   4  -3   75.69    4.40
  -7   4  -3   69.99    4.80
  -7   4  -3   68.59    4.00
   7  -4   3   69.39    4.30
   7  -4   3   56.49    4.00
   7  -4   3   57.89    3.90
  -8  -3   3   39.20    3.90
  -8  -3   3   34.10    2.60
  -8  -3   3   27.10    3.00
   7   3  -3    3.20    0.30
   7   3  -3    2.80    0.80
   7   3  -3    2.80    0.60
  -7  -3   3    3.80    0.80
  -7  -3   3    3.40    1.20
  -7  -3   3    3.40    0.90
  -7  -3   3    3.00    1.30
   6   3  -3    0.20    0.10
   6   3  -3    0.00    0.10
   6   3  -3    0.50    0.30
   6   3  -3    0.80    0.40
   6   3  -3    0.00    0.30
   6   3  -3    0.10    0.20
   6   3  -3    0.40    0.50
  -6  -3   3    0.20    0.70
  -6  -3   3    0.20    0.40
  -6  -3   3    0.20    0.30
  -6  -3   3   -0.10    0.50
  -6  -3   3    0.70    0.40
  -6  -3   3    0.40    0.40
   5   3  -3  129.49    6.00
   5   3  -3  117.59    5.20
   5   3  -3  125.79    5.90
   5   3  -3  109.19    5.30
   5   3  -3  107.79    5.70
   5   3  -3  100.09    5.80
   5   3  -3  109.59    5.70
   5   3  -3  113.09    5.20
  -5  -3   3  102.09    6.30
  -5  -3   3  118.49    5.70
  -5  -3   3  111.39    6.20
  -5  -3   3  113.79    5.50
  -5  -3   3  120.49    5.80
  -5  -3   3  124.39    5.80
   4   3  -3  136.79    7.60
   4   3  -3  140.29    7.10
   4   3  -3  144.59    7.00
   4   3  -3  140.29    6.50
   4   3  -3  142.09    7.10
   4   3  -3  142.99    7.20
   4   3  -3  144.19    6.90
   4   3  -3  145.79    6.60
   4   3  -3  156.48    7.00
   4   3  -3  148.29    6.50
  -4  -3   3  141.49    7.00
  -4  -3   3  142.79    6.90
  -4  -3   3  145.29    7.10
  -4  -3   3  145.39    7.80
  -4  -3   3  147.79    6.70
  -4  -3   3  152.78    7.60
  -4  -3   3  142.29    6.80
  -4  -3   3  141.59    7.40
   3   3  -3   68.89    3.90
   3   3  -3   64.69    3.30
   3   3  -3   68.99    3.50
   3   3  -3   64.59    3.60
   3   3  -3   69.29    4.00
   3   3  -3   68.19    3.10
   3   3  -3   68.09    3.10
   3   3  -3   67.89    3.10
   3   3  -3   64.29    3.70
   3   3  -3   65.59    3.00
   3   3  -3   67.79    3.70
   3   3  -3   67.19    3.60
   3   3  -3   64.39    3.60
   3   3  -3   63.09    3.50
   3   3  -3   67.59    3.60
   3   3  -3   67.09    3.20
   3   3  -3   64.89    3.10
  -3  -3   3   70.29    4.40
  -3  -3   3   68.99    3.40
  -3  -3   3   56.69    3.90
  -3  -3   3   59.89    3.50
  -3  -3   3   65.89    3.50
  -3  -3   3   68.19    4.00
  -3  -3   3   62.69    3.00
  -3  -3   3   68.99    3.80
  -3  -3   3   66.69    3.80
   2   3  -3    9.30    0.70
   2   3  -3    9.10    0.50
   2   3  -3    8.60    0.90
   2   3  -3    9.80    0.70
   2   3  -3    8.20    0.90
   2   3  -3    5.60    1.90
   2   3  -3   12.90    2.40
   2   3  -3    9.20    0.70
   2   3  -3    9.40    0.80
   2   3  -3   10.10    1.10
   2   3  -3    9.10    0.80
   2   3  -3    8.80    0.60
   2   3  -3    7.50    0.90
   2   3  -3    9.60    1.00
   2   3  -3    8.60    1.10
   2   3  -3   10.50    0.70
  -2  -3   3    9.70    1.00
  -2  -3   3   11.80    2.40
  -2  -3   3    8.60    0.70
  -2  -3   3    8.00    0.80
  -2  -3   3    9.40    0.90
  -2  -3   3    9.60    0.90
  -2  -3   3    8.40    2.00
  -2  -3   3    9.80    1.00
  -2  -3   3    9.50    0.80
  -2  -3   3    9.70    0.90
   1   3  -3   28.90    1.60
   1   3  -3   32.00    4.00
   1   3  -3   31.20    1.50
   1   3  -3   28.10    1.90
   1   3  -3   30.50    1.70
   1   3  -3   34.00    1.80
   1   3  -3   28.70    1.80
   1   3  -3   27.90    1.80
   1   3  -3   32.80    1.80
   1   3  -3   29.40    3.60
   1   3  -3   29.20    1.70
   1   3  -3   31.40    2.10
   1   3  -3   31.00    1.70
  -1  -3   3   31.00    1.90
  -1  -3   3   27.40    1.70
  -1  -3   3   31.20    1.40
  -1  -3   3   34.00    3.70
  -1  -3   3   31.70    1.90
  -1  -3   3   29.50    1.70
  -1  -3   3   30.10    1.80
  -1  -3   3   31.60    4.00
  -1  -3   3   29.70    1.50
  -1  -3   3   29.20    1.70
  -1  -3   3   29.90    1.70
  -1  -3   3   31.20    1.60
  -1  -3   3   29.20    1.50
   0   3  -3  145.89    7.10
   0   3  -3  143.29   10.30
   0   3  -3  148.39    6.90
   0   3  -3  163.58   10.60
   0   3  -3  150.08    6.80
   0   3  -3  147.79    6.80
   0   3  -3  142.99    7.00
   0   3  -3  142.79    6.70
   0   3  -3  145.99    6.90
   0   3  -3  145.99    6.80
   0   3  -3  144.79    6.90
   0  -3   3  148.89    6.80
   0  -3   3  150.58    6.80
   0  -3   3  161.78   10.80
   0  -3   3  148.79    6.70
   0  -3   3  155.68    7.10
   0  -3   3  137.49    6.90
   0  -3   3  155.78    6.90
   0  -3   3  145.09    6.90
   0  -3   3  145.79    6.90
   0  -3   3  143.39    6.90
   0  -3   3  144.89    9.90
   0  -3   3  137.69    7.00
   0  -3   3  145.09    6.80
  -1   3  -3  247.08   11.50
  -1   3  -3  252.77   11.40
  -1   3  -3  250.37   11.50
  -1   3  -3  240.48   11.60
  -1   3  -3  234.58   11.40
  -1   3  -3  249.68   11.40
  -1   3  -3  283.57   16.40
  -1   3  -3  249.48   11.40
  -1   3  -3  256.07   11.50
  -1   3  -3  225.08   15.30
   1  -3   3  251.27   11.30
   1  -3   3  252.27   11.40
   1  -3   3  257.47   11.40
   1  -3   3  264.17   11.30
   1  -3   3  253.67   11.60
   1  -3   3  231.08   11.50
   1  -3   3  248.88   15.90
   1  -3   3  247.78   11.40
   1  -3   3  244.08   11.40
   1  -3   3  236.48   11.40
   1  -3   3  258.77   11.50
   1  -3   3  257.37   11.10
   1  -3   3  244.18   11.40
  -2   3  -3   19.00    4.40
  -2   3  -3   20.90    1.30
  -2   3  -3   19.30    1.20
  -2   3  -3   19.90    1.40
  -2   3  -3   23.50    4.80
  -2   3  -3   20.60    1.40
  -2   3  -3   20.00    1.50
  -2   3  -3   18.40    1.40
  -2   3  -3   19.50    1.50
  -2   3  -3   19.70    1.40
  -2   3  -3   19.30    1.40
   2  -3   3   21.10    4.20
   2  -3   3   18.80    1.30
   2  -3   3   18.80    1.30
   2  -3   3   21.40    1.50
   2  -3   3   20.10    1.40
   2  -3   3   20.80    1.50
   2  -3   3   20.70    1.40
   2  -3   3   18.80    1.40
   2  -3   3   16.00    1.30
   2  -3   3   18.90    1.30
   2  -3   3   18.30    1.40
   2  -3   3   28.70    6.70
   2  -3   3   19.80    1.40
  -3   3  -3  431.96   19.80
  -3   3  -3  415.26   19.80
  -3   3  -3  453.25   26.10
  -3   3  -3  425.56   20.10
  -3   3  -3  407.76   20.10
  -3   3  -3  424.56   19.50
  -3   3  -3  448.26   19.50
  -3   3  -3  441.86   19.90
  -3   3  -3  409.76   19.60
  -3   3  -3  466.65   25.90
  -3   3  -3  426.56   19.90
   3  -3   3  448.86   19.80
   3  -3   3  442.66   19.80
   3  -3   3  412.36   19.80
   3  -3   3  428.96   26.10
   3  -3   3  426.66   20.00
   3  -3   3  454.35   19.90
   3  -3   3  466.25   25.30
   3  -3   3  429.56   19.80
   3  -3   3  415.86   19.70
   3  -3   3  471.75   19.90
   3  -3   3  472.65   20.00
   3  -3   3  431.76   20.00
  -4   3  -3   74.09    3.60
  -4   3  -3   68.79    4.20
  -4   3  -3   70.39    3.90
  -4   3  -3   74.79    3.40
  -4   3  -3   84.99    9.20
  -4   3  -3   72.19    3.50
  -4   3  -3   73.89    4.10
  -4   3  -3   65.49    4.20
  -4   3  -3   72.89    4.10
  -4   3  -3   82.79    9.30
  -4   3  -3   72.29    4.00
  -4   3  -3   71.09    3.70
   4  -3   3   68.29    3.80
   4  -3   3   74.09    3.90
   4  -3   3   69.49    3.70
   4  -3   3   75.19    9.30
   4  -3   3   72.49    4.10
   4  -3   3   71.89    3.80
   4  -3   3   75.19    4.10
   4  -3   3   69.59    7.80
  -5   3  -3    3.30    0.90
  -5   3  -3    4.10    0.60
  -5   3  -3    3.80    0.50
  -5   3  -3    4.50    1.00
  -5   3  -3    3.90    0.50
  -5   3  -3    3.80    0.80
  -5   3  -3    3.50    0.90
  -5   3  -3    4.10    1.00
  -5   3  -3    6.90    4.20
  -5   3  -3    3.90    0.70
  -5   3  -3    3.40    0.60
  -5   3  -3    2.70    1.00
   5  -3   3    3.90    0.90
   5  -3   3    3.40    0.70
   5  -3   3    3.40    0.70
   5  -3   3    2.10    4.00
   5  -3   3    3.90    0.60
   5  -3   3    3.50    0.60
   5  -3   3    8.10    4.00
   5  -3   3    2.80    0.60
  -6   3  -3   10.50    1.10
  -6   3  -3    9.80    0.70
  -6   3  -3   14.10    6.60
  -6   3  -3   11.90    1.80
  -6   3  -3   11.90    1.20
  -6   3  -3   15.90    6.10
  -6   3  -3   10.10    2.00
  -6   3  -3   10.60    0.90
  -6   3  -3   11.50    1.80
  -6   3  -3   11.30    1.00
  -6   3  -3   12.60    1.60
  -6   3  -3   11.40    1.70
   6  -3   3    5.10    4.70
   6  -3   3   10.10    1.20
   6  -3   3    9.60    0.80
   6  -3   3   10.30    5.50
   6  -3   3    9.40    0.90
   6  -3   3   13.80    1.70
   6  -3   3   12.20    1.30
  -7   3  -3   30.00    2.20
  -7   3  -3   38.70    3.70
  -7   3  -3   32.50    2.30
  -7   3  -3   31.80    2.50
  -7   3  -3   35.60    3.00
  -7   3  -3   24.80    7.70
  -7   3  -3   30.30    2.00
  -7   3  -3   28.40    2.70
  -7   3  -3   33.90    3.00
   7  -3   3   28.00    9.20
   7  -3   3   30.10    2.40
  -8   3  -3   21.00    2.80
  -8   3  -3   11.90    2.10
  -8   3  -3   16.90    1.60
  -8   3  -3   14.50    2.80
  -8   3  -3   11.90    2.00
   8  -3   3   11.70    1.70
   8  -3   3   11.90    1.80
  -8  -2   3   92.99    6.70
  -8  -2   3   87.19    5.20
  -8  -2   3   86.29    6.00
   7   2  -3    9.50    0.70
   7   2  -3    8.50    1.40
   7   2  -3    7.00    0.70
   7   2  -3    8.30    1.00
   7   2  -3    9.90    0.90
   7   2  -3    6.30    0.70
  -7  -2   3    9.80    1.40
  -7  -2   3   11.30    1.90
  -7  -2   3    7.30    1.80
  -7  -2   3    9.00    1.20
  -7  -2   3   10.40    1.90
   6   2  -3   17.40    1.40
   6   2  -3   16.30    1.30
   6   2  -3   15.90    1.20
   6   2  -3   18.60    0.90
   6   2  -3   19.20    1.30
   6   2  -3   18.10    1.00
  -6  -2   3   17.60    1.60
  -6  -2   3   18.80    1.50
  -6  -2   3   18.00    2.00
  -6  -2   3   15.10    2.10
  -6  -2   3   20.50    2.10
  -6  -2   3   19.00    1.50
   5   2  -3   18.30    1.40
   5   2  -3   20.40    1.30
   5   2  -3   19.80    1.00
   5   2  -3   20.50    1.30
   5   2  -3   20.10    1.10
   5   2  -3   20.00    1.00
   5   2  -3   17.40    1.40
   5   2  -3   20.30    1.50
   5   2  -3   18.30    1.50
  -5  -2   3   22.10    1.60
  -5  -2   3   18.00    2.00
  -5  -2   3   21.90    2.00
  -5  -2   3   20.90    2.00
  -5  -2   3   20.40    1.50
  -5  -2   3   19.70    1.80
  -5  -2   3   19.50    1.50
  -5  -2   3   20.20    1.40
   4   2  -3  216.58   10.30
   4   2  -3  228.98   10.40
   4   2  -3  220.38    9.80
   4   2  -3  221.78   10.60
   4   2  -3  213.48    9.90
   4   2  -3  234.38   10.30
   4   2  -3  199.58   10.10
   4   2  -3  219.68   10.30
   4   2  -3  222.58   10.20
   4   2  -3  220.08   10.20
  -4  -2   3  220.68   10.80
  -4  -2   3  215.78   10.40
  -4  -2   3  217.68   10.10
  -4  -2   3  210.98   11.00
  -4  -2   3  219.58   10.50
  -4  -2   3  230.08   10.30
  -4  -2   3  216.58   10.10
  -4  -2   3  227.28   10.20
  -4  -2   3  205.08   10.70
   3   2  -3  575.74   25.40
   3   2  -3  551.04   25.30
   3   2  -3  539.55   25.50
   3   2  -3  543.95   25.60
   3   2  -3  562.64   25.90
   3   2  -3  609.24   25.80
  -3  -2   3  586.44   25.70
  -3  -2   3  545.55   25.20
  -3  -2   3  545.05   25.10
  -3  -2   3  599.74   25.70
   2   2  -3   15.80    1.00
   2   2  -3   14.80    0.80
   2   2  -3   13.80    1.60
   2   2  -3   16.60    1.00
   2   2  -3   15.00    0.90
   2   2  -3   14.90    1.30
   2   2  -3   14.10    1.20
   2   2  -3   16.60    1.20
   2   2  -3   14.70    0.70
   2   2  -3   13.30    1.10
   2   2  -3   12.80    1.10
   2   2  -3   15.90    1.10
   2   2  -3   16.20    1.70
   2   2  -3   14.10    0.80
   2   2  -3   15.10    0.90
   2   2  -3   14.10    1.00
   2   2  -3   16.50    1.20
   2   2  -3   14.30    0.80
  -2  -2   3   13.90    0.80
  -2  -2   3   19.20    1.80
  -2  -2   3   13.70    1.10
  -2  -2   3   16.50    1.00
  -2  -2   3   15.90    1.20
  -2  -2   3   12.40    1.20
  -2  -2   3   13.50    0.70
  -2  -2   3   16.10    1.40
  -2  -2   3   14.80    1.20
  -2  -2   3   15.80    1.00
   1   2  -3    0.80    0.30
   1   2  -3    0.30    0.20
   1   2  -3    0.00    0.20
   1   2  -3    0.40    0.20
   1   2  -3    0.40    0.20
   1   2  -3    0.50    0.20
   1   2  -3    0.40    1.10
   1   2  -3    0.30    0.20
   1   2  -3    1.10    0.30
   1   2  -3    0.50    0.20
   1   2  -3    0.40    0.30
   1   2  -3    0.30    0.10
   1   2  -3    0.30    0.80
   1   2  -3    0.70    0.30
  -1  -2   3    0.30    0.10
  -1  -2   3    0.20    0.20
  -1  -2   3    0.30    0.30
  -1  -2   3    0.30    0.10
  -1  -2   3    0.80    0.20
  -1  -2   3    0.20    0.10
  -1  -2   3    0.30    0.20
  -1  -2   3    0.20    0.30
  -1  -2   3    0.30    0.20
  -1  -2   3    0.40    0.20
  -1  -2   3    0.40    0.20
  -1  -2   3    0.30    0.70
  -1  -2   3    0.40    0.20
  -1  -2   3    0.90    0.70
  -1  -2   3    0.20    0.10
   0   2  -3    0.30    0.20
   0   2  -3    0.50    0.30
   0   2  -3   -0.20    1.00
   0   2  -3    0.40    0.20
   0   2  -3    0.20    0.10
   0   2  -3    0.40    0.20
   0   2  -3    0.30    0.20
   0   2  -3    0.50    0.90
   0   2  -3    0.40    0.20
   0   2  -3    0.30    0.30
   0   2  -3    0.50    0.20
   0   2  -3    0.50    0.20
   0  -2   3    0.40    0.20
   0  -2   3    0.30    0.20
   0  -2   3    0.30    0.20
   0  -2   3    0.20    0.10
   0  -2   3    0.70    0.30
   0  -2   3    0.40    1.20
   0  -2   3    0.40    0.70
   0  -2   3    0.60    0.20
   0  -2   3    0.40    0.20
   0  -2   3    0.30    0.20
   0  -2   3    0.40    0.10
   0  -2   3    0.60    0.30
  -1   2  -3 1813.92   86.39
  -1   2  -3 1734.13   86.19
   1  -2   3 2102.89   88.59
  -2   2  -3  259.37   11.60
  -2   2  -3  254.77   11.60
  -2   2  -3  247.98   11.60
  -2   2  -3  245.98   11.70
  -2   2  -3  253.27   11.40
  -2   2  -3  252.57   11.50
  -2   2  -3  246.58   15.30
  -2   2  -3  258.37   11.30
  -2   2  -3  247.68   11.70
  -2   2  -3  255.67   11.50
  -2   2  -3  248.28   15.40
  -2   2  -3  244.98   11.50
   2  -2   3  241.18   11.50
   2  -2   3  257.07   11.50
   2  -2   3  258.77   11.60
   2  -2   3  267.07   11.60
   2  -2   3  265.27   11.50
   2  -2   3  248.78   11.70
   2  -2   3  251.67   11.50
   2  -2   3  246.88   11.60
   2  -2   3  264.87   16.10
   2  -2   3  239.78   11.50
   2  -2   3  254.27   11.60
  -3   2  -3  405.86   17.80
  -3   2  -3  412.86   18.00
  -3   2  -3  388.06   17.60
  -3   2  -3  411.66   17.90
  -3   2  -3  379.66   22.40
  -3   2  -3  366.36   17.40
  -3   2  -3  385.56   18.00
  -3   2  -3  398.26   17.70
  -3   2  -3  400.46   17.70
  -3   2  -3  407.76   22.80
   3  -2   3  367.36   17.80
   3  -2   3  408.56   17.80
   3  -2   3  368.36   17.80
   3  -2   3  367.76   17.60
   3  -2   3  398.76   18.00
   3  -2   3  383.76   17.50
   3  -2   3  395.66   17.90
   3  -2   3  385.66   17.70
   3  -2   3  375.26   17.50
   3  -2   3  402.96   21.70
   3  -2   3  401.66   23.20
  -4   2  -3  160.38    8.20
  -4   2  -3  168.48    8.20
  -4   2  -3  157.38   12.70
  -4   2  -3  170.58    7.80
  -4   2  -3  164.58    7.70
  -4   2  -3  150.88    7.30
  -4   2  -3  161.98    7.90
  -4   2  -3  157.98    8.20
  -4   2  -3  161.28    7.40
  -4   2  -3  164.88    7.60
  -4   2  -3  152.58    7.40
   4  -2   3  165.78    7.90
   4  -2   3  154.58    7.60
   4  -2   3  161.48    7.50
   4  -2   3  164.88    8.10
   4  -2   3  153.68    7.40
   4  -2   3  157.68   13.10
   4  -2   3  182.08   12.10
   4  -2   3  172.48    7.70
  -5   2  -3    2.90    0.60
  -5   2  -3   -0.30    3.10
  -5   2  -3    3.30    0.90
  -5   2  -3    2.20    0.70
  -5   2  -3    2.60    0.70
  -5   2  -3    3.10    0.60
  -5   2  -3    3.00    0.40
  -5   2  -3    3.00    0.80
  -5   2  -3    1.30    0.80
  -5   2  -3    2.50    0.40
  -5   2  -3    3.30    0.60
   5  -2   3    2.20    0.50
   5  -2   3    3.20    3.00
   5  -2   3    4.10    4.20
   5  -2   3    2.40    0.60
   5  -2   3    1.60    0.60
   5  -2   3    2.30    0.50
   5  -2   3    2.60    0.30
  -6   2  -3    0.60    0.50
  -6   2  -3    1.30    0.40
  -6   2  -3    1.10    0.80
  -6   2  -3    1.30    0.60
  -6   2  -3    1.20    0.50
  -6   2  -3    1.10    0.50
  -6   2  -3    0.90    3.00
  -6   2  -3   -1.80    3.90
  -6   2  -3    1.50    0.80
  -6   2  -3    1.00    0.70
  -6   2  -3    1.30    0.30
  -6   2  -3    1.40    0.20
   6  -2   3    0.80    0.30
   6  -2   3    1.90    0.70
   6  -2   3    1.60    0.60
   6  -2   3   -1.50    2.40
   6  -2   3    1.00    0.60
   6  -2   3   -2.00    4.90
  -7   2  -3   36.40    3.10
  -7   2  -3   40.90    3.20
  -7   2  -3   36.20    2.10
  -7   2  -3   33.70    2.40
  -7   2  -3   32.60    3.00
  -7   2  -3   40.50    2.40
  -7   2  -3   49.30    9.10
  -7   2  -3   39.10    2.70
  -7   2  -3   28.70    3.30
   7  -2   3   36.10    2.60
   7  -2   3   35.60    2.50
   7  -2   3   37.20    9.30
  -8   2  -3    9.80    1.80
  -8   2  -3    8.90    2.20
  -8   2  -3    9.50    1.80
  -8   2  -3    6.20    1.50
  -8   2  -3   11.70    1.30
   8  -2   3    5.40    1.10
   8  -2   3    8.10    1.40
   8   1  -3   48.70    4.00
   8   1  -3   64.19    3.30
  -8  -1   3   59.69    4.10
  -8  -1   3   57.69    4.40
  -8  -1   3   59.89    4.60
  -8  -1   3   67.49    5.40
   7   1  -3   29.10    1.70
   7   1  -3   27.80    1.70
   7   1  -3   27.60    1.60
   7   1  -3   29.00    1.80
   7   1  -3   27.40    1.80
  -7  -1   3   29.80    2.40
  -7  -1   3   30.50    2.30
  -7  -1   3   26.00    2.60
  -7  -1   3   29.40    1.60
  -7  -1   3   32.60    2.90
  -7  -1   3   26.50    2.00
   6   1  -3   51.89    2.80
   6   1  -3   48.90    2.80
   6   1  -3   53.49    3.00
   6   1  -3   51.29    2.70
   6   1  -3   56.89    2.60
  -6  -1   3   60.49    4.40
  -6  -1   3   50.89    3.20
  -6  -1   3   49.70    3.70
  -6  -1   3   61.59    3.90
  -6  -1   3   52.69    2.70
  -6  -1   3   60.09    3.50
  -6  -1   3   53.59    3.20
   5   1  -3  194.68    8.60
   5   1  -3  185.78    8.70
   5   1  -3  186.68    9.10
   5   1  -3  181.48    9.00
   5   1  -3  178.58    8.80
   5   1  -3  186.68    8.80
   5   1  -3  205.68    9.10
  -5  -1   3  212.48    9.90
  -5  -1   3  189.08    8.70
  -5  -1   3  197.08    9.30
  -5  -1   3  199.18    9.80
  -5  -1   3  194.18    9.40
  -5  -1   3  201.88    9.30
   4   1  -3    4.50    0.50
   4   1  -3    4.30    0.80
   4   1  -3    4.90    0.60
   4   1  -3    4.50    1.00
   4   1  -3    4.50    0.50
   4   1  -3    4.50    0.80
   4   1  -3    4.40    0.50
   4   1  -3    5.20    0.60
   4   1  -3    4.50    0.80
   4   1  -3    4.90    0.70
   4   1  -3    4.70    0.90
   4   1  -3    6.50    0.80
   4   1  -3    5.40    0.70
  -4  -1   3    5.10    0.70
  -4  -1   3    4.60    0.40
  -4  -1   3    3.80    0.80
  -4  -1   3    3.90    0.70
  -4  -1   3    5.00    0.80
  -4  -1   3    4.90    1.10
  -4  -1   3    4.80    1.00
  -4  -1   3    4.00    0.70
   2   1  -3  246.38   10.90
   2   1  -3  248.68   10.90
   2   1  -3  264.27   11.10
   2   1  -3  246.78   10.70
   2   1  -3  258.87   11.20
   2   1  -3  241.98   10.80
   2   1  -3  231.38   10.80
   2   1  -3  243.38   11.00
   2   1  -3  218.18   10.80
   2   1  -3  216.48   11.30
  -2  -1   3  223.78   10.80
  -2  -1   3  239.18   11.00
  -2  -1   3  240.78   11.10
  -2  -1   3  253.47   10.90
  -2  -1   3  238.58   11.40
  -2  -1   3  239.08   11.10
   1   1  -3 1577.64   68.09
   1   1  -3 1627.74   67.89
  -1  -1   3 1377.26   67.89
  -1  -1   3 1502.35   67.69
   0   1  -3  536.25   25.40
   0  -1   3  527.95   25.50
   0  -1   3  527.95   25.00
  -1   1  -3  106.29    4.80
  -1   1  -3  105.29    4.80
  -1   1  -3  103.29    4.90
  -1   1  -3  106.69    4.70
  -1   1  -3  103.39    4.90
  -1   1  -3   96.19    4.90
  -1   1  -3  109.79    4.80
  -1   1  -3   92.49    4.80
  -1   1  -3  110.29    7.30
  -1   1  -3  101.89    4.90
   1  -1   3  106.09    4.80
   1  -1   3   97.59    4.80
   1  -1   3  105.69    4.90
   1  -1   3  106.39    4.80
   1  -1   3  114.09    6.90
   1  -1   3  105.09    4.90
   1  -1   3  105.59    4.80
   1  -1   3  106.59    4.80
   1  -1   3  100.49    4.80
   1  -1   3  105.59    7.20
   1  -1   3  107.99    4.90
  -2   1  -3  317.47   17.40
  -2   1  -3  316.77   13.90
  -2   1  -3  309.97   14.30
  -2   1  -3  310.87   14.30
  -2   1  -3  313.37   14.20
  -2   1  -3  314.27   14.00
  -2   1  -3  310.77   14.20
  -2   1  -3  316.87   17.20
   2  -1   3  309.77   14.30
   2  -1   3  322.37   14.10
   2  -1   3  291.87   14.10
   2  -1   3  333.77   17.80
   2  -1   3  314.97   14.20
   2  -1   3  290.27   14.20
   2  -1   3  310.17   14.10
   2  -1   3  328.37   14.00
   2  -1   3  326.67   16.90
   2  -1   3  318.47   14.20
  -3   1  -3    1.20    0.40
  -3   1  -3    1.40    0.50
  -3   1  -3    1.00    0.20
  -3   1  -3    1.00    0.30
  -3   1  -3    0.50    0.30
  -3   1  -3    0.90    0.30
  -3   1  -3    1.00    0.30
  -3   1  -3    0.90    0.20
  -3   1  -3   -1.20    1.40
  -3   1  -3    0.80    0.30
  -3   1  -3    1.50    1.60
  -3   1  -3    1.10    0.30
   3  -1   3    1.40    0.30
   3  -1   3    1.20    0.30
   3  -1   3    0.70    2.00
   3  -1   3    0.80    0.30
   3  -1   3    2.20    1.60
   3  -1   3    0.30    0.30
   3  -1   3    1.00    0.20
   3  -1   3    0.70    0.30
   3  -1   3    0.80    0.30
   3  -1   3    0.50    0.30
   3  -1   3    1.20    0.30
  -4   1  -3   45.40    2.20
  -4   1  -3   43.70    2.50
  -4   1  -3   46.60    2.90
  -4   1  -3   42.20    2.80
  -4   1  -3   48.00    2.50
  -4   1  -3   43.70    2.40
  -4   1  -3   45.00    2.60
  -4   1  -3   44.30    5.70
  -4   1  -3   50.19    5.80
  -4   1  -3   43.30    2.20
   4  -1   3   47.40    2.60
   4  -1   3   46.10    2.50
   4  -1   3   54.59    6.90
   4  -1   3   48.50    2.30
   4  -1   3   43.60    2.90
   4  -1   3   44.40    4.90
   4  -1   3   43.10    2.40
  -5   1  -3    0.60    2.30
  -5   1  -3    0.00    0.20
  -5   1  -3    0.00    0.30
  -5   1  -3   -0.10    0.30
  -5   1  -3    0.10    0.50
  -5   1  -3    0.20    0.50
  -5   1  -3    0.10    0.10
  -5   1  -3    0.60    0.50
  -5   1  -3    0.00    0.20
  -5   1  -3    2.40    2.10
  -5   1  -3    0.20    0.30
  -5   1  -3    0.40    0.40
   5  -1   3    1.20    1.60
   5  -1   3    0.30    0.30
   5  -1   3    0.00    0.30
   5  -1   3   -1.30    3.20
   5  -1   3   -0.10    0.20
   5  -1   3    0.00    0.40
  -6   1  -3    3.40    0.60
  -6   1  -3    3.60    0.80
  -6   1  -3    2.90    0.90
  -6   1  -3    1.90    0.90
  -6   1  -3    3.00    0.70
  -6   1  -3    2.70    0.30
  -6   1  -3    2.60    3.80
  -6   1  -3    3.00    0.90
  -6   1  -3    3.20    1.00
  -6   1  -3    1.00    3.00
   6  -1   3    2.60    0.70
   6  -1   3    3.50    4.70
   6  -1   3    3.10    0.60
   6  -1   3    3.50    0.50
   6  -1   3    3.20    0.60
   6  -1   3    0.00    2.20
  -7   1  -3   42.40    3.40
  -7   1  -3   31.30    3.40
  -7   1  -3   35.20    2.90
  -7   1  -3   35.40    2.20
  -7   1  -3   32.80    7.60
  -7   1  -3   35.60    3.00
  -7   1  -3   35.20    2.40
   7  -1   3   35.20    1.90
   7  -1   3   29.90    2.20
   7  -1   3   38.20    8.70
   7  -1   3   33.70    2.40
   7  -1   3   35.30    1.90
  -8   1  -3    0.70    0.80
  -8   1  -3    1.10    0.50
  -8   1  -3    2.40    1.30
  -8   1  -3   -0.10    0.60
  -8   1  -3    1.10    0.80
   8  -1   3    0.20    0.40
   8  -1   3    0.20    0.30
   8   0  -3   41.00    3.40
   8   0  -3   44.40    2.60
  -8   0   3   33.80    3.80
  -8   0   3   35.20    3.20
  -8   0   3   44.60    3.70
  -8   0   3   42.50    2.30
  -8   0   3   42.00    2.80
  -8   0   3   41.40    3.30
   7   0  -3   20.30    1.40
   7   0  -3   17.60    1.30
   7   0  -3   22.30    1.20
   7   0  -3   17.00    1.00
   7   0  -3   19.80    1.40
  -7   0   3   20.60    2.30
  -7   0   3   19.50    1.30
  -7   0   3   19.30    2.00
  -7   0   3   19.70    2.60
  -7   0   3   17.90    1.60
  -7   0   3   17.90    2.00
   6   0  -3    1.80    0.40
   6   0  -3    1.90    0.50
   6   0  -3    1.40    1.20
   6   0  -3    1.00    0.40
   6   0  -3    1.50    0.30
   6   0  -3    1.50    0.40
   6   0  -3    0.20    1.80
   6   0  -3    1.70    0.40
   6   0  -3    2.30    0.40
  -6   0   3    1.40    0.70
  -6   0   3    1.00    0.80
  -6   0   3    1.10    0.50
  -6   0   3    2.50    1.70
  -6   0   3    2.70    1.70
  -6   0   3    1.50    0.70
  -6   0   3    1.20    0.70
  -6   0   3    1.10    0.80
  -6   0   3    1.50    0.40
   5   0  -3   -0.10    0.20
   5   0  -3    0.40    0.20
   5   0  -3    0.30    0.20
   5   0  -3    0.30    0.20
   5   0  -3    0.20    0.30
   5   0  -3    0.20    0.20
   5   0  -3    0.20    0.30
   5   0  -3    0.40    0.20
   5   0  -3    0.30    0.20
   5   0  -3    1.50    1.50
   5   0  -3    0.50    0.30
  -5   0   3    0.10    0.40
  -5   0   3    0.30    0.20
  -5   0   3    0.70    0.50
  -5   0   3    0.40    0.10
  -5   0   3    0.10    0.50
  -5   0   3    0.00    0.30
  -5   0   3    0.10    0.30
  -5   0   3    0.10    0.20
  -5   0   3   -0.30    1.30
  -5   0   3    0.10    0.50
   4   0  -3   95.49    4.50
   4   0  -3   87.09    5.30
   4   0  -3   92.69    4.80
   4   0  -3   87.39    5.20
   4   0  -3   97.49    4.80
   4   0  -3  108.79    4.70
   4   0  -3   97.59    4.60
   4   0  -3   94.39    6.40
   4   0  -3   90.29    5.90
   4   0  -3   92.49    4.90
   4   0  -3   98.99    4.50
   4   0  -3  102.69    4.50
   4   0  -3   98.19    5.10
   4   0  -3  102.59    4.50
   4   0  -3   93.79    4.70
   4   0  -3   97.69    4.70
   4   0  -3   91.19    4.60
  -4   0   3  105.99    4.90
  -4   0   3   93.09    4.90
  -4   0   3   95.99    4.60
  -4   0   3   93.99    4.40
  -4   0   3   93.89    4.40
  -4   0   3   89.49    5.10
  -4   0   3  101.19    6.30
  -4   0   3  106.99    5.70
  -4   0   3   99.69    4.90
  -4   0   3   91.69    5.00
  -4   0   3   82.29    5.10
  -4   0   3  107.19    6.40
   3   0  -3   67.49    4.60
   3   0  -3   68.79    3.40
   3   0  -3   65.59    3.10
   3   0  -3   68.49    3.30
   3   0  -3   59.99    3.50
   3   0  -3   68.09    3.10
   3   0  -3   72.59    3.30
   3   0  -3   68.39    3.10
   3   0  -3   69.29    3.20
   3   0  -3   68.09    3.10
   3   0  -3   67.09    3.00
   3   0  -3   59.69    3.80
   3   0  -3   69.09    3.40
   3   0  -3   66.59    4.60
   3   0  -3   65.49    3.20
  -3   0   3   62.59    3.50
  -3   0   3   65.09    3.60
  -3   0   3   63.39    3.20
  -3   0   3   58.29    3.30
  -3   0   3   62.39    4.40
  -3   0   3   66.79    3.40
  -3   0   3   63.69    3.10
  -3   0   3   70.39    3.40
  -3   0   3   64.89    4.70
  -3   0   3   68.29    3.60
  -3   0   3   65.09    3.10
   2   0  -3 1181.68   52.19
   2   0  -3 1233.38   51.99
  -2   0   3 1043.50   51.79
  -2   0   3 1141.99   52.19
   1   0  -3    2.50    0.20
   1   0  -3    2.80    0.20
   1   0  -3    2.30    0.20
   1   0  -3    2.90    0.50
   1   0  -3    2.80    0.20
   1   0  -3    3.10    0.80
   1   0  -3    2.60    0.30
   1   0  -3    2.80    0.40
   1   0  -3    2.60    0.30
   1   0  -3    3.80    1.00
   1   0  -3    2.30    0.30
   1   0  -3    2.70    0.30
   1   0  -3    2.30    0.20
   1   0  -3    2.30    0.20
  -1   0   3    2.90    0.30
  -1   0   3    2.50    0.20
  -1   0   3    2.30    0.30
  -1   0   3    3.90    0.60
  -1   0   3    1.80    0.70
   0   0  -3  332.87   15.40
   0   0  -3  322.37   16.00
   0   0   3  308.87   16.00
   0   0   3  307.77   15.30
  -1   0  -3   40.80    2.00
  -1   0  -3   36.20    3.70
  -1   0  -3   42.90    2.10
  -1   0  -3   41.10    2.00
  -1   0  -3   42.50    2.10
  -1   0  -3   44.90    2.00
  -1   0  -3   47.60    3.50
  -1   0  -3   40.90    2.10
  -1   0  -3   46.90    2.00
   1   0   3   43.80    2.00
   1   0   3   42.60    2.00
   1   0   3   39.10    3.70
   1   0   3   42.00    2.10
   1   0   3   43.50    2.10
   1   0   3   39.30    2.10
   1   0   3   41.40    2.00
   1   0   3   42.40    2.00
   1   0   3   41.10    2.00
  -2   0  -3   74.09    3.50
  -2   0  -3   74.29    3.80
  -2   0  -3   73.59    3.80
  -2   0  -3   78.59    4.00
  -2   0  -3   74.89    3.60
  -2   0  -3   81.69    5.80
  -2   0  -3   75.29    3.50
  -2   0  -3   75.29    3.60
   2   0   3   72.49    3.70
   2   0   3   74.59    3.80
   2   0   3   83.29    3.50
   2   0   3   77.19    3.60
   2   0   3   77.09    3.50
   2   0   3   80.59    3.60
   2   0   3   79.69    6.20
   2   0   3   73.39    3.60
   2   0   3   72.99    3.70
   2   0   3   74.99    3.60
   2   0   3   72.19    5.30
   2   0   3   82.19    3.70
  -3   0  -3 2410.76  112.09
   3   0   3 2442.86  110.59
   3   0   3 2500.35  112.09
  -4   0  -3   59.69    3.90
  -4   0  -3   62.09    3.10
  -4   0  -3   55.99    3.30
  -4   0  -3   66.29    3.70
  -4   0  -3   62.99    3.20
  -4   0  -3   61.19    3.90
  -4   0  -3   64.09    3.10
  -4   0  -3   59.39    3.60
  -4   0  -3   63.89    3.30
  -4   0  -3   62.39    3.00
  -4   0  -3   64.39    6.50
   4   0   3   69.59    3.30
   4   0   3   65.59    3.50
   4   0   3   64.29    3.10
   4   0   3   69.79    3.10
   4   0   3   61.79    3.20
   4   0   3   65.59    3.50
   4   0   3   68.59    5.50
   4   0   3   70.89    3.20
   4   0   3   62.29    3.60
   4   0   3   64.09    3.60
   4   0   3   63.29    6.90
  -5   0  -3    9.00    1.10
  -5   0  -3    9.60    1.30
  -5   0  -3    9.60    1.60
  -5   0  -3   10.00    1.40
  -5   0  -3    9.00    3.20
  -5   0  -3    9.70    0.80
  -5   0  -3    8.20    3.20
  -5   0  -3    9.30    1.60
   5   0   3   10.00    1.00
   5   0   3    8.40    0.70
   5   0   3    9.50    2.60
   5   0   3   10.10    0.70
   5   0   3    8.70    0.80
   5   0   3    3.30    3.30
  -6   0  -3    1.60    0.80
  -6   0  -3    1.60    0.40
  -6   0  -3    1.40    0.50
  -6   0  -3    1.70    2.70
  -6   0  -3    1.40    0.80
  -6   0  -3    0.70    0.60
  -6   0  -3    2.40    0.80
  -6   0  -3    3.00    3.40
   6   0   3    1.80    4.20
   6   0   3    1.20    0.40
   6   0   3    1.20    0.40
   6   0   3    3.10    2.30
   6   0   3    1.50    0.50
   6   0   3    1.80    0.40
  -7   0  -3    3.00    1.30
  -7   0  -3    3.60    1.10
  -7   0  -3    2.50    0.50
  -7   0  -3    2.00    1.00
  -7   0  -3    3.10    0.70
  -7   0  -3    3.70    3.90
  -7   0  -3    2.10    0.90
   7   0   3   -0.60    5.50
   7   0   3    3.50    0.50
   7   0   3    2.00    0.60
   7   0   3    2.10    0.50
  -8   0  -3   38.20    3.90
  -8   0  -3   36.00    3.10
  -8   0  -3   35.90    3.50
   8  -1  -3   77.89    4.60
   8  -1  -3   81.29    5.60
  -8   1   3   82.59    4.40
  -8   1   3   89.99    4.90
  -8   1   3   95.39    5.60
  -8   1   3   88.59    6.60
  -8   1   3   85.19    5.50
   7  -1  -3    0.70    0.40
   7  -1  -3    1.80    3.30
  -7   1   3    1.00    0.70
  -7   1   3    0.60    0.40
  -7   1   3    0.80    0.70
  -7   1   3    3.80    2.80
  -7   1   3    0.80    0.90
  -7   1   3    2.80    1.00
   6  -1  -3    2.80    0.70
   6  -1  -3    3.80    0.60
   6  -1  -3    6.10    3.10
   6  -1  -3    2.00    2.40
   6  -1  -3    3.90    0.70
   6  -1  -3    3.60    0.60
   6  -1  -3    3.20    0.60
   6  -1  -3    4.20    0.70
  -6   1   3    2.00    0.90
  -6   1   3    4.10    1.10
  -6   1   3    3.90    1.00
  -6   1   3    4.90    2.90
  -6   1   3    3.50    0.80
  -6   1   3    3.00    2.50
  -6   1   3    3.50    0.60
  -6   1   3    3.40    0.90
   5  -1  -3   22.20    1.40
   5  -1  -3   29.20    5.10
   5  -1  -3   22.00    1.40
   5  -1  -3   15.30    3.60
   5  -1  -3   23.70    1.50
   5  -1  -3   20.20    1.50
   5  -1  -3   19.70    1.50
   5  -1  -3   22.20    1.50
   5  -1  -3   22.10    1.40
   5  -1  -3   20.60    1.50
   5  -1  -3   21.20    1.50
  -5   1   3   23.80    2.40
  -5   1   3   20.10    3.90
  -5   1   3   29.20    4.90
  -5   1   3   23.50    1.80
  -5   1   3   22.80    1.60
  -5   1   3   23.50    1.50
  -5   1   3   22.70    1.90
  -5   1   3   22.30    2.00
  -5   1   3   21.60    1.90
   4  -1  -3  130.39    6.10
   4  -1  -3  133.09    6.10
   4  -1  -3  132.09    6.50
   4  -1  -3  121.79    6.50
   4  -1  -3  125.69    6.10
   4  -1  -3  133.29    6.20
   4  -1  -3  130.29    6.20
   4  -1  -3  136.49    6.10
   4  -1  -3  133.69    6.10
   4  -1  -3  136.69    9.40
   4  -1  -3  116.69    8.70
   4  -1  -3  131.39    6.10
   4  -1  -3  133.49    6.10
   4  -1  -3  130.29    6.00
  -4   1   3  111.79    6.40
  -4   1   3  115.39    8.90
  -4   1   3  132.09    6.60
  -4   1   3  134.09    6.10
  -4   1   3  126.59    6.50
  -4   1   3  114.69    8.70
  -4   1   3  132.69    6.20
  -4   1   3  123.39    6.00
  -4   1   3  122.09    6.00
   3  -1  -3  631.64   28.30
   3  -1  -3  640.84   31.60
   3  -1  -3  648.34   28.30
   3  -1  -3  653.63   28.60
   3  -1  -3  631.24   28.40
   3  -1  -3  666.13   28.60
   3  -1  -3  612.94   31.30
   3  -1  -3  627.54   28.90
  -3   1   3  605.44   31.50
  -3   1   3  638.64   31.30
   2  -1  -3   60.19    3.00
   2  -1  -3   63.29    5.10
   2  -1  -3   64.69    3.30
   2  -1  -3   62.69    3.00
   2  -1  -3   59.79    3.10
   2  -1  -3   64.39    3.10
   2  -1  -3   64.39    5.20
   2  -1  -3   59.79    3.10
   2  -1  -3   62.69    3.20
   2  -1  -3   61.89    3.20
   2  -1  -3   66.39    3.50
   2  -1  -3   61.89    3.30
   2  -1  -3   66.69    3.00
   2  -1  -3   64.69    2.90
   2  -1  -3   63.39    3.10
  -2   1   3   59.19    3.00
  -2   1   3   63.09    3.50
  -2   1   3   68.59    5.10
  -2   1   3   64.29    3.00
  -2   1   3   58.89    3.10
  -2   1   3   61.69    2.90
  -2   1   3   60.29    2.90
  -2   1   3   58.29    3.00
  -2   1   3   65.99    3.00
   1  -1  -3  322.07   15.10
   1  -1  -3  313.27   15.20
  -1   1   3  262.27   14.70
  -1   1   3  278.07   15.00
  -1   1   3  251.07   12.60
   0  -1  -3   -0.10    0.10
   0  -1  -3    0.10    0.10
   0  -1  -3   -0.40    0.60
   0  -1  -3    0.10    0.10
   0  -1  -3    0.00    0.10
   0  -1  -3    0.20    0.10
   0  -1  -3    0.40    0.20
   0  -1  -3    0.10    0.20
   0  -1  -3    0.00    0.10
   0  -1  -3    0.10    0.10
   0  -1  -3   -0.40    0.60
   0  -1  -3    0.00    0.10
   0  -1  -3    0.30    0.10
   0  -1  -3    0.00    0.20
   0   1   3    0.00    0.10
   0   1   3   -0.10    0.10
   0   1   3    0.00    0.20
   0   1   3    0.10    0.10
   0   1   3    0.10    0.10
   0   1   3    0.60    0.70
   0   1   3    0.20    0.10
   0   1   3    0.40    0.60
   0   1   3    0.10    0.20
   0   1   3    0.00    0.10
   0   1   3    0.10    0.10
   0   1   3    0.20    0.10
  -1  -1  -3   21.10    1.10
  -1  -1  -3   19.20    1.10
  -1  -1  -3   19.50    2.20
  -1  -1  -3   20.60    1.10
  -1  -1  -3   26.70    2.90
  -1  -1  -3   19.00    1.10
  -1  -1  -3   20.40    1.10
  -1  -1  -3   19.90    1.00
  -1  -1  -3   20.10    1.10
  -1  -1  -3   22.40    1.10
  -1  -1  -3   19.60    1.10
  -1  -1  -3   19.90    1.10
  -1  -1  -3   21.80    1.10
   1   1   3   20.80    1.10
   1   1   3   21.90    1.20
   1   1   3   21.10    1.00
   1   1   3   19.50    2.40
   1   1   3   20.20    1.10
   1   1   3   22.20    2.70
   1   1   3   22.60    1.20
   1   1   3   17.90    1.10
   1   1   3   20.90    1.10
   1   1   3   20.40    1.20
   1   1   3   20.20    1.10
   1   1   3   21.30    1.10
  -2  -1  -3  249.38   11.10
  -2  -1  -3  262.97   13.30
  -2  -1  -3  250.27   11.00
  -2  -1  -3  229.28   11.10
  -2  -1  -3  249.97   11.00
  -2  -1  -3  241.98   10.90
  -2  -1  -3  237.18   11.20
  -2  -1  -3  216.48   11.30
  -2  -1  -3  247.08   10.90
  -2  -1  -3  239.18   11.00
  -2  -1  -3  255.07   10.90
   2   1   3  248.08   11.10
   2   1   3  256.47   14.20
   2   1   3  243.88   10.90
   2   1   3  251.67   11.00
   2   1   3  243.48   11.10
   2   1   3  228.88   11.10
   2   1   3  235.28   10.80
   2   1   3  249.18   13.20
   2   1   3  252.07   11.10
   2   1   3  248.68   11.10
   2   1   3  245.78   11.10
  -3  -1  -3   21.60    1.30
  -3  -1  -3   18.90    1.10
  -3  -1  -3   21.10    1.20
  -3  -1  -3   18.70    1.10
  -3  -1  -3   15.60    3.00
  -3  -1  -3   17.10    1.30
  -3  -1  -3   19.60    1.40
  -3  -1  -3   19.60    1.60
   3   1   3   20.00    1.10
   3   1   3   22.50    1.40
   3   1   3   24.30    2.80
   3   1   3   19.60    1.20
   3   1   3   22.10    1.40
   3   1   3   18.90    1.30
   3   1   3   21.90    1.20
   3   1   3   21.00    1.40
   3   1   3   19.20    1.20
   3   1   3   21.50    1.30
   3   1   3   17.90    1.30
  -4  -1  -3   32.00    4.30
  -4  -1  -3   36.40    1.80
  -4  -1  -3   34.10    2.30
  -4  -1  -3   35.40    2.00
  -4  -1  -3   33.10    2.50
  -4  -1  -3   34.10    2.60
  -4  -1  -3   35.40    2.30
  -4  -1  -3   35.00    1.90
  -4  -1  -3   35.50    4.60
   4   1   3   37.80    3.90
   4   1   3   34.70    2.10
   4   1   3   33.50    1.90
   4   1   3   34.10    2.10
   4   1   3   35.30    2.10
   4   1   3   32.50    1.80
   4   1   3   34.90    1.80
   4   1   3   39.50    2.00
   4   1   3   35.00    5.30
  -5  -1  -3   96.49    5.80
  -5  -1  -3  103.19    8.60
  -5  -1  -3   96.89    4.80
  -5  -1  -3   98.99    5.30
  -5  -1  -3   97.59    5.40
  -5  -1  -3  104.99    8.80
  -5  -1  -3  100.29    4.60
   5   1   3   95.19    9.20
   5   1   3  106.49    7.80
   5   1   3   94.99    4.70
   5   1   3   97.99    4.80
   5   1   3   89.39    4.90
   5   1   3  103.59    4.70
   5   1   3   95.39    4.80
  -6  -1  -3   41.00    2.10
  -6  -1  -3   35.40    6.30
  -6  -1  -3   39.70    3.40
  -6  -1  -3   41.70    6.10
  -6  -1  -3   40.80    3.50
  -6  -1  -3   39.40    2.40
  -6  -1  -3   42.00    3.00
  -6  -1  -3   42.80    3.00
   6   1   3   44.60    2.50
   6   1   3   46.50    2.30
   6   1   3   41.60    2.30
   6   1   3   45.30    2.30
   6   1   3   56.09    5.80
  -7  -1  -3    9.70    1.40
  -7  -1  -3   14.70    4.70
  -7  -1  -3   11.50    1.70
  -7  -1  -3   12.90    2.10
  -7  -1  -3   16.10    2.60
  -7  -1  -3   11.80    1.70
   7   1   3   15.30    6.20
   7   1   3    9.70    1.10
   7   1   3   10.90    1.00
   7   1   3   12.90    0.90
  -8  -1  -3    2.80    1.00
  -8  -1  -3    1.60    0.90
  -8  -1  -3    3.30    1.30
  -8  -1  -3    0.90    1.00
   8   1   3    0.30    0.30
   8   1   3    0.90    0.50
   8  -2  -3    0.90    0.90
   8  -2  -3    0.10    0.30
   8  -2  -3    6.70    5.80
   8  -2  -3   -0.30    0.30
  -8   2   3    0.20    0.50
  -8   2   3   -0.30    0.40
  -8   2   3    1.30    4.70
  -8   2   3   -0.10    0.70
  -8   2   3   -0.40    0.70
  -8   2   3    0.20    0.70
   7  -2  -3   15.60    1.40
   7  -2  -3   16.40    1.40
   7  -2  -3   21.80    1.60
   7  -2  -3   14.80    1.40
   7  -2  -3   18.10    1.50
   7  -2  -3   19.70    2.20
   7  -2  -3   25.20    6.20
  -7   2   3   16.50    1.40
  -7   2   3   27.10    6.30
  -7   2   3   20.90    2.10
  -7   2   3   18.70    2.50
  -7   2   3   17.90    1.60
  -7   2   3   19.90    1.50
  -7   2   3   18.60    2.00
   6  -2  -3   42.10    2.50
   6  -2  -3   46.00    2.60
   6  -2  -3   50.29    8.20
   6  -2  -3   44.40    2.60
   6  -2  -3   39.00    6.10
   6  -2  -3   43.10    2.60
   6  -2  -3   38.10    2.40
  -6   2   3   38.70    2.60
  -6   2   3   41.00    2.50
  -6   2   3   43.90    3.10
  -6   2   3   40.10    3.60
  -6   2   3   41.90    3.10
  -6   2   3   48.60    7.60
  -6   2   3   41.20    2.50
  -6   2   3   33.80    6.40
   5  -2  -3   27.40    1.80
   5  -2  -3   25.30    1.60
   5  -2  -3   23.60    1.70
   5  -2  -3   28.50    6.20
   5  -2  -3   28.00    1.80
   5  -2  -3   26.80    1.80
   5  -2  -3   24.20    1.80
   5  -2  -3   33.30    5.90
  -5   2   3   24.40    1.70
  -5   2   3   22.10    4.70
  -5   2   3   24.90    2.10
  -5   2   3   28.30    1.80
  -5   2   3   32.90    6.20
  -5   2   3   24.40    2.50
  -5   2   3   27.60    2.10
  -5   2   3   28.80    1.80
   4  -2  -3  109.89    9.30
   4  -2  -3  109.59    4.90
   4  -2  -3  103.79    5.10
   4  -2  -3   97.59    5.00
   4  -2  -3   96.09    5.10
   4  -2  -3   96.89    8.60
   4  -2  -3  102.29    5.00
   4  -2  -3  104.19    5.00
   4  -2  -3   99.19    5.00
   4  -2  -3  105.49    4.70
  -4   2   3  104.19    5.00
  -4   2   3  102.19    5.00
  -4   2   3   96.29    5.20
  -4   2   3   98.89    4.60
  -4   2   3  102.39    5.40
  -4   2   3  101.59    8.70
  -4   2   3   94.59    5.00
  -4   2   3   91.29    4.90
  -4   2   3   99.09    4.60
  -4   2   3  109.39    6.00
  -4   2   3   90.19    8.70
   3  -2  -3   12.40    3.00
   3  -2  -3   17.20    1.20
   3  -2  -3   16.60    1.40
   3  -2  -3   17.90    1.50
   3  -2  -3   15.70    1.20
   3  -2  -3   16.40    1.40
   3  -2  -3   16.70    1.10
   3  -2  -3   17.70    1.20
   3  -2  -3   19.30    4.00
   3  -2  -3   18.20    1.20
   3  -2  -3   17.30    1.20
   3  -2  -3   17.50    1.50
   3  -2  -3   15.30    1.20
   3  -2  -3   18.40    1.20
  -3   2   3   16.70    1.20
  -3   2   3   17.40    1.20
  -3   2   3   18.60    1.40
  -3   2   3   18.00    1.20
  -3   2   3   17.00    1.20
  -3   2   3   17.40    1.00
  -3   2   3   16.80    1.00
  -3   2   3   21.00    4.60
  -3   2   3   19.90    1.70
  -3   2   3   17.20    1.20
  -3   2   3   15.90    0.90
   2  -2  -3   30.60    1.90
   2  -2  -3   32.10    4.10
   2  -2  -3   36.10    4.50
   2  -2  -3   30.90    1.80
   2  -2  -3   33.10    1.80
   2  -2  -3   32.20    1.80
   2  -2  -3   31.30    1.80
   2  -2  -3   31.30    1.70
   2  -2  -3   28.20    1.90
   2  -2  -3   32.40    1.80
   2  -2  -3   30.70    1.90
   2  -2  -3   32.00    1.80
   2  -2  -3   32.60    1.80
  -2   2   3   27.40    1.40
  -2   2   3   28.80    1.70
  -2   2   3   31.10    2.10
  -2   2   3   30.20    1.70
  -2   2   3   33.90    4.50
  -2   2   3   30.60    1.80
  -2   2   3   29.00    1.80
  -2   2   3   30.70    1.70
  -2   2   3   30.70    1.70
  -2   2   3   32.80    4.10
  -2   2   3   31.40    1.90
  -2   2   3   31.20    1.80
  -2   2   3   31.00    1.70
   1  -2  -3   81.69    4.10
   1  -2  -3   88.29    4.10
   1  -2  -3   86.29    4.10
   1  -2  -3   86.69    4.10
   1  -2  -3   84.09    4.10
   1  -2  -3   87.39    4.10
   1  -2  -3   85.09    3.90
   1  -2  -3   99.29    7.40
   1  -2  -3   87.99    6.90
   1  -2  -3   84.29    4.10
   1  -2  -3   78.09    4.10
   1  -2  -3   88.49    4.10
  -1   2   3   83.39    4.10
  -1   2   3   80.99    4.00
  -1   2   3   86.89    4.20
  -1   2   3   86.09    4.10
  -1   2   3   83.09    4.10
  -1   2   3   84.39    4.10
  -1   2   3   81.09    4.00
  -1   2   3   81.69    4.00
  -1   2   3   91.59    6.90
  -1   2   3   82.19    4.10
  -1   2   3   74.69    6.70
   0  -2  -3  149.09    6.90
   0  -2  -3  143.29    6.90
   0  -2  -3  145.39    6.90
   0  -2  -3  151.88    6.80
   0  -2  -3  151.08    6.80
   0  -2  -3  148.29    6.90
   0  -2  -3  140.99    6.80
   0  -2  -3  143.99    6.80
   0  -2  -3  149.29    6.80
   0  -2  -3  149.49    9.70
   0  -2  -3  146.99    6.70
   0  -2  -3  150.78    9.60
   0   2   3  143.79    6.90
   0   2   3  151.18    6.90
   0   2   3  143.39    6.80
   0   2   3  149.39    6.80
   0   2   3  152.98    6.80
   0   2   3  146.09    9.80
   0   2   3  154.58    6.80
   0   2   3  151.08    6.80
   0   2   3  137.89    6.90
   0   2   3  152.18    6.90
   0   2   3  157.08    6.90
  -1  -2  -3   33.20    3.80
  -1  -2  -3   33.40    1.70
  -1  -2  -3   32.90    1.80
  -1  -2  -3   33.20    1.80
  -1  -2  -3   30.50    3.30
  -1  -2  -3   31.30    1.60
  -1  -2  -3   35.80    1.80
  -1  -2  -3   33.00    1.70
  -1  -2  -3   31.30    1.70
  -1  -2  -3   31.10    1.80
  -1  -2  -3   34.50    1.80
  -1  -2  -3   32.50    1.80
  -1  -2  -3   32.90    1.70
  -1  -2  -3   32.70    1.70
   1   2   3   30.90    1.70
   1   2   3   36.30    1.80
   1   2   3   35.20    1.80
   1   2   3   30.00    1.80
   1   2   3   34.90    1.90
   1   2   3   39.20    4.20
   1   2   3   31.60    1.70
   1   2   3   33.00    1.70
   1   2   3   32.70    1.70
   1   2   3   32.90    1.80
   1   2   3   34.00    1.80
   1   2   3   33.90    3.80
   1   2   3   33.40    1.60
  -2  -2  -3  132.39    6.40
  -2  -2  -3  129.89    6.30
  -2  -2  -3  136.99    6.30
  -2  -2  -3  138.39    6.40
  -2  -2  -3  130.59    6.20
  -2  -2  -3  140.29    6.40
  -2  -2  -3  122.29    9.00
  -2  -2  -3  135.19    6.10
  -2  -2  -3  136.99    6.40
  -2  -2  -3  131.99    6.20
  -2  -2  -3  129.09    6.50
  -2  -2  -3  136.29    6.30
  -2  -2  -3  151.68    8.80
  -2  -2  -3  141.19    6.40
   2   2   3  140.19    6.70
   2   2   3  135.89    9.20
   2   2   3  141.29    6.30
   2   2   3  130.79    6.40
   2   2   3  140.59    6.30
   2   2   3  133.69    6.50
   2   2   3  138.19    6.20
   2   2   3  127.99    6.50
   2   2   3  137.79    6.30
   2   2   3  150.28    6.20
   2   2   3  134.59    6.30
   2   2   3  131.69    6.30
   2   2   3  136.19    9.40
  -3  -2  -3  165.08    8.30
  -3  -2  -3  192.98    9.10
  -3  -2  -3  179.68   10.80
  -3  -2  -3  168.48    8.50
  -3  -2  -3  183.18    8.60
  -3  -2  -3  181.88    8.50
  -3  -2  -3  181.98    8.90
  -3  -2  -3  179.28    8.40
  -3  -2  -3  179.98    8.30
  -3  -2  -3  182.38    8.10
  -3  -2  -3  198.78    8.60
  -3  -2  -3  198.88    8.60
  -3  -2  -3  185.18    8.20
  -3  -2  -3  175.08    8.30
  -3  -2  -3  174.08   11.60
   3   2   3  176.38    8.60
   3   2   3  176.88   11.30
   3   2   3  185.08    8.30
   3   2   3  182.08    8.40
   3   2   3  189.78    8.30
   3   2   3  184.68    8.70
   3   2   3  169.98    8.90
   3   2   3  174.78   11.90
   3   2   3  183.88    8.50
   3   2   3  178.48    8.30
   3   2   3  187.78    8.20
   3   2   3  199.38    8.80
   3   2   3  183.48    8.10
   3   2   3  188.78    8.30
   3   2   3  181.18    8.50
  -4  -2  -3  168.58    8.70
  -4  -2  -3  179.58    8.10
  -4  -2  -3  166.18    8.10
  -4  -2  -3  162.08    7.90
  -4  -2  -3  171.18    8.60
  -4  -2  -3  168.48   11.40
   4   2   3  173.08    7.70
   4   2   3  159.18    7.80
   4   2   3  161.78    7.90
   4   2   3  167.18    8.10
   4   2   3  171.58    7.60
   4   2   3  141.99   10.50
   4   2   3  159.88    7.70
   4   2   3  163.08    7.70
   4   2   3  176.88    7.50
  -5  -2  -3   15.60    3.50
  -5  -2  -3   30.50    5.20
  -5  -2  -3   22.10    1.50
  -5  -2  -3   24.50    2.40
  -5  -2  -3   27.40    2.40
  -5  -2  -3   25.60    1.90
  -5  -2  -3   24.10    1.70
  -5  -2  -3   24.90    1.90
   5   2   3   25.70    1.40
   5   2   3   22.20    1.80
   5   2   3   24.30    5.50
   5   2   3   20.20    3.90
   5   2   3   25.40    1.50
   5   2   3   21.50    1.40
  -6  -2  -3    5.10    3.00
  -6  -2  -3    5.80    1.10
  -6  -2  -3    4.60    1.00
  -6  -2  -3    6.60    1.50
  -6  -2  -3    4.40    1.20
   6   2   3    4.80    0.50
   6   2   3    4.30    0.70
   6   2   3    6.80    4.80
   6   2   3    4.90    0.80
   6   2   3    5.80    1.10
  -7  -2  -3   59.39    7.70
  -7  -2  -3   68.19    4.80
  -7  -2  -3   61.29    3.90
  -7  -2  -3   58.09    4.60
  -7  -2  -3   60.19    3.80
   7   2   3   56.09    3.10
   7   2   3   45.70    8.20
   7   2   3   52.59    3.00
   7   2   3   54.89    3.00
  -8  -2  -3   60.49    4.70
  -8  -2  -3   61.39    4.00
  -8  -2  -3   62.09    5.00
   8   2   3   46.10    3.00
   8  -3  -3   12.60    2.20
   8  -3  -3    7.60    1.20
   8  -3  -3    8.70    1.40
   8  -3  -3    6.60    1.10
  -8   3   3   11.80    1.40
  -8   3   3   15.50    1.90
  -8   3   3   11.00    2.00
  -8   3   3   11.50    2.50
  -8   3   3   11.90    1.40
   7  -3  -3   24.80    2.00
   7  -3  -3   25.70    1.90
   7  -3  -3   29.40    7.50
   7  -3  -3   25.50    2.00
   7  -3  -3   27.70    2.80
  -7   3   3   35.10    8.10
  -7   3   3   25.00    2.50
  -7   3   3   21.60    2.90
  -7   3   3   26.00    2.00
  -7   3   3   24.50    2.40
  -7   3   3   27.10    2.10
  -7   3   3   27.20    2.00
   6  -3  -3   10.30    4.90
   6  -3  -3   14.10    1.40
   6  -3  -3   12.70    1.20
   6  -3  -3    8.50    1.20
   6  -3  -3   11.30    4.90
   6  -3  -3   12.50    1.30
  -6   3   3    6.10    5.30
  -6   3   3   12.90    1.30
  -6   3   3    8.60    4.30
  -6   3   3    8.60    1.40
  -6   3   3   11.70    1.20
  -6   3   3   13.10    1.80
  -6   3   3    9.80    1.10
  -6   3   3   10.20    2.00
   5  -3  -3  140.89   12.50
   5  -3  -3  117.89    6.40
   5  -3  -3  136.99    6.50
   5  -3  -3  128.89    6.30
   5  -3  -3  139.59    6.60
   5  -3  -3  119.79   11.40
  -5   3   3  130.49    6.50
  -5   3   3  120.79   11.40
  -5   3   3  122.59    6.40
  -5   3   3  127.39    6.70
  -5   3   3  134.49    7.60
  -5   3   3  140.29    7.10
  -5   3   3  129.59    6.40
  -5   3   3  136.79   12.40
  -5   3   3  123.89    5.90
  -5   3   3  123.49    6.00
   4  -3  -3    1.10    2.30
   4  -3  -3    2.40    0.60
   4  -3  -3    1.70    0.70
   4  -3  -3    2.40    0.50
   4  -3  -3    1.90    0.50
   4  -3  -3    2.70    0.60
   4  -3  -3    2.40    0.60
   4  -3  -3    1.30    2.50
  -4   3   3    1.80    0.50
  -4   3   3    0.90    2.70
  -4   3   3    2.10    0.50
  -4   3   3    0.40    2.10
  -4   3   3    2.40    0.30
  -4   3   3    2.30    0.70
  -4   3   3    2.10    0.60
  -4   3   3    2.00    0.50
  -4   3   3    1.70    0.40
  -4   3   3    2.20    0.40
  -4   3   3    1.80    0.80
   3  -3  -3    4.80    0.70
   3  -3  -3    4.80    0.70
   3  -3  -3    7.20    3.00
   3  -3  -3    5.30    0.80
   3  -3  -3    2.80    2.20
   3  -3  -3    4.30    0.80
   3  -3  -3    4.40    0.80
   3  -3  -3    4.70    0.80
   3  -3  -3    4.40    0.80
   3  -3  -3    7.10    0.80
   3  -3  -3    5.60    0.60
   3  -3  -3    4.50    0.80
   3  -3  -3    4.70    0.70
  -3   3   3    4.70    0.80
  -3   3   3    4.30    0.60
  -3   3   3    4.00    0.70
  -3   3   3    2.70    2.20
  -3   3   3    4.30    0.90
  -3   3   3    4.40    0.70
  -3   3   3    5.80    3.60
  -3   3   3    4.70    0.50
  -3   3   3    5.60    0.60
  -3   3   3    4.60    0.70
  -3   3   3    5.00    0.80
  -3   3   3    5.70    0.80
   2  -3  -3 1537.15   72.89
  -2   3   3 1553.64   72.49
  -2   3   3 1450.95   72.79
   1  -3  -3   13.50    0.90
   1  -3  -3   20.70    4.60
   1  -3  -3   13.10    1.00
   1  -3  -3   14.80    1.00
   1  -3  -3   12.00    1.10
   1  -3  -3   24.60    5.90
   1  -3  -3   12.50    1.00
   1  -3  -3   12.70    1.00
   1  -3  -3   11.90    1.00
   1  -3  -3   15.10    1.20
   1  -3  -3   13.00    1.10
   1  -3  -3   11.50    1.00
  -1   3   3   12.90    0.90
  -1   3   3   13.80    1.00
  -1   3   3   13.50    1.10
  -1   3   3   15.00    1.10
  -1   3   3   13.50    1.00
  -1   3   3   19.60    4.60
  -1   3   3   13.20    1.00
  -1   3   3   13.40    1.10
  -1   3   3   13.70    1.00
  -1   3   3   13.30    1.00
  -1   3   3   13.50    1.00
  -1   3   3   12.60    2.90
  -1   3   3   13.30    1.00
  -1   3   3   12.40    1.00
   0  -3  -3   46.90    2.40
   0  -3  -3   47.70    2.50
   0  -3  -3   48.10    2.60
   0  -3  -3   46.40    2.30
   0  -3  -3   45.60    2.40
   0  -3  -3   41.10    2.50
   0  -3  -3   41.90    2.50
   0  -3  -3   44.50    5.10
   0  -3  -3   42.60    2.40
   0  -3  -3   44.40    2.30
   0  -3  -3   50.29    5.60
   0   3   3   53.29    5.80
   0   3   3   41.40    2.40
   0   3   3   48.10    2.50
   0   3   3   48.00    2.50
   0   3   3   45.30    2.50
   0   3   3   44.70    2.40
   0   3   3   40.20    2.40
   0   3   3   44.60    2.40
   0   3   3   51.79    2.50
   0   3   3   47.40    2.40
   0   3   3   50.39    2.60
  -1  -3  -3   60.09    3.20
  -1  -3  -3   63.59    3.30
  -1  -3  -3   64.89    3.30
  -1  -3  -3   66.09    3.20
  -1  -3  -3   63.79    6.30
  -1  -3  -3   62.89    3.40
  -1  -3  -3   64.09    3.20
  -1  -3  -3   64.49    3.10
  -1  -3  -3   70.19    3.40
  -1  -3  -3   63.29    3.40
  -1  -3  -3   69.09    3.40
  -1  -3  -3   60.79    5.70
   1   3   3   73.09    3.40
   1   3   3   63.39    3.30
   1   3   3   63.59    3.40
   1   3   3   68.09    3.30
   1   3   3   61.19    6.00
   1   3   3   65.79    3.10
   1   3   3   65.59    3.30
   1   3   3   64.89    3.30
   1   3   3   67.79    6.60
   1   3   3   62.59    3.30
   1   3   3   62.79    3.50
   1   3   3   65.49    3.10
  -2  -3  -3    9.10    0.60
  -2  -3  -3    8.20    0.80
  -2  -3  -3   10.20    0.90
  -2  -3  -3    8.60    0.70
  -2  -3  -3    8.10    0.60
  -2  -3  -3    9.00    2.70
  -2  -3  -3    8.20    0.80
  -2  -3  -3    8.40    0.80
  -2  -3  -3    7.90    0.70
  -2  -3  -3    7.90    0.70
  -2  -3  -3    8.30    0.70
  -2  -3  -3    7.30    2.00
  -2  -3  -3    8.90    0.70
  -2  -3  -3    8.00    0.60
  -2  -3  -3    7.70    0.80
   2   3   3    7.80    0.60
   2   3   3    8.00    0.70
   2   3   3    7.80    0.80
   2   3   3    7.50    0.80
   2   3   3    8.40    0.80
   2   3   3    7.40    0.80
   2   3   3    9.30    1.00
   2   3   3    8.30    3.10
   2   3   3    7.30    0.70
   2   3   3    8.80    0.70
   2   3   3    8.70    0.50
   2   3   3    7.30    0.70
   2   3   3   10.70    3.30
  -3  -3  -3   33.70    1.90
  -3  -3  -3   35.40    1.80
  -3  -3  -3   34.60    2.10
  -3  -3  -3   37.50    2.60
  -3  -3  -3   34.20    2.00
  -3  -3  -3   34.10    3.90
  -3  -3  -3   34.90    1.80
  -3  -3  -3   35.50    1.70
  -3  -3  -3   33.90    2.10
  -3  -3  -3   39.50    4.90
  -3  -3  -3   33.80    2.20
  -3  -3  -3   35.10    2.10
  -3  -3  -3   31.80    2.00
   3   3   3   30.70    4.50
   3   3   3   32.50    4.90
   3   3   3   35.90    2.40
   3   3   3   32.30    1.90
   3   3   3   32.70    1.90
   3   3   3   36.00    1.90
   3   3   3   36.80    1.90
   3   3   3   35.10    2.00
   3   3   3   33.10    1.90
  -4  -3  -3  152.78    7.40
  -4  -3  -3  156.08    7.50
  -4  -3  -3  161.88    7.40
  -4  -3  -3  159.48   10.20
  -4  -3  -3  159.08    8.20
  -4  -3  -3  146.99    7.20
  -4  -3  -3  154.58    7.40
  -4  -3  -3  151.38    7.90
  -4  -3  -3  145.29   11.00
  -4  -3  -3  136.59    7.00
  -4  -3  -3  158.28    7.50
   4   3   3  152.78    7.20
   4   3   3  161.58    7.10
   4   3   3  150.28    7.00
   4   3   3  134.39    7.70
   4   3   3  161.98    7.10
   4   3   3  150.98    7.20
   4   3   3  157.18   11.50
   4   3   3  165.18    6.90
   4   3   3  157.08    7.10
   4   3   3  143.89    7.20
   4   3   3  157.18   11.30
  -5  -3  -3   17.10    1.40
  -5  -3  -3   18.20    1.90
  -5  -3  -3   19.00    1.60
  -5  -3  -3   21.00    4.90
  -5  -3  -3   17.60    1.20
  -5  -3  -3   16.00    2.00
  -5  -3  -3   10.30    3.20
  -5  -3  -3   16.00    1.40
   5   3   3   16.20    1.10
   5   3   3   16.90    1.20
   5   3   3   17.30    1.00
   5   3   3   17.60    1.30
   5   3   3   19.10    4.70
   5   3   3    8.80    3.80
  -6  -3  -3   17.90    4.50
  -6  -3  -3   18.50    1.40
  -6  -3  -3   19.30    1.60
  -6  -3  -3   19.00    1.80
  -6  -3  -3   19.10    2.20
  -6  -3  -3   20.80    1.80
  -6  -3  -3   21.30    2.40
   6   3   3   19.00    1.20
   6   3   3   20.40    6.10
   6   3   3   16.80    1.30
   6   3   3   18.00    1.40
  -7  -3  -3    1.30    0.70
  -7  -3  -3    2.10    1.10
  -7  -3  -3    1.50    0.70
  -7  -3  -3   -0.30    4.50
  -7  -3  -3    2.50    1.20
   7   3   3   -4.50    5.90
   7   3   3    1.00    0.30
   7   3   3    0.70    0.40
   8  -4  -3    0.60    0.70
   8  -4  -3    0.20    0.40
   8  -4  -3    0.80    0.50
   8  -4  -3    0.20    0.30
  -8   4   3    0.50    0.70
  -8   4   3    1.40    0.70
  -8   4   3    1.30    0.90
  -8   4   3    0.90    1.00
  -8   4   3    0.40    0.50
   7  -4  -3    2.10    0.70
   7  -4  -3    1.60    6.40
   7  -4  -3    3.90    1.30
   7  -4  -3    4.60    1.00
   7  -4  -3    3.30    0.80
  -7   4   3    4.20    1.10
  -7   4   3    5.20    7.40
  -7   4   3    3.90    1.00
  -7   4   3    5.30    1.00
  -7   4   3    3.40    1.40
  -7   4   3    4.60    0.90
  -7   4   3    4.00    1.20
   6  -4  -3    2.20    0.90
   6  -4  -3    1.80    0.70
   6  -4  -3    2.50    0.70
   6  -4  -3    3.80    0.90
   6  -4  -3    3.70    0.90
   6  -4  -3   -0.80    4.60
  -6   4   3    2.80    0.70
  -6   4   3    3.20    0.80
  -6   4   3    4.20    1.10
  -6   4   3    3.50    0.90
  -6   4   3    2.70    0.40
  -6   4   3   10.30    6.20
  -6   4   3    4.00    1.00
  -6   4   3    3.40    1.30
  -6   4   3    2.70    0.40
   5  -4  -3    3.90    0.90
   5  -4  -3    4.20    0.80
   5  -4  -3    3.50    0.80
   5  -4  -3    5.10    1.00
   5  -4  -3    3.10    4.00
   5  -4  -3    3.40    1.00
   5  -4  -3    1.80    3.90
  -5   4   3    3.90    0.70
  -5   4   3    4.20    0.70
  -5   4   3    3.60    0.80
  -5   4   3    0.70    3.40
  -5   4   3    2.60    0.80
  -5   4   3    3.20    1.00
  -5   4   3    4.00    0.60
  -5   4   3    5.70    5.20
  -5   4   3    4.80    1.30
  -5   4   3    4.80    0.90
   4  -4  -3   -2.00    2.60
   4  -4  -3   -0.10    0.30
   4  -4  -3   -0.20    0.40
   4  -4  -3   -0.60    3.40
   4  -4  -3   -0.50    0.30
   4  -4  -3   -0.30    0.30
   4  -4  -3   -0.20    0.40
  -4   4   3    0.40    0.40
  -4   4   3    0.60    0.60
  -4   4   3   -0.30    0.40
  -4   4   3    0.00    0.20
  -4   4   3    3.60    4.20
  -4   4   3    0.10    0.50
  -4   4   3   -0.10    0.30
  -4   4   3    0.10    0.30
  -4   4   3   -1.30    2.50
  -4   4   3   -0.20    0.20
  -4   4   3   -0.10    0.30
   3  -4  -3   17.30    1.50
   3  -4  -3   17.20    1.40
   3  -4  -3   18.00    1.30
   3  -4  -3   19.70    5.10
   3  -4  -3    8.30    3.60
   3  -4  -3   16.00    1.30
   3  -4  -3   16.90    1.50
  -3   4   3   17.90    1.70
  -3   4   3   15.20    1.30
  -3   4   3   15.50    1.30
  -3   4   3   15.40    1.40
  -3   4   3   16.80    1.30
  -3   4   3   11.10    4.10
  -3   4   3   19.60    5.20
  -3   4   3   15.60    1.30
  -3   4   3   14.70    1.20
  -3   4   3   16.20    1.30
  -3   4   3   14.70    1.40
   2  -4  -3   18.10    1.50
   2  -4  -3   20.30    1.60
   2  -4  -3   20.20    1.40
   2  -4  -3   20.90    1.30
   2  -4  -3   17.00    1.40
   2  -4  -3   15.70    1.40
   2  -4  -3   14.90    1.40
[truncated: 1,188,474 more chars]
