# Supplementary material for: 2-Oxo-2H-chromen-7-yl tert-butyl­acetate
Source: IUCrdata. 2025 Mar 4;10(Pt 3):x250189. doi: 10.1107/S2414314625001890 (PMC11969393; doi:10.1107/S2414314625001890)
Supplement: Supplementary file 2 [file x-10-x250189-Isup2.hkl]

data_I                                                                          
_shelx_title ' shelxt_a.res in P-1'                                             
_shelx_refln_list_code          4                                               
_shelx_F_calc_maximum      105.19                                               
_exptl_crystal_F_000       276.00                                               
_reflns_d_resolution_high  0.6951                                               
                                                                                
loop_                                                                           
 _space_group_symop_operation_xyz                                               
 'x, y, z'                                                                      
 '-x, -y, -z'                                                                   
                                                                                
_cell_length_a     6.1599                                                       
_cell_length_b     7.2029                                                       
_cell_length_c    15.2019                                                       
_cell_angle_alpha  98.765                                                       
_cell_angle_beta   99.335                                                       
_cell_angle_gamma  91.228                                                       
                                                                                
_shelx_F_squared_multiplier     1.000                                           
                                                                                
loop_                                                                           
 _refln_index_h                                                                 
 _refln_index_k                                                                 
 _refln_index_l                                                                 
 _refln_F_squared_calc                                                          
 _refln_F_squared_meas                                                          
 _refln_F_squared_sigma                                                         
 _refln_observed_status                                                         
   1   0   0        368.79        360.34        18.61 o                         
   2   0   0        326.56        326.67         4.18 o                         
   3   0   0         35.61         37.57         0.44 o                         
   4   0   0         84.13         87.26         0.92 o                         
   5   0   0        727.71        726.71         7.62 o                         
   6   0   0        136.35        130.72         1.67 o                         
   7   0   0          1.48          1.32         0.25 o                         
   8   0   0         12.49         12.67         0.89 o                         
  -8   1   0          0.03         -0.07         0.30 o                         
  -7   1   0          3.98          3.46         0.33 o                         
  -6   1   0        423.69        436.35         5.62 o                         
  -5   1   0         92.10         94.83         1.27 o                         
  -4   1   0        144.58        134.84         1.28 o                         
  -3   1   0        243.99        273.23         2.70 o                         
  -2   1   0        321.13        349.85         4.17 o                         
  -1   1   0       3638.57       3342.61        74.33 o                         
   0   1   0        100.85         97.68         1.27 o                         
   2   1   0        157.43        156.46         1.49 o                         
   3   1   0         12.52         14.07         0.51 o                         
   4   1   0         95.01         97.48         0.94 o                         
   5   1   0         10.86          7.68         0.21 o                         
   6   1   0        700.54        701.46        10.77 o                         
   7   1   0         27.98         27.35         0.57 o                         
   8   1   0          1.36          0.98         0.31 o                         
  -8   2   0         81.58         86.48         2.32 o                         
  -7   2   0         24.28         24.30         0.66 o                         
  -6   2   0          0.37          0.71         0.14 o                         
  -5   2   0        404.81        405.79         4.47 o                         
  -4   2   0        264.20        251.69         2.53 o                         
  -3   2   0          3.11          5.79         0.14 o                         
  -2   2   0        197.28        217.02         2.17 o                         
  -1   2   0          7.60         11.46         0.24 o                         
   0   2   0      11065.70      10224.73       434.48 o                         
   1   2   0       5179.17       4645.28       217.33 o                         
   2   2   0        244.46        252.94         2.18 o                         
   3   2   0          0.42          0.42         0.05 o                         
   4   2   0          5.86          5.40         0.14 o                         
   5   2   0        394.32        394.77         4.08 o                         
   6   2   0        504.01        530.39         8.01 o                         
   7   2   0          0.19          0.76         0.18 o                         
   8   2   0          1.10          1.23         0.31 o                         
  -8   3   0          9.23         10.70         0.58 o                         
  -7   3   0          3.82          3.85         0.34 o                         
  -6   3   0          0.97          1.71         0.16 o                         
  -5   3   0        684.92        679.69         7.33 o                         
  -4   3   0          9.22          7.56         0.20 o                         
  -3   3   0         25.87         42.31         0.58 o                         
  -2   3   0        112.78        109.12         1.18 o                         
  -1   3   0        314.98        323.93         3.31 o                         
   0   3   0       1096.90       1085.03        26.25 o                         
   1   3   0         94.65         97.11         1.07 o                         
   2   3   0        201.05        207.75         1.84 o                         
   3   3   0         10.75         23.35         0.62 o                         
   4   3   0         59.06         60.99         0.73 o                         
   5   3   0          0.06          0.29         0.07 o                         
   6   3   0        204.37        214.50         3.52 o                         
   7   3   0        183.13        203.80         4.63 o                         
   8   3   0          5.08          6.24         0.73 o                         
  -8   4   0         18.69         18.42         1.25 o                         
  -7   4   0          0.00          0.05         0.44 o                         
  -6   4   0         22.21         23.40         0.53 o                         
  -5   4   0         37.84         37.67         0.65 o                         
  -4   4   0        848.05        817.89         8.74 o                         
  -3   4   0        199.74        194.98         2.24 o                         
  -2   4   0        136.27        154.64         1.73 o                         
  -1   4   0         11.56         12.52         0.39 o                         
   0   4   0        151.17        179.87         1.74 o                         
   1   4   0       3959.50       4024.59       105.33 o                         
   2   4   0         42.22         50.66         0.59 o                         
   3   4   0          0.67          0.47         0.08 o                         
   4   4   0          2.62          3.41         0.22 o                         
   5   4   0         85.72         88.06         1.19 o                         
   6   4   0        177.90        198.00         3.51 o                         
   7   4   0         72.22         78.23         1.89 o                         
  -7   5   0          9.68          9.63         0.46 o                         
  -6   5   0          6.66          6.32         0.40 o                         
  -5   5   0        122.18        124.08         1.94 o                         
  -4   5   0          0.11         -0.05         0.18 o                         
  -3   5   0          4.79          4.35         0.32 o                         
  -2   5   0         41.09         33.03         0.79 o                         
  -1   5   0          9.51          8.79         0.27 o                         
   0   5   0          9.96         18.84         0.57 o                         
   1   5   0        176.01        169.51         2.04 o                         
   2   5   0        228.27        256.22         2.90 o                         
   3   5   0        104.86        105.82         1.42 o                         
   4   5   0          0.00          0.02         0.08 o                         
   5   5   0          0.15          0.12         0.08 o                         
   6   5   0          0.02          0.06         0.10 o                         
   7   5   0        162.56        191.07         4.98 o                         
  -7   6   0         10.08         10.22         0.54 o                         
  -6   6   0          7.91          6.93         0.45 o                         
  -5   6   0         13.33         14.74         0.58 o                         
  -4   6   0        180.20        186.32         2.89 o                         
  -3   6   0          0.13         -0.18         0.18 o                         
  -2   6   0          0.12          0.00         0.12 o                         
  -1   6   0         77.61         84.90         1.29 o                         
   0   6   0         34.96         51.92         1.04 o                         
   1   6   0        411.98        451.31         5.32 o                         
   2   6   0        335.55        350.59         4.05 o                         
   3   6   0         10.23         20.95         0.87 o                         
   4   6   0          8.52          9.86         0.43 o                         
   5   6   0          0.26          0.59         0.13 o                         
   6   6   0         61.04         65.59         2.63 o                         
  -6   7   0         13.19         13.56         0.59 o                         
  -5   7   0         25.13         24.23         0.77 o                         
  -4   7   0         90.87         96.04         1.86 o                         
  -3   7   0          3.08          4.80         0.55 o                         
  -2   7   0          2.16          2.57         0.26 o                         
  -1   7   0          0.77          1.03         0.16 o                         
   0   7   0          6.04         18.18         0.90 o                         
   1   7   0         78.24         78.65         1.30 o                         
   2   7   0         21.64         22.10         0.44 o                         
   3   7   0          3.84          4.21         0.31 o                         
   4   7   0          5.69          6.55         0.41 o                         
   5   7   0          6.92          7.00         0.82 o                         
   6   7   0          0.80          0.62         0.23 o                         
  -5   8   0          2.00          1.95         0.30 o                         
  -4   8   0          7.02          8.21         0.66 o                         
  -3   8   0         59.33         61.82         1.99 o                         
  -2   8   0         18.26         20.92         0.63 o                         
  -1   8   0          1.27          1.04         0.41 o                         
   0   8   0          9.49         15.62         1.01 o                         
   1   8   0          8.81          7.87         0.41 o                         
   2   8   0        224.07        232.37         3.17 o                         
   3   8   0         23.11         20.88         0.88 o                         
   4   8   0          2.70          2.70         0.32 o                         
   5   8   0          0.26          0.03         0.14 o                         
  -4   9   0          0.08          0.02         0.17 o                         
  -3   9   0          2.57          2.63         0.72 o                         
  -2   9   0          1.55          1.22         0.53 o                         
  -1   9   0          1.21          0.90         0.32 o                         
   0   9   0         87.81         91.73         2.08 o                         
   1   9   0          3.95          4.20         0.31 o                         
   2   9   0         31.61         35.63         0.84 o                         
   3   9   0         49.31         38.70         2.44 o                         
  -2  10   0          7.48          5.79         0.73 o                         
  -1  10   0          4.01          3.50         0.35 o                         
   0  10   0         42.33         31.58         1.09 o                         
   1  10   0         29.24         27.91         1.10 o                         
  -1 -10   1          4.51          3.97         0.34 o                         
   0 -10   1          2.66          1.54         0.26 o                         
   1 -10   1         13.26         13.70         0.85 o                         
   2 -10   1         46.98         44.12         1.38 o                         
  -3  -9   1         33.08         28.14         2.65 o                         
  -2  -9   1         13.94         14.72         0.47 o                         
  -1  -9   1          5.73          6.04         0.42 o                         
   0  -9   1          9.05          8.96         0.60 o                         
   1  -9   1          3.51          2.94         0.46 o                         
   2  -9   1          4.33          3.73         0.35 o                         
   3  -9   1         73.81         79.46         1.88 o                         
   4  -9   1         19.56         16.25         0.94 o                         
  -5  -8   1          0.08          0.07         0.14 o                         
  -4  -8   1          3.36          2.36         0.46 o                         
  -3  -8   1        146.67        145.27         2.38 o                         
  -2  -8   1        405.23        410.48         5.18 o                         
  -1  -8   1          3.25          3.12         0.56 o                         
   0  -8   1          1.57          1.56         0.36 o                         
   1  -8   1          2.60          2.92         0.33 o                         
   2  -8   1          0.82          0.83         0.37 o                         
   3  -8   1        274.89        290.13         4.41 o                         
   4  -8   1          1.30          2.32         0.76 o                         
   5  -8   1          0.29          0.37         0.18 o                         
  -6  -7   1          0.53          0.20         0.15 o                         
  -5  -7   1          4.10          3.73         0.37 o                         
  -4  -7   1          7.89          8.00         0.30 o                         
  -3  -7   1         35.25         36.58         0.66 o                         
  -2  -7   1         51.84         54.17         0.82 o                         
  -1  -7   1          0.05         -0.15         0.15 o                         
   0  -7   1          0.87          1.26         0.25 o                         
   1  -7   1         41.21         35.16         0.69 o                         
   2  -7   1         33.51         39.12         0.86 o                         
   3  -7   1         22.61         26.12         0.94 o                         
   4  -7   1        185.23        186.99         3.01 o                         
   5  -7   1          6.49          7.27         0.62 o                         
   6  -7   1          0.08          0.07         0.16 o                         
  -6  -6   1         21.62         23.19         0.87 o                         
  -5  -6   1          0.52          0.22         0.10 o                         
  -4  -6   1         53.68         55.12         1.01 o                         
  -3  -6   1         33.78         34.71         0.76 o                         
  -2  -6   1        741.82        776.98         8.53 o                         
  -1  -6   1        209.39        204.64         2.54 o                         
   0  -6   1        110.13        108.91         1.40 o                         
   1  -6   1          3.93          6.33         0.26 o                         
   2  -6   1          4.88          3.65         0.23 o                         
   3  -6   1        335.48        330.55         4.49 o                         
   4  -6   1         60.95         57.75         1.51 o                         
   5  -6   1          5.62          4.89         0.42 o                         
   6  -6   1          7.12          6.56         0.41 o                         
   7  -6   1         15.59         16.13         0.68 o                         
  -7  -5   1         88.56         95.07         2.79 o                         
  -6  -5   1          1.89          2.19         0.23 o                         
  -5  -5   1         18.75         18.82         0.44 o                         
  -4  -5   1          0.96          0.70         0.12 o                         
  -3  -5   1         17.46         17.86         0.38 o                         
  -2  -5   1        111.27        110.44         1.33 o                         
  -1  -5   1         81.36         84.12         1.11 o                         
   0  -5   1         19.27         14.79         0.27 o                         
   1  -5   1         14.27         15.47         0.40 o                         
   2  -5   1         67.51         70.40         1.05 o                         
   3  -5   1        115.96        119.19         1.90 o                         
   4  -5   1        284.86        291.07         3.76 o                         
   5  -5   1          8.81          7.57         0.58 o                         
   6  -5   1          3.13          2.74         0.31 o                         
   7  -5   1          9.20         10.04         0.48 o                         
  -7  -4   1        127.30        138.36         2.77 o                         
  -6  -4   1         54.41         54.86         0.97 o                         
  -5  -4   1          8.63          7.02         0.21 o                         
  -4  -4   1         71.07         70.22         0.81 o                         
  -3  -4   1         41.07         41.57         0.59 o                         
  -2  -4   1        455.71        490.88         4.64 o                         
  -1  -4   1       2726.96       2873.13        76.14 o                         
   0  -4   1          2.09          2.02         0.09 o                         
   1  -4   1        213.34        215.06         2.28 o                         
   2  -4   1        514.43        510.69         5.12 o                         
   3  -4   1          1.76          2.59         0.17 o                         
   4  -4   1        318.53        296.50         3.32 o                         
   5  -4   1         96.99         93.25         1.22 o                         
   6  -4   1         59.13         60.17         1.03 o                         
   7  -4   1         14.77         15.04         0.66 o                         
   8  -4   1          0.01          0.17         0.17 o                         
  -8  -3   1          0.33          0.60         0.30 o                         
  -7  -3   1        102.83        110.37         2.75 o                         
  -6  -3   1          3.04          3.78         0.21 o                         
  -5  -3   1        273.47        275.92         3.61 o                         
  -4  -3   1          9.17          8.69         0.19 o                         
  -3  -3   1        152.08        153.75         1.42 o                         
  -2  -3   1        344.21        367.30         3.25 o                         
  -1  -3   1         33.82         41.38         0.51 o                         
   0  -3   1         74.27         69.85         0.76 o                         
   1  -3   1        413.04        420.49         5.15 o                         
   2  -3   1        417.79        417.53         4.30 o                         
   3  -3   1        447.70        444.93         4.37 o                         
   4  -3   1         78.02         78.44         0.96 o                         
   5  -3   1        592.72        555.99         5.74 o                         
   6  -3   1          8.79          8.23         0.27 o                         
   7  -3   1          2.93          2.97         0.43 o                         
   8  -3   1         12.71         12.89         0.67 o                         
  -8  -2   1         12.09         12.52         0.72 o                         
  -7  -2   1          3.04          3.80         0.39 o                         
  -6  -2   1         52.64         55.49         0.94 o                         
  -5  -2   1         44.85         43.49         0.63 o                         
  -4  -2   1          9.09         10.03         0.19 o                         
  -3  -2   1          7.41          6.43         0.13 o                         
  -2  -2   1         15.98          9.81         0.14 o                         
  -1  -2   1       9196.88       9086.84       203.21 o                         
   0  -2   1        143.01        134.90         1.41 o                         
   1  -2   1       2532.18       2547.51       115.98 o                         
   2  -2   1        162.65        153.55         1.54 o                         
   3  -2   1         71.24         82.35         0.95 o                         
   4  -2   1        734.69        672.84         8.12 o                         
   5  -2   1        396.15        383.01         4.22 o                         
   6  -2   1         10.15         11.40         0.37 o                         
   7  -2   1         12.27         11.92         0.49 o                         
   8  -2   1          0.63          0.96         0.21 o                         
  -8  -1   1         69.88         79.37         2.28 o                         
  -7  -1   1         11.39         11.80         0.37 o                         
  -6  -1   1        183.84        185.47         2.37 o                         
  -5  -1   1         90.26         88.68         1.06 o                         
  -4  -1   1         15.80         17.96         0.24 o                         
  -3  -1   1        441.20        452.12         4.94 o                         
  -2  -1   1        219.00        201.65         2.12 o                         
  -1  -1   1         13.74         15.60         0.18 o                         
   0  -1   1         22.20         17.66         0.23 o                         
   1  -1   1       1551.47       1473.40        33.51 o                         
   2  -1   1         26.77         70.33         1.39 o                         
   3  -1   1        357.68        363.32         3.80 o                         
   4  -1   1         71.88         73.00         0.78 o                         
   5  -1   1        466.59        419.74         5.02 o                         
   6  -1   1          7.59          8.05         0.32 o                         
   7  -1   1          7.14          6.58         0.51 o                         
   8  -1   1         23.68         25.89         0.93 o                         
  -8   0   1         30.63         29.52         0.88 o                         
  -7   0   1        102.29        115.06         1.76 o                         
  -6   0   1         73.29         78.22         1.06 o                         
  -5   0   1         68.39         64.13         0.77 o                         
  -4   0   1        252.62        254.87         2.49 o                         
  -3   0   1         89.71         84.30         0.80 o                         
  -2   0   1         47.07         62.39         0.61 o                         
  -1   0   1         57.96         57.67         0.55 o                         
   2   0   1        514.80        492.90        11.90 o                         
   3   0   1         20.93         31.79         0.38 o                         
   4   0   1         13.42          8.33         0.17 o                         
   5   0   1        618.65        617.27         7.69 o                         
   6   0   1        131.71        135.78         1.87 o                         
   7   0   1         38.15         36.73         0.84 o                         
   8   0   1          2.44          1.36         0.53 o                         
  -8   1   1        101.80        110.37         2.41 o                         
  -7   1   1         76.32         76.67         1.41 o                         
  -6   1   1        204.14        206.94         3.34 o                         
  -5   1   1          0.00         -0.02         0.07 o                         
  -4   1   1        109.27        104.13         1.09 o                         
  -3   1   1        196.48        195.11         1.80 o                         
  -2   1   1       1506.21       1457.18        45.53 o                         
  -1   1   1        284.58        285.65         7.55 o                         
   0   1   1       1547.87       1367.72        30.91 o                         
   1   1   1         66.80         62.86         0.60 o                         
   2   1   1        229.35        211.83         2.05 o                         
   3   1   1          5.92          5.80         0.33 o                         
   4   1   1          3.04          3.58         0.12 o                         
   5   1   1          1.21          2.33         0.13 o                         
   6   1   1        279.51        289.59         4.04 o                         
   7   1   1          0.10         -0.07         0.18 o                         
   8   1   1          1.96          1.53         0.28 o                         
  -8   2   1          0.00         -0.16         0.36 o                         
  -7   2   1         30.33         34.94         0.78 o                         
  -6   2   1         10.82         11.33         0.43 o                         
  -5   2   1        208.69        197.21         2.31 o                         
  -4   2   1        146.08        125.80         1.34 o                         
  -3   2   1          0.01          0.05         0.04 o                         
  -2   2   1        167.37        158.19         1.62 o                         
  -1   2   1        441.70        386.37         7.19 o                         
   0   2   1       4765.17       4522.21       116.51 o                         
   1   2   1          3.31          2.37         0.06 o                         
   2   2   1        107.46        121.79         1.11 o                         
   3   2   1          0.37          0.14         0.04 o                         
   4   2   1          2.31          3.93         0.13 o                         
   5   2   1        110.98        114.15         1.39 o                         
   6   2   1        237.15        243.97         3.79 o                         
   7   2   1          2.18          2.10         0.20 o                         
   8   2   1         15.19         15.92         1.23 o                         
  -8   3   1         61.72         62.63         1.80 o                         
  -7   3   1         50.46         49.95         1.74 o                         
  -6   3   1          1.73          2.72         0.17 o                         
  -5   3   1          1.94          2.25         0.15 o                         
  -4   3   1          4.01          4.58         0.17 o                         
  -3   3   1          0.38         -0.05         0.05 o                         
  -2   3   1          1.36         -0.03         0.08 o                         
  -1   3   1        688.83        660.83        14.93 o                         
   0   3   1        276.45        275.53         2.72 o                         
   1   3   1        190.94        197.34         1.87 o                         
   2   3   1        566.61        562.70         6.49 o                         
   3   3   1         10.82         12.55         0.23 o                         
   4   3   1          2.38          3.09         0.13 o                         
   5   3   1         26.29         26.04         0.53 o                         
   6   3   1        141.23        154.31         2.57 o                         
   7   3   1          1.00          0.73         0.24 o                         
   8   3   1          2.90          4.18         0.63 o                         
  -8   4   1          9.12          7.37         0.87 o                         
  -7   4   1         18.66         17.83         1.18 o                         
  -6   4   1         58.01         61.00         1.44 o                         
  -5   4   1         45.50         42.64         0.77 o                         
  -4   4   1          5.55          3.64         0.21 o                         
  -3   4   1          8.30          8.34         0.26 o                         
  -2   4   1         63.16         66.63         0.84 o                         
  -1   4   1        180.93        178.83         1.79 o                         
   0   4   1         17.31         12.52         0.23 o                         
   1   4   1        384.61        415.21         4.02 o                         
   2   4   1          4.50          7.86         0.22 o                         
   3   4   1         62.03         56.29         0.76 o                         
   4   4   1          7.67         10.02         0.26 o                         
   5   4   1          0.00          0.10         0.10 o                         
   6   4   1        162.28        178.79         2.86 o                         
   7   4   1          5.41          6.00         0.42 o                         
  -7   5   1         38.38         37.54         0.98 o                         
  -6   5   1        151.30        158.06         2.59 o                         
  -5   5   1         42.82         43.76         1.14 o                         
  -4   5   1         32.30         35.91         0.75 o                         
  -3   5   1         11.43         10.37         0.65 o                         
  -2   5   1          4.10          2.78         0.28 o                         
  -1   5   1        276.90        285.46         3.26 o                         
   0   5   1         29.11         33.37         0.62 o                         
   1   5   1         44.40         43.92         0.71 o                         
   2   5   1         31.28         29.40         0.52 o                         
   3   5   1         84.11         80.20         1.21 o                         
   4   5   1          8.77          8.08         0.28 o                         
   5   5   1         10.92         10.92         0.33 o                         
   6   5   1          9.27          7.91         0.42 o                         
   7   5   1         29.91         30.31         1.89 o                         
  -7   6   1          0.33          0.22         0.15 o                         
  -6   6   1          2.46          2.69         0.35 o                         
  -5   6   1          2.64          2.56         0.39 o                         
  -4   6   1         48.01         47.06         1.28 o                         
  -3   6   1         98.53         98.34         1.55 o                         
  -2   6   1         10.83         10.44         0.47 o                         
  -1   6   1          6.30         10.90         0.63 o                         
   0   6   1         54.46         57.64         0.90 o                         
   1   6   1        143.32        157.02         2.14 o                         
   2   6   1         56.48         53.47         0.84 o                         
   3   6   1         12.42         12.17         0.35 o                         
   4   6   1          9.09          9.57         0.36 o                         
   5   6   1         45.25         48.07         1.47 o                         
   6   6   1          3.53          2.88         0.53 o                         
  -6   7   1         42.13         46.31         1.21 o                         
  -5   7   1         44.53         47.90         1.59 o                         
  -4   7   1          8.92          8.81         0.66 o                         
  -3   7   1          5.11          4.23         0.42 o                         
  -2   7   1          2.78          2.23         0.29 o                         
  -1   7   1         46.09         50.95         0.98 o                         
   0   7   1         75.63         72.28         1.25 o                         
   1   7   1         15.38         13.71         0.48 o                         
   2   7   1         52.27         53.32         1.30 o                         
   3   7   1        105.08        112.83         1.83 o                         
   4   7   1         12.84         12.14         0.44 o                         
   5   7   1          3.46          2.75         0.81 o                         
  -5   8   1          6.30          6.74         0.40 o                         
  -4   8   1          6.09          5.60         0.46 o                         
  -3   8   1          0.01         -0.06         0.36 o                         
  -2   8   1         11.74         11.68         0.64 o                         
  -1   8   1         24.09         29.29         1.03 o                         
   0   8   1          0.76          0.58         0.26 o                         
   1   8   1          0.96          1.25         0.21 o                         
   2   8   1          0.04          0.67         0.27 o                         
   3   8   1          7.96          7.43         0.33 o                         
   4   8   1          0.01          0.07         0.13 o                         
  -4   9   1          2.28          2.41         0.27 o                         
  -3   9   1         55.50         60.52         1.44 o                         
  -2   9   1          0.05          0.10         0.54 o                         
  -1   9   1         13.08         13.71         0.78 o                         
   0   9   1         54.32         52.89         1.47 o                         
   1   9   1         63.26         61.69         1.83 o                         
   2   9   1         15.28         14.32         0.51 o                         
   3   9   1          4.52          2.77         0.40 o                         
  -2  10   1         48.89         49.21         3.86 o                         
  -1  10   1          0.88          0.68         0.21 o                         
   0  10   1         18.43         19.96         0.81 o                         
   1  10   1         40.00         27.44         2.68 o                         
  -1 -10   2          0.16         -0.03         0.16 o                         
   0 -10   2          0.01         -0.01         0.16 o                         
   1 -10   2          5.60          6.33         0.63 o                         
   2 -10   2        196.39        195.30         4.73 o                         
  -4  -9   2          6.19          5.38         1.17 o                         
  -3  -9   2          0.01         -0.13         0.16 o                         
  -2  -9   2          2.11          1.70         0.18 o                         
  -1  -9   2          1.59          1.69         0.33 o                         
   0  -9   2          0.00          0.30         0.16 o                         
   1  -9   2          5.65          6.00         0.41 o                         
   2  -9   2         23.17         23.31         1.23 o                         
   3  -9   2        148.09        161.38         2.89 o                         
   4  -9   2          3.69          2.77         0.33 o                         
  -5  -8   2         16.97         11.78         0.88 o                         
  -4  -8   2          1.22          1.07         0.40 o                         
  -3  -8   2        185.09        189.00         3.15 o                         
  -2  -8   2        233.01        237.05         3.22 o                         
  -1  -8   2         14.28         15.54         0.80 o                         
   0  -8   2          1.28          1.08         0.20 o                         
   1  -8   2          0.81          0.38         0.16 o                         
   2  -8   2        144.78        152.16         2.40 o                         
   3  -8   2        197.09        215.79         3.46 o                         
   4  -8   2         14.93         15.04         0.66 o                         
   5  -8   2          9.78          9.34         0.57 o                         
  -6  -7   2         16.73         16.64         0.78 o                         
  -5  -7   2          8.74          7.16         0.62 o                         
  -4  -7   2          4.19          4.04         0.41 o                         
  -3  -7   2        150.52        156.99         2.11 o                         
  -2  -7   2         36.40         38.23         0.67 o                         
  -1  -7   2         40.36         40.43         0.70 o                         
   0  -7   2         27.50         25.34         0.72 o                         
   1  -7   2          0.52          0.74         0.13 o                         
   2  -7   2          1.10          2.46         0.34 o                         
   3  -7   2        174.16        178.71         3.05 o                         
   4  -7   2        274.98        295.82         4.95 o                         
   5  -7   2          0.01         -0.17         0.35 o                         
   6  -7   2         25.09         23.87         1.16 o                         
  -6  -6   2          0.03          0.21         0.18 o                         
  -5  -6   2          2.62          2.14         0.27 o                         
  -4  -6   2         15.47         15.74         0.49 o                         
  -3  -6   2        126.89        130.87         1.70 o                         
  -2  -6   2        862.07        909.51        10.92 o                         
  -1  -6   2          6.71          4.61         0.23 o                         
   0  -6   2          3.54          3.82         0.18 o                         
   1  -6   2         15.32         10.51         0.44 o                         
   2  -6   2         10.19         10.51         0.49 o                         
   3  -6   2        853.35        893.26        12.03 o                         
   4  -6   2         27.84         27.48         0.96 o                         
   5  -6   2         10.13          9.79         0.50 o                         
   6  -6   2          0.06          0.23         0.16 o                         
   7  -6   2         11.10         11.25         0.76 o                         
  -7  -5   2          4.34          4.61         0.55 o                         
  -6  -5   2         25.33         27.69         0.73 o                         
  -5  -5   2          0.03          0.00         0.06 o                         
  -4  -5   2          4.89          3.74         0.24 o                         
  -3  -5   2         29.19         32.65         0.64 o                         
  -2  -5   2         17.82         18.32         0.48 o                         
  -1  -5   2          5.47          4.06         0.20 o                         
   0  -5   2         38.09         35.70         0.67 o                         
   1  -5   2          0.56          0.33         0.08 o                         
   2  -5   2         10.40         10.92         0.50 o                         
   3  -5   2         12.81         11.50         0.41 o                         
   4  -5   2       1117.81       1123.84        14.52 o                         
   5  -5   2          0.05          0.21         0.18 o                         
   6  -5   2         17.38         16.85         0.64 o                         
   7  -5   2          0.18          0.32         0.16 o                         
  -7  -4   2         16.67         18.87         0.59 o                         
  -6  -4   2          0.20          0.23         0.09 o                         
  -5  -4   2        103.80        103.27         1.48 o                         
  -4  -4   2          1.01          1.41         0.09 o                         
  -3  -4   2         24.73         23.74         0.34 o                         
  -2  -4   2        664.24        691.08         8.49 o                         
  -1  -4   2        233.73        238.98         2.34 o                         
   0  -4   2        213.75        229.33         2.23 o                         
   1  -4   2        556.58        562.71         6.43 o                         
   2  -4   2          9.32         10.19         0.24 o                         
   3  -4   2       1079.72       1034.27        17.59 o                         
   4  -4   2        292.78        285.21         3.29 o                         
   5  -4   2         25.30         24.78         0.48 o                         
   6  -4   2          0.27          0.29         0.19 o                         
   7  -4   2         11.59         13.09         0.67 o                         
   8  -4   2          4.39          3.35         0.58 o                         
  -8  -3   2          1.31          0.76         0.37 o                         
  -7  -3   2          7.46          7.62         0.38 o                         
  -6  -3   2          8.82          8.87         0.29 o                         
  -5  -3   2          1.33          1.81         0.12 o                         
  -4  -3   2        189.86        174.07         1.91 o                         
  -3  -3   2        261.73        273.49         2.21 o                         
  -2  -3   2        328.24        345.08         3.12 o                         
  -1  -3   2        174.70        173.79         1.65 o                         
   0  -3   2         99.37        120.27         1.26 o                         
   1  -3   2        776.28        751.17        19.23 o                         
   2  -3   2        213.16        214.88         2.26 o                         
   3  -3   2          0.02          0.06         0.07 o                         
   4  -3   2        749.51        713.73         8.03 o                         
   5  -3   2         27.07         24.12         0.47 o                         
   6  -3   2         20.37         23.40         0.45 o                         
   7  -3   2         10.94          9.21         0.50 o                         
   8  -3   2          2.82          2.46         0.35 o                         
  -8  -2   2          5.72          7.67         0.67 o                         
  -7  -2   2         63.19         66.02         1.89 o                         
  -6  -2   2         15.67         16.61         0.42 o                         
  -5  -2   2        392.55        386.50         4.74 o                         
  -4  -2   2          7.70          5.24         0.13 o                         
  -3  -2   2         45.44         48.70         0.66 o                         
  -2  -2   2         51.49         43.16         0.40 o                         
  -1  -2   2       1848.53       1811.62        40.95 o                         
   0  -2   2        192.60        167.31         1.62 o                         
   1  -2   2        446.88        457.71        24.01 o                         
   2  -2   2        134.84        130.82         1.37 o                         
   3  -2   2          8.71          6.46         0.15 o                         
   4  -2   2        489.66        451.84         4.60 o                         
   5  -2   2         26.52         21.83         0.49 o                         
   6  -2   2          0.02          0.04         0.12 o                         
   7  -2   2          2.84          4.03         0.30 o                         
   8  -2   2          1.54          0.85         0.23 o                         
  -8  -1   2         26.46         28.40         1.05 o                         
  -7  -1   2         46.89         50.48         0.95 o                         
  -6  -1   2         71.35         70.24         1.29 o                         
  -5  -1   2        113.66        112.32         1.31 o                         
  -4  -1   2         38.14         38.27         0.43 o                         
  -3  -1   2        585.09        629.79        10.88 o                         
  -2  -1   2         16.81         17.20         0.22 o                         
  -1  -1   2         99.98         96.53         0.87 o                         
   0  -1   2        994.22        923.68        21.13 o                         
   1  -1   2       1002.53        983.21        26.43 o                         
   2  -1   2        146.29        156.75         1.64 o                         
   3  -1   2          3.31          2.03         0.18 o                         
   4  -1   2          3.35          3.85         0.13 o                         
   5  -1   2        645.30        654.59         7.19 o                         
   6  -1   2         38.22         45.80         0.88 o                         
   7  -1   2         23.64         23.10         0.76 o                         
   8  -1   2          4.95          3.78         0.37 o                         
  -8   0   2         47.85         49.36         1.33 o                         
  -7   0   2          2.86          2.98         0.19 o                         
  -6   0   2          0.17          0.52         0.09 o                         
  -5   0   2        136.49        127.85         1.40 o                         
  -4   0   2         21.74         19.16         0.27 o                         
  -3   0   2        287.24        300.70         2.71 o                         
  -2   0   2        581.85        545.03        12.69 o                         
  -1   0   2       2272.25       2079.02        55.21 o                         
   1   0   2        329.42        279.11         8.06 o                         
   2   0   2        900.76        901.58        37.19 o                         
   3   0   2         49.83         47.69         0.54 o                         
   4   0   2         62.98         55.04         0.66 o                         
   5   0   2         87.95         75.53         1.11 o                         
   6   0   2         26.78         27.34         0.61 o                         
   7   0   2         26.42         27.66         0.67 o                         
   8   0   2          0.46          0.09         0.38 o                         
  -8   1   2         12.71         13.68         0.72 o                         
  -7   1   2        211.78        227.52         3.09 o                         
  -6   1   2         23.45         21.47         0.55 o                         
  -5   1   2         18.12         19.01         0.45 o                         
  -4   1   2          3.16          5.06         0.15 o                         
  -3   1   2         89.73         80.35         0.84 o                         
  -2   1   2       2632.23       2597.85        67.62 o                         
  -1   1   2        103.89         96.10         0.96 o                         
   0   1   2       1648.11       1768.24       194.50 o                         
   1   1   2        917.00        844.38        43.82 o                         
   2   1   2         88.61         93.11         0.85 o                         
   3   1   2          0.33          0.26         0.09 o                         
   4   1   2          0.91          1.56         0.09 o                         
   5   1   2        117.48        116.72         1.72 o                         
   6   1   2          1.09          1.95         0.24 o                         
   7   1   2          0.05          0.05         0.14 o                         
   8   1   2         25.87         21.25         2.09 o                         
  -8   2   2         97.87        105.69         2.43 o                         
  -7   2   2          1.44          1.52         0.19 o                         
  -6   2   2          2.82          2.80         0.31 o                         
  -5   2   2        102.95        101.04         1.43 o                         
  -4   2   2         59.62         64.53         0.80 o                         
  -3   2   2          0.76          1.09         0.09 o                         
  -2   2   2        102.02         90.28         0.96 o                         
  -1   2   2       1790.89       1681.23        38.99 o                         
   0   2   2        440.03        454.72        16.60 o                         
   1   2   2         17.80         19.58         0.25 o                         
   2   2   2        449.84        425.94         4.62 o                         
   3   2   2         19.47         18.59         0.26 o                         
   4   2   2        262.88        263.34         2.91 o                         
   5   2   2        170.40        165.14         2.24 o                         
   6   2   2          5.52          5.45         0.35 o                         
   7   2   2          1.60          1.48         0.19 o                         
   8   2   2          6.13          5.21         0.55 o                         
  -8   3   2          0.56          0.46         0.18 o                         
  -7   3   2        266.88        294.37         4.84 o                         
  -6   3   2         31.13         32.04         0.97 o                         
  -5   3   2         36.41         36.59         0.66 o                         
  -4   3   2          9.00          9.13         0.25 o                         
  -3   3   2         20.68         24.90         0.48 o                         
  -2   3   2       1246.37       1256.01        30.81 o                         
  -1   3   2         19.87         17.36         0.28 o                         
   0   3   2         91.14        109.77         1.12 o                         
   1   3   2        144.82        137.35         1.34 o                         
   2   3   2        100.75        102.32         1.00 o                         
   3   3   2         10.78          8.10         0.18 o                         
   4   3   2          1.12          1.53         0.09 o                         
   5   3   2         15.97         15.28         0.36 o                         
   6   3   2        139.78        145.86         2.37 o                         
   7   3   2          0.65          0.95         0.38 o                         
  -8   4   2          6.86          6.47         0.59 o                         
  -7   4   2         19.39         17.87         0.68 o                         
  -6   4   2          7.79          8.14         0.43 o                         
  -5   4   2          0.40          0.46         0.12 o                         
  -4   4   2         17.25         15.47         0.54 o                         
  -3   4   2          5.20          5.55         0.62 o                         
  -2   4   2         46.46         63.68         0.76 o                         
  -1   4   2        200.05        201.08         1.95 o                         
   0   4   2         18.91         21.05         0.32 o                         
   1   4   2        128.31        132.04         1.36 o                         
   2   4   2          0.24          1.11         0.08 o                         
   3   4   2         52.78         50.94         0.65 o                         
   4   4   2        308.68        310.88         3.54 o                         
   5   4   2          2.57          2.42         0.21 o                         
   6   4   2         35.39         34.83         0.70 o                         
   7   4   2         23.56         25.84         1.49 o                         
  -7   5   2         37.77         43.52         1.47 o                         
  -6   5   2        157.54        169.70         2.63 o                         
  -5   5   2          0.24          0.14         0.15 o                         
  -4   5   2         17.61         32.93         0.89 o                         
  -3   5   2          0.24          0.67         0.14 o                         
  -2   5   2         57.27         63.26         0.94 o                         
  -1   5   2        580.57        579.09         6.40 o                         
   0   5   2          0.25         -0.04         0.14 o                         
   1   5   2         11.22         13.26         0.30 o                         
   2   5   2         11.36         18.85         0.42 o                         
   3   5   2        137.19        130.35         1.62 o                         
   4   5   2          9.76         10.51         0.30 o                         
   5   5   2         12.89         12.97         0.37 o                         
   6   5   2         41.24         41.32         1.38 o                         
   7   5   2          6.04          5.70         0.50 o                         
  -7   6   2         29.25         30.78         0.99 o                         
  -6   6   2         16.69         17.80         0.63 o                         
  -5   6   2          0.02         -0.03         0.41 o                         
  -4   6   2          1.52          1.42         0.33 o                         
  -3   6   2          0.96          1.20         0.22 o                         
  -2   6   2          6.36          8.08         0.34 o                         
  -1   6   2         20.72         23.61         0.47 o                         
   0   6   2        296.05        308.39         3.87 o                         
   1   6   2        164.20        163.29         2.34 o                         
   2   6   2          1.38          0.85         0.12 o                         
   3   6   2        103.34        105.57         1.45 o                         
   4   6   2        112.20        116.20         1.86 o                         
   5   6   2          9.93         12.38         0.48 o                         
   6   6   2         15.39         12.03         0.95 o                         
  -6   7   2         68.97         76.05         1.70 o                         
  -5   7   2         12.63         12.43         0.53 o                         
  -4   7   2         63.01         66.61         1.34 o                         
  -3   7   2          0.53          0.66         0.22 o                         
  -2   7   2          4.66          4.45         0.28 o                         
  -1   7   2        183.36        193.66         2.59 o                         
   0   7   2          1.07          0.62         0.20 o                         
   1   7   2          0.01          0.10         0.18 o                         
   2   7   2         78.80         82.61         1.26 o                         
   3   7   2          1.16          2.46         0.22 o                         
   4   7   2          8.70          8.61         0.39 o                         
   5   7   2          8.23          6.64         0.52 o                         
  -5   8   2          0.05          0.20         0.15 o                         
  -4   8   2          2.60          2.24         0.97 o                         
  -3   8   2         15.70         17.55         0.82 o                         
  -2   8   2          3.04          3.16         0.30 o                         
  -1   8   2          4.58          4.33         0.44 o                         
   0   8   2        135.01        141.90         2.19 o                         
   1   8   2         49.10         51.56         1.11 o                         
   2   8   2          0.04          0.23         0.15 o                         
   3   8   2          9.80          9.45         0.75 o                         
   4   8   2          7.37          4.95         0.40 o                         
  -4   9   2          1.55          0.80         0.20 o                         
  -3   9   2          0.96          0.65         0.50 o                         
  -2   9   2          3.18          2.78         0.44 o                         
  -1   9   2         44.03         47.49         1.05 o                         
   0   9   2          2.05          1.82         0.30 o                         
   1   9   2          6.27          5.74         0.37 o                         
   2   9   2         26.39         27.60         0.93 o                         
   3   9   2          0.32          0.14         0.16 o                         
  -1  10   2         19.03         16.78         2.57 o                         
   0  10   2         11.79          6.93         1.05 o                         
  -2 -10   3          0.54          0.32         0.64 o                         
  -1 -10   3          9.92         10.73         0.57 o                         
   0 -10   3          0.32          0.21         0.18 o                         
   1 -10   3          0.38          0.08         0.20 o                         
   2 -10   3        103.28        106.54         2.45 o                         
  -4  -9   3         10.11          9.99         0.97 o                         
  -3  -9   3          1.61          1.11         0.27 o                         
  -2  -9   3         10.54         11.31         0.54 o                         
  -1  -9   3          4.78          5.20         0.34 o                         
   0  -9   3         24.43         26.18         1.33 o                         
   1  -9   3          6.64          8.22         0.42 o                         
   2  -9   3          9.40          9.82         0.71 o                         
   3  -9   3         78.42         83.40         1.98 o                         
   4  -9   3          0.37          0.23         0.18 o                         
  -5  -8   3          7.61          5.43         0.59 o                         
  -4  -8   3          0.40          0.18         0.19 o                         
  -3  -8   3         48.18         47.30         1.50 o                         
  -2  -8   3          0.41          0.43         0.10 o                         
  -1  -8   3         21.22         22.48         0.75 o                         
   0  -8   3          5.83          6.77         0.63 o                         
   1  -8   3         15.57         15.08         0.51 o                         
   2  -8   3        151.79        159.62         2.46 o                         
   3  -8   3         14.62         14.56         0.92 o                         
   4  -8   3         39.97         43.46         1.10 o                         
   5  -8   3         10.86         12.11         0.67 o                         
  -6  -7   3          0.20          0.13         0.18 o                         
  -5  -7   3          0.53          0.03         0.27 o                         
  -4  -7   3         39.50         37.86         1.25 o                         
  -3  -7   3          7.07          8.39         0.35 o                         
  -2  -7   3         62.27         62.22         0.87 o                         
  -1  -7   3          5.13          5.26         0.28 o                         
   0  -7   3          0.02          0.11         0.15 o                         
   1  -7   3         22.78         24.12         0.88 o                         
   2  -7   3         15.25         13.54         0.56 o                         
   3  -7   3         44.96         43.62         1.20 o                         
   4  -7   3         11.37         12.53         0.51 o                         
   5  -7   3         46.18         45.50         1.08 o                         
   6  -7   3          4.06          4.16         0.36 o                         
  -7  -6   3          3.81          4.72         0.89 o                         
  -6  -6   3         26.23         29.38         1.06 o                         
  -5  -6   3          5.58          5.80         0.30 o                         
  -4  -6   3        192.24        204.57         3.00 o                         
  -3  -6   3          5.61         25.55         1.65 o                         
  -2  -6   3         77.51         78.54         1.06 o                         
  -1  -6   3         47.35         47.48         0.79 o                         
   0  -6   3        102.97        102.59         1.40 o                         
   1  -6   3         14.69         15.93         0.36 o                         
   2  -6   3         25.50         33.64         0.71 o                         
   3  -6   3        137.98        147.72         2.22 o                         
   4  -6   3        143.29        149.02         2.20 o                         
   5  -6   3          6.96          7.46         0.39 o                         
   6  -6   3         26.04         23.01         0.75 o                         
   7  -6   3         15.73         14.39         1.02 o                         
  -7  -5   3          0.02          0.23         0.26 o                         
  -6  -5   3          0.02         -0.07         0.12 o                         
  -5  -5   3         28.00         27.48         0.57 o                         
  -4  -5   3        234.46        244.90         3.27 o                         
  -3  -5   3        227.52        231.75         2.92 o                         
  -2  -5   3          6.85          7.97         0.19 o                         
  -1  -5   3          1.23          0.65         0.09 o                         
   0  -5   3        171.80        166.05         1.93 o                         
   1  -5   3         43.06         48.33         0.66 o                         
   2  -5   3          7.92          8.62         0.27 o                         
   3  -5   3          4.77          7.41         0.40 o                         
   4  -5   3          1.04          1.66         0.16 o                         
   5  -5   3          7.58          7.40         0.32 o                         
   6  -5   3          0.04         -0.03         0.26 o                         
   7  -5   3          3.68          2.76         0.27 o                         
  -8  -4   3          0.00         -0.09         0.36 o                         
  -7  -4   3          1.43          1.97         0.30 o                         
  -6  -4   3          3.71          3.89         0.22 o                         
  -5  -4   3         11.12         10.75         0.30 o                         
  -4  -4   3        270.90        283.29         3.18 o                         
  -3  -4   3        140.25        152.53         1.54 o                         
  -2  -4   3         91.67         99.57         1.16 o                         
  -1  -4   3        180.63        164.80         1.58 o                         
   0  -4   3          5.14          5.76         0.23 o                         
   1  -4   3          0.10          0.22         0.07 o                         
   2  -4   3        817.06        880.47        12.21 o                         
   3  -4   3         36.41         33.82         0.59 o                         
   4  -4   3        157.63        163.41         2.04 o                         
   5  -4   3         56.42         54.79         1.27 o                         
   6  -4   3          2.93          3.09         0.23 o                         
   7  -4   3         70.29         71.28         1.77 o                         
  -8  -3   3         29.69         35.76         3.25 o                         
  -7  -3   3          3.47          3.42         0.24 o                         
  -6  -3   3          0.01          0.23         0.06 o                         
  -5  -3   3        125.28        123.37         2.11 o                         
  -4  -3   3        138.83        155.10         1.77 o                         
  -3  -3   3         67.90         71.01         0.73 o                         
  -2  -3   3         14.95          9.91         0.19 o                         
  -1  -3   3         33.02         32.47         0.38 o                         
   0  -3   3        154.40        157.77         1.58 o                         
   1  -3   3        252.21        267.56         2.64 o                         
   2  -3   3         19.83         20.98         0.33 o                         
   3  -3   3        438.34        468.11         4.60 o                         
   4  -3   3         85.19         77.38         1.01 o                         
   5  -3   3          4.79          3.99         0.19 o                         
   6  -3   3         10.24         11.50         0.40 o                         
   7  -3   3         33.13         34.04         1.01 o                         
   8  -3   3         18.82         15.44         1.21 o                         
  -8  -2   3         83.03         94.84         3.63 o                         
  -7  -2   3          8.82          9.19         0.43 o                         
  -6  -2   3         21.50         19.28         0.42 o                         
  -5  -2   3         21.26         21.33         0.36 o                         
  -4  -2   3        248.00        235.14         2.54 o                         
  -3  -2   3        554.28        607.43         8.65 o                         
  -2  -2   3          9.30         15.95         0.23 o                         
  -1  -2   3          0.21          0.40         0.04 o                         
   0  -2   3          0.05          0.40         0.04 o                         
   1  -2   3       1842.92       2029.24       113.14 o                         
   2  -2   3        240.50        271.02         2.66 o                         
   3  -2   3        378.99        419.13         4.31 o                         
   4  -2   3        168.41        173.71         2.00 o                         
   5  -2   3          1.56          2.81         0.17 o                         
   6  -2   3          2.34          1.26         0.18 o                         
   7  -2   3         38.09         39.26         1.10 o                         
   8  -2   3         10.60          9.44         0.71 o                         
  -8  -1   3         55.04         64.29         2.05 o                         
  -7  -1   3         29.53         30.63         0.62 o                         
  -6  -1   3         56.13         57.80         1.14 o                         
  -5  -1   3        199.80        207.17         2.70 o                         
  -4  -1   3          1.28          5.07         0.16 o                         
  -2  -1   3        278.12        258.74         2.94 o                         
  -1  -1   3       1771.13       1636.96        50.41 o                         
   0  -1   3        612.50        568.95        15.66 o                         
   1  -1   3        120.44        111.90         1.18 o                         
   2  -1   3        316.57        336.51         3.71 o                         
   3  -1   3          0.06          1.01         0.09 o                         
   4  -1   3         38.83         48.65         0.72 o                         
   5  -1   3          0.38          0.13         0.11 o                         
   6  -1   3          2.36          3.18         0.18 o                         
   7  -1   3         37.89         37.35         0.81 o                         
   8  -1   3          0.68          0.61         0.28 o                         
  -8   0   3         39.50         44.43         1.14 o                         
  -7   0   3         19.14         20.66         0.47 o                         
  -6   0   3          1.10          1.70         0.13 o                         
  -5   0   3          0.01          0.28         0.05 o                         
  -4   0   3         97.02        103.53         1.04 o                         
  -3   0   3         74.25         71.08         0.72 o                         
  -2   0   3       1304.66       1237.24        35.52 o                         
  -1   0   3          2.50          2.76         0.09 o                         
   0   0   3        354.03        341.30         8.40 o                         
   1   0   3         52.33         45.52         0.55 o                         
   2   0   3         81.61         81.92         0.92 o                         
   3   0   3       2521.91       2628.39        69.06 o                         
   4   0   3         72.44         68.84         0.81 o                         
   5   0   3          5.54         10.01         0.32 o                         
   6   0   3          0.42          1.65         0.17 o                         
   7   0   3          2.35          2.91         0.29 o                         
   8   0   3         37.64         39.20         2.14 o                         
  -8   1   3         77.31         91.71         2.10 o                         
  -7   1   3          0.02          1.15         0.34 o                         
  -6   1   3          3.59          3.83         0.22 o                         
  -5   1   3         25.80         23.72         0.47 o                         
  -4   1   3        132.47        138.06         1.45 o                         
  -3   1   3        602.36        682.82        10.03 o                         
  -2   1   3         49.19         67.13         0.71 o                         
  -1   1   3        333.55        305.67        13.84 o                         
   0   1   3          0.08          0.09         0.03 o                         
   1   1   3         32.33         22.10         0.25 o                         
   2   1   3        246.39        262.18         2.58 o                         
   3   1   3         23.13         21.58         0.42 o                         
   4   1   3         29.36         37.53         0.57 o                         
   5   1   3        101.57        105.12         1.57 o                         
   6   1   3         46.28         46.05         1.02 o                         
   7   1   3         11.93         12.58         0.66 o                         
   8   1   3          1.86          1.26         0.45 o                         
  -8   2   3          0.12          0.06         0.37 o                         
  -7   2   3         19.79         19.51         0.77 o                         
  -6   2   3         46.92         45.00         0.89 o                         
  -5   2   3         22.67         28.27         0.69 o                         
  -4   2   3         98.25        108.24         1.25 o                         
  -3   2   3         16.87         18.42         0.27 o                         
  -2   2   3         27.63         33.08         0.40 o                         
  -1   2   3         88.28         90.69         0.97 o                         
   0   2   3        171.59        159.07         1.58 o                         
   1   2   3         36.79         35.46         0.38 o                         
   2   2   3        129.98        146.07         1.36 o                         
   3   2   3        168.89        196.17         1.71 o                         
   4   2   3        176.08        179.07         2.27 o                         
   5   2   3         29.82         25.83         0.73 o                         
   6   2   3          4.44          5.34         0.32 o                         
   7   2   3         62.91         61.67         1.70 o                         
   8   2   3         59.75         59.84         4.06 o                         
  -8   3   3          9.57         11.31         0.83 o                         
  -7   3   3         23.38         27.74         0.74 o                         
  -6   3   3         10.39         12.36         0.57 o                         
  -5   3   3        136.13        138.79         1.92 o                         
  -4   3   3          2.48          2.28         0.14 o                         
  -3   3   3          6.51          5.28         0.17 o                         
  -2   3   3       1540.91       1624.48        45.01 o                         
  -1   3   3         11.41         14.31         0.33 o                         
   0   3   3         47.63         49.15         0.66 o                         
   1   3   3         73.26         69.88         0.77 o                         
   2   3   3          8.56          8.87         0.15 o                         
   3   3   3         38.09         37.05         0.49 o                         
   4   3   3        179.91        164.79         1.76 o                         
   5   3   3         17.38         18.31         0.61 o                         
   6   3   3         19.45         20.17         0.55 o                         
   7   3   3          1.37          1.21         0.53 o                         
  -8   4   3          0.39          0.63         0.18 o                         
  -7   4   3          5.07          4.27         0.33 o                         
  -6   4   3          3.34          3.20         0.37 o                         
  -5   4   3          3.80          4.22         0.24 o                         
  -4   4   3          0.02         -0.11         0.15 o                         
  -3   4   3         17.11         17.34         0.48 o                         
  -1   4   3        807.28        815.18        10.80 o                         
   0   4   3        292.90        278.59         2.72 o                         
   1   4   3        107.86        115.86         1.18 o                         
   2   4   3          1.24          0.79         0.07 o                         
   3   4   3          9.60          5.17         0.17 o                         
   4   4   3        315.41        335.65         3.61 o                         
   5   4   3         36.43         34.99         0.95 o                         
   6   4   3          0.28          0.17         0.25 o                         
   7   4   3         18.12         15.38         0.86 o                         
  -7   5   3         31.83         39.36         1.47 o                         
  -6   5   3          2.58          2.38         0.28 o                         
  -5   5   3         16.35         16.23         0.45 o                         
  -4   5   3         47.72         48.15         0.89 o                         
  -3   5   3         32.52         27.70         0.59 o                         
  -2   5   3        137.83        149.83         2.19 o                         
  -1   5   3          0.31          0.89         0.16 o                         
   0   5   3         50.37         49.68         0.75 o                         
   1   5   3          8.89         12.86         0.31 o                         
   2   5   3        123.99        123.85         1.53 o                         
   3   5   3         19.01         17.31         0.52 o                         
   4   5   3        234.10        233.29         2.76 o                         
   5   5   3         24.74         25.08         0.57 o                         
   6   5   3          0.57          0.45         0.24 o                         
  -7   6   3          9.67          9.96         0.49 o                         
  -6   6   3         16.18         14.71         0.61 o                         
  -5   6   3          5.16          4.70         0.32 o                         
  -4   6   3          2.33          1.66         0.23 o                         
  -3   6   3          0.54          1.53         0.23 o                         
  -2   6   3          0.83          0.90         0.21 o                         
  -1   6   3         23.55         29.13         0.72 o                         
   0   6   3          1.09         13.36         0.61 o                         
   1   6   3        120.69        130.43         1.84 o                         
   2   6   3         43.58         40.98         0.73 o                         
   3   6   3         63.50         61.56         0.90 o                         
   4   6   3        108.62        112.83         1.74 o                         
   5   6   3         87.17         89.44         1.71 o                         
   6   6   3          0.00          0.10         0.13 o                         
  -6   7   3         42.51         45.52         1.70 o                         
  -5   7   3         13.57         14.04         0.56 o                         
  -4   7   3         11.09         10.42         0.53 o                         
  -3   7   3          0.17         -0.12         0.41 o                         
  -2   7   3          2.22          3.34         0.24 o                         
  -1   7   3         96.31         96.48         1.61 o                         
   0   7   3          3.99          4.19         0.39 o                         
   1   7   3         27.80         27.99         0.78 o                         
   2   7   3         54.15         54.27         1.55 o                         
   3   7   3         20.95         20.26         0.44 o                         
   4   7   3         41.54         41.27         1.28 o                         
   5   7   3          0.21         -0.07         0.11 o                         
  -5   8   3         28.97         28.07         0.97 o                         
  -4   8   3         13.15         14.36         0.91 o                         
  -3   8   3          0.01         -0.04         0.67 o                         
  -2   8   3          0.04         -0.06         0.39 o                         
  -1   8   3          0.82          0.75         0.29 o                         
   0   8   3         92.15         91.60         1.93 o                         
   1   8   3          0.49          0.61         0.29 o                         
   2   8   3          0.36          0.16         0.10 o                         
   3   8   3         15.62         14.54         0.61 o                         
   4   8   3          3.94          1.75         0.26 o                         
  -4   9   3          0.34          0.20         0.17 o                         
  -3   9   3          1.09          0.80         0.89 o                         
  -2   9   3          0.12          0.13         0.44 o                         
  -1   9   3         16.74         15.05         0.67 o                         
   0   9   3          9.62         11.19         0.63 o                         
   1   9   3         13.36         11.92         0.67 o                         
   2   9   3          5.45          4.61         0.34 o                         
   3   9   3         11.31          6.43         1.29 o                         
  -2 -10   4          0.76          0.52         0.38 o                         
  -1 -10   4         22.52         22.63         1.02 o                         
   0 -10   4          3.44          2.16         0.32 o                         
   1 -10   4         12.08         10.63         0.62 o                         
   2 -10   4          0.13          0.14         0.22 o                         
  -4  -9   4          2.31          2.48         0.34 o                         
  -3  -9   4          1.67          1.30         0.24 o                         
  -2  -9   4          8.05          8.36         0.48 o                         
  -1  -9   4         34.41         35.26         1.16 o                         
   0  -9   4         26.34         26.85         0.97 o                         
   1  -9   4          0.00          0.04         0.15 o                         
   2  -9   4          2.05          1.30         0.28 o                         
   3  -9   4          7.80          8.07         1.00 o                         
   4  -9   4          0.40          0.01         0.17 o                         
  -5  -8   4         62.34         42.90         3.52 o                         
  -4  -8   4         13.88         15.23         0.98 o                         
  -3  -8   4          5.88          5.63         0.47 o                         
  -2  -8   4          5.60          5.90         0.20 o                         
  -1  -8   4          3.06          3.23         0.24 o                         
   0  -8   4          8.44          8.25         0.46 o                         
   1  -8   4        127.23        143.97         2.40 o                         
   2  -8   4         22.96         23.92         0.91 o                         
   3  -8   4          9.85         10.74         0.73 o                         
   4  -8   4          3.12          4.56         0.55 o                         
   5  -8   4          0.97          0.56         0.21 o                         
  -6  -7   4         11.70         11.35         0.71 o                         
  -5  -7   4         88.32         90.09         2.78 o                         
  -4  -7   4          1.20          0.86         0.19 o                         
  -3  -7   4         26.48         27.41         0.63 o                         
  -2  -7   4         40.29         44.04         0.66 o                         
  -1  -7   4         70.08         68.54         1.15 o                         
   0  -7   4         38.25         39.72         0.97 o                         
   1  -7   4          0.82          1.34         0.18 o                         
   2  -7   4          0.18          0.08         0.44 o                         
   3  -7   4          6.92          7.96         0.42 o                         
   4  -7   4         49.09         48.25         1.01 o                         
   5  -7   4         52.77         54.27         1.75 o                         
   6  -7   4          1.90          1.13         0.24 o                         
  -7  -6   4          2.65          2.46         0.43 o                         
  -6  -6   4          8.50          8.37         0.50 o                         
  -5  -6   4          3.22          3.55         0.26 o                         
  -4  -6   4         13.68         17.44         0.40 o                         
  -3  -6   4         91.11         92.78         1.39 o                         
  -2  -6   4        139.30        138.28         1.71 o                         
  -1  -6   4          2.00          2.30         0.22 o                         
   0  -6   4          3.19          5.13         0.22 o                         
   1  -6   4        251.95        267.80         3.35 o                         
   2  -6   4         22.84         21.02         0.52 o                         
   3  -6   4         14.66         15.16         0.44 o                         
   4  -6   4          1.60          0.92         0.20 o                         
   5  -6   4         14.49         13.43         0.56 o                         
   6  -6   4          6.14          7.25         0.39 o                         
   7  -6   4         13.14          7.19         2.84 o                         
  -7  -5   4          1.44          1.57         0.37 o                         
  -6  -5   4          4.23          4.72         0.31 o                         
  -5  -5   4         17.63         18.96         0.43 o                         
  -4  -5   4        524.51        533.65         6.71 o                         
  -3  -5   4         23.21         25.11         0.68 o                         
  -2  -5   4         98.37         98.01         1.31 o                         
  -1  -5   4         96.08        101.22         1.22 o                         
   0  -5   4         22.79         23.50         0.47 o                         
   1  -5   4        201.56        196.93         2.42 o                         
   2  -5   4         23.07         18.96         0.52 o                         
   3  -5   4          1.35          2.00         0.30 o                         
   4  -5   4         57.25         56.97         1.29 o                         
   5  -5   4          6.95          6.55         0.32 o                         
   6  -5   4         25.29         24.38         0.83 o                         
   7  -5   4          0.02          0.03         0.15 o                         
  -8  -4   4          0.26          0.28         0.37 o                         
  -7  -4   4         31.56         32.94         0.98 o                         
  -6  -4   4          0.36          0.47         0.11 o                         
  -5  -4   4         51.21         51.67         0.89 o                         
  -4  -4   4         60.60         65.82         1.02 o                         
  -3  -4   4        361.02        360.70         3.50 o                         
  -2  -4   4         49.97         56.52         0.66 o                         
  -1  -4   4          9.53          8.14         0.17 o                         
   0  -4   4        148.30        142.13         1.45 o                         
   1  -4   4         81.83         89.98         1.02 o                         
   2  -4   4       1022.74       1068.94        16.90 o                         
   3  -4   4         22.06         20.07         0.43 o                         
   4  -4   4         39.85         40.10         0.73 o                         
   5  -4   4          0.19          0.14         0.14 o                         
   6  -4   4          0.52          0.42         0.17 o                         
   7  -4   4         35.95         42.93         1.12 o                         
  -8  -3   4         12.76         11.93         1.25 o                         
  -7  -3   4          9.48         10.94         0.46 o                         
  -6  -3   4         10.74         11.35         0.30 o                         
  -5  -3   4          0.34          0.25         0.10 o                         
  -4  -3   4        965.08        987.17        24.86 o                         
  -3  -3   4         12.66         17.47         0.25 o                         
  -2  -3   4        199.34        204.15         1.90 o                         
  -1  -3   4        473.00        493.00         6.70 o                         
   0  -3   4          8.99          7.66         0.18 o                         
   1  -3   4        393.02        363.57         4.03 o                         
   2  -3   4        106.31        111.74         1.20 o                         
   3  -3   4          9.13         10.47         0.26 o                         
   4  -3   4          2.99          1.98         0.13 o                         
   5  -3   4         50.73         51.79         0.78 o                         
   6  -3   4         23.71         23.67         0.65 o                         
   7  -3   4         18.14         19.23         0.86 o                         
   8  -3   4         40.82         28.07         1.92 o                         
  -8  -2   4          4.94          5.38         0.62 o                         
  -7  -2   4         57.32         57.09         1.63 o                         
  -6  -2   4          0.07          0.08         0.08 o                         
  -5  -2   4         13.69         12.60         0.30 o                         
  -4  -2   4        131.41        123.25         1.46 o                         
  -3  -2   4        552.77        551.42         6.91 o                         
  -2  -2   4        548.54        554.30        10.33 o                         
  -1  -2   4         44.13         45.50         0.47 o                         
   0  -2   4        469.78        466.79        13.15 o                         
   1  -2   4         18.29         16.79         0.37 o                         
   2  -2   4       2582.91       2639.51        60.63 o                         
   3  -2   4         17.99         19.20         0.33 o                         
   4  -2   4         45.46         40.57         0.67 o                         
   5  -2   4         13.76         10.98         0.52 o                         
   6  -2   4          0.31          0.49         0.13 o                         
   7  -2   4        101.39        109.30         3.39 o                         
   8  -2   4         21.59         16.76         1.74 o                         
  -8  -1   4         36.50         41.61         1.45 o                         
  -7  -1   4          2.15          2.37         0.18 o                         
  -6  -1   4         22.65         23.80         0.48 o                         
  -5  -1   4         16.39         19.05         0.35 o                         
  -4  -1   4        350.98        400.17         4.09 o                         
  -2  -1   4         23.61         20.20         0.23 o                         
  -1  -1   4        995.35        986.55        22.55 o                         
   0  -1   4        237.57        250.40        10.78 o                         
   1  -1   4        583.92        523.86        48.29 o                         
   2  -1   4        103.62        121.75         1.50 o                         
   3  -1   4          0.07          0.15         0.04 o                         
   4  -1   4         26.65         28.54         0.48 o                         
   5  -1   4         23.70         24.75         0.62 o                         
   6  -1   4          1.71          1.92         0.21 o                         
   7  -1   4          5.56          5.25         0.35 o                         
   8  -1   4         32.03         23.29         1.26 o                         
  -8   0   4          4.73          4.55         0.36 o                         
  -7   0   4          0.90          1.03         0.17 o                         
  -6   0   4          0.24          0.86         0.10 o                         
  -5   0   4          5.21         11.59         0.57 o                         
  -4   0   4        162.73        161.12         1.48 o                         
  -3   0   4        114.09        141.31         1.31 o                         
  -2   0   4        741.46        733.67        17.11 o                         
  -1   0   4        388.49        353.93        10.17 o                         
   0   0   4          3.35          3.39         0.10 o                         
   1   0   4        162.34        156.32         1.89 o                         
   2   0   4          7.48          8.59         0.18 o                         
   3   0   4        867.33        879.30        20.99 o                         
   4   0   4          4.47          5.64         0.23 o                         
   5   0   4          0.44          0.29         0.11 o                         
   6   0   4          3.62          4.84         0.26 o                         
   7   0   4         71.19         78.30         1.84 o                         
   8   0   4          6.89          5.05         0.73 o                         
  -8   1   4         14.31         18.86         0.68 o                         
  -7   1   4          0.26          0.81         0.15 o                         
  -6   1   4         14.23         13.65         0.36 o                         
  -5   1   4        100.55        102.77         1.34 o                         
  -4   1   4          8.27          9.40         0.20 o                         
  -3   1   4       1121.97       1158.24        31.11 o                         
  -2   1   4         54.84         47.96         0.52 o                         
  -1   1   4        101.74         91.65         0.91 o                         
   0   1   4        317.52        319.38         9.78 o                         
   1   1   4          1.52          0.02         0.02 o                         
   2   1   4        232.76        236.52         2.29 o                         
   3   1   4        286.42        304.11         3.00 o                         
   4   1   4        221.54        224.30         2.61 o                         
   5   1   4         54.61         50.16         0.84 o                         
   6   1   4         12.43         13.81         0.36 o                         
   7   1   4         20.99         18.42         0.66 o                         
   8   1   4          1.91          1.75         0.38 o                         
  -8   2   4          7.34          8.53         0.52 o                         
  -7   2   4          2.83          2.81         0.25 o                         
  -6   2   4         44.28         42.33         0.77 o                         
  -5   2   4         60.94         58.40         0.89 o                         
  -4   2   4         14.80         22.81         0.62 o                         
  -3   2   4          5.71          3.18         0.14 o                         
  -2   2   4        698.99        686.70        15.48 o                         
  -1   2   4        468.37        436.38         6.18 o                         
   0   2   4        131.67        154.01         1.56 o                         
   1   2   4        476.56        522.30         9.57 o                         
   2   2   4          4.53          6.08         0.12 o                         
   3   2   4        807.35        867.78        12.06 o                         
   4   2   4         53.13         43.39         0.64 o                         
   5   2   4         14.57         14.60         0.53 o                         
   6   2   4          7.80          7.59         0.58 o                         
   7   2   4         22.66         23.70         1.42 o                         
  -8   3   4         13.13         12.58         1.04 o                         
  -7   3   4          0.11          0.04         0.19 o                         
  -6   3   4          3.63          4.75         0.33 o                         
  -5   3   4         41.30         43.23         0.94 o                         
  -4   3   4         99.92         91.46         1.24 o                         
  -3   3   4          7.00          3.13         0.14 o                         
  -2   3   4          6.56          8.09         0.26 o                         
  -1   3   4          4.22          4.10         0.15 o                         
   0   3   4         31.63         34.99         0.45 o                         
   1   3   4          4.52          4.25         0.15 o                         
   2   3   4         21.42         23.07         0.29 o                         
   3   3   4         12.04         14.39         0.30 o                         
   4   3   4         72.25         71.05         0.97 o                         
   5   3   4        160.69        160.00         2.62 o                         
   6   3   4          1.38          1.58         0.39 o                         
   7   3   4         11.10          8.36         0.93 o                         
  -8   4   4          7.59          7.12         0.57 o                         
  -7   4   4         26.82         26.10         1.06 o                         
  -6   4   4          2.47          2.99         0.35 o                         
  -5   4   4         21.72         22.46         0.51 o                         
  -4   4   4         77.54         74.22         1.08 o                         
  -3   4   4          6.23          4.05         0.24 o                         
  -2   4   4         16.53         11.23         0.25 o                         
  -1   4   4         20.72         20.10         0.38 o                         
   0   4   4          9.21         14.49         0.25 o                         
   1   4   4        108.19        109.87         1.18 o                         
   2   4   4         11.17         12.29         0.23 o                         
   3   4   4         14.27         16.12         0.32 o                         
   4   4   4          1.73          3.04         0.15 o                         
   5   4   4          1.49          1.12         0.18 o                         
   6   4   4          0.41          0.45         0.53 o                         
   7   4   4          0.66          0.16         0.48 o                         
  -7   5   4          0.19         -0.04         0.15 o                         
  -6   5   4          9.00          9.00         0.90 o                         
  -5   5   4         36.46         33.62         0.70 o                         
  -4   5   4          4.01          6.20         0.31 o                         
  -3   5   4         89.64         82.84         1.24 o                         
  -2   5   4        143.97        144.72         1.79 o                         
  -1   5   4          3.27          4.16         0.26 o                         
   0   5   4         75.34         75.24         1.05 o                         
   1   5   4          0.19          0.36         0.09 o                         
   2   5   4          1.40          2.37         0.11 o                         
   3   5   4          8.61          7.15         0.27 o                         
   4   5   4          0.23          0.23         0.15 o                         
   5   5   4          0.47          0.65         0.10 o                         
   6   5   4         10.28          9.93         1.30 o                         
  -7   6   4          2.70          2.79         0.28 o                         
  -6   6   4          0.86          0.67         0.17 o                         
  -5   6   4          0.53          0.52         0.20 o                         
  -4   6   4         34.32         32.64         0.72 o                         
  -3   6   4          1.61          1.66         0.28 o                         
  -2   6   4          1.85          1.61         0.17 o                         
  -1   6   4        109.72        111.61         1.62 o                         
   0   6   4         81.65         80.60         1.29 o                         
   1   6   4          7.97          7.32         0.26 o                         
   2   6   4          2.11          2.02         0.14 o                         
   3   6   4          2.74          4.03         0.21 o                         
   4   6   4          0.09          0.11         0.11 o                         
   5   6   4          1.63          2.18         0.39 o                         
   6   6   4          0.08          0.31         0.17 o                         
  -6   7   4          4.28          3.74         0.31 o                         
  -5   7   4         35.60         34.64         1.59 o                         
  -4   7   4          0.01         -0.20         0.35 o                         
  -3   7   4          0.03          0.02         0.32 o                         
  -2   7   4         11.05         10.42         0.62 o                         
  -1   7   4          1.92          2.15         0.21 o                         
   0   7   4          2.26          2.25         0.27 o                         
   1   7   4          9.68          9.11         0.39 o                         
   2   7   4         25.60         24.54         0.57 o                         
   3   7   4          8.20          8.24         0.30 o                         
   4   7   4          0.42          0.20         0.30 o                         
   5   7   4          3.30          2.58         0.25 o                         
  -5   8   4          0.87          0.55         0.17 o                         
  -4   8   4         23.73         25.83         1.63 o                         
  -3   8   4          2.29          2.01         0.49 o                         
  -2   8   4          0.96          0.97         0.59 o                         
  -1   8   4          0.36          0.31         0.34 o                         
   0   8   4          4.20          5.39         0.64 o                         
   1   8   4         16.06         15.61         0.70 o                         
   2   8   4          0.97          0.98         0.16 o                         
   3   8   4          3.09          3.20         0.27 o                         
   4   8   4          0.16         -0.06         0.11 o                         
  -3   9   4          1.25          0.93         0.35 o                         
  -2   9   4          1.37          0.70         0.24 o                         
  -1   9   4         11.45         11.19         0.65 o                         
   0   9   4          5.80          6.92         0.53 o                         
   1   9   4          0.00         -0.05         0.11 o                         
   2   9   4          0.23          0.26         0.13 o                         
  -2 -10   5          0.04          0.11         0.54 o                         
  -1 -10   5         39.84         39.33         2.02 o                         
   0 -10   5        108.94        119.24         4.52 o                         
   1 -10   5          5.03          4.54         0.43 o                         
   2 -10   5          7.79          4.99         0.64 o                         
  -4  -9   5          1.19          0.67         0.22 o                         
  -3  -9   5          2.83          1.97         0.26 o                         
  -2  -9   5         10.69         11.61         0.69 o                         
  -1  -9   5          6.40          6.10         0.60 o                         
   0  -9   5         18.55         18.80         0.84 o                         
   1  -9   5          2.44          2.41         0.25 o                         
   2  -9   5          2.22          2.48         0.27 o                         
   3  -9   5          1.20          1.09         0.57 o                         
   4  -9   5          5.05          5.80         0.43 o                         
  -5  -8   5         12.15          7.53         0.87 o                         
  -4  -8   5          2.64          1.90         0.28 o                         
  -3  -8   5          1.39          1.18         0.20 o                         
  -2  -8   5         14.46         18.31         0.48 o                         
  -1  -8   5         83.53         88.52         1.39 o                         
   0  -8   5         54.15         56.16         1.08 o                         
   1  -8   5         17.97         16.37         0.55 o                         
   2  -8   5          2.37          3.21         0.30 o                         
   3  -8   5          3.77          3.17         0.30 o                         
   4  -8   5          2.60          2.86         0.87 o                         
   5  -8   5         31.61         33.90         1.04 o                         
  -6  -7   5          7.82          5.91         0.56 o                         
  -5  -7   5         51.28         52.28         1.27 o                         
  -4  -7   5          1.94          2.34         0.34 o                         
  -3  -7   5         12.39         14.74         0.45 o                         
  -2  -7   5         11.89         12.81         0.37 o                         
  -1  -7   5          0.06         -0.15         0.15 o                         
   0  -7   5         20.24         19.81         0.49 o                         
   1  -7   5         10.21          8.85         0.36 o                         
   2  -7   5          0.03          5.56         2.88 o                         
   3  -7   5          0.72          1.11         0.50 o                         
   4  -7   5          4.33          4.58         0.32 o                         
   5  -7   5         18.64         17.41         1.22 o                         
   6  -7   5         16.88         16.46         0.68 o                         
  -7  -6   5          4.71          3.43         0.52 o                         
  -6  -6   5          1.00          0.80         0.22 o                         
  -5  -6   5         39.71         43.01         1.15 o                         
  -4  -6   5          4.18          3.86         0.21 o                         
  -3  -6   5         28.47         25.35         0.58 o                         
  -2  -6   5          0.66          0.20         0.14 o                         
  -1  -6   5        151.56        152.02         1.89 o                         
   0  -6   5         57.12         62.19         0.91 o                         
   1  -6   5        273.89        292.52         3.63 o                         
   2  -6   5         54.10         53.73         1.01 o                         
   3  -6   5         19.63         19.03         0.50 o                         
   4  -6   5          2.95          2.87         0.23 o                         
   5  -6   5         14.98         17.47         0.76 o                         
   6  -6   5         64.37         76.21         1.40 o                         
  -7  -5   5         17.92         20.21         1.42 o                         
  -6  -5   5         21.71         22.96         0.68 o                         
  -5  -5   5         22.77         23.55         0.51 o                         
  -4  -5   5         34.47         31.60         0.54 o                         
  -3  -5   5        143.06        145.05         1.97 o                         
  -2  -5   5         23.11         22.60         0.40 o                         
  -1  -5   5         62.71         67.85         0.85 o                         
   0  -5   5         29.14         31.36         0.51 o                         
   1  -5   5          5.39          5.36         0.26 o                         
   2  -5   5         30.93         26.67         0.72 o                         
   3  -5   5          5.91          6.77         0.45 o                         
   4  -5   5          9.24         14.93         0.53 o                         
   5  -5   5          3.03          3.02         0.25 o                         
   6  -5   5          1.37          0.84         0.18 o                         
   7  -5   5         66.50         76.72         2.24 o                         
  -8  -4   5          4.69          5.09         0.80 o                         
  -7  -4   5         25.49         25.78         1.56 o                         
  -6  -4   5         39.31         39.67         0.85 o                         
  -5  -4   5          1.51          1.42         0.16 o                         
  -4  -4   5          0.03          1.56         0.12 o                         
  -3  -4   5         29.47         29.62         0.40 o                         
  -2  -4   5          2.65          2.03         0.10 o                         
  -1  -4   5         46.59         44.70         0.54 o                         
   0  -4   5         15.14         16.03         0.27 o                         
   1  -4   5         72.40         88.08         1.02 o                         
   2  -4   5         57.96         55.18         0.79 o                         
   3  -4   5         67.30         61.46         0.93 o                         
   4  -4   5         78.49         72.48         1.12 o                         
   5  -4   5         10.34         10.40         0.54 o                         
   6  -4   5         80.92         90.57         1.58 o                         
   7  -4   5         19.85         22.07         0.78 o                         
  -8  -3   5          0.29         -0.05         0.29 o                         
  -7  -3   5          9.18         10.47         0.65 o                         
  -6  -3   5          2.53          2.91         0.23 o                         
  -5  -3   5          6.06          9.54         0.36 o                         
  -4  -3   5         22.85         24.72         0.44 o                         
  -3  -3   5         30.51         26.55         0.35 o                         
  -2  -3   5        109.47        110.64         1.07 o                         
  -1  -3   5        290.48        297.93         2.90 o                         
   0  -3   5         83.69         88.11         0.97 o                         
   1  -3   5        178.39        187.44         1.95 o                         
   2  -3   5         17.28         17.46         0.51 o                         
   3  -3   5          3.28          2.77         0.21 o                         
   4  -3   5         14.28         15.31         0.34 o                         
   5  -3   5         17.60         18.34         0.44 o                         
   6  -3   5         18.89         20.01         0.47 o                         
   7  -3   5          1.11          2.23         0.23 o                         
  -8  -2   5          4.46          6.43         0.69 o                         
  -7  -2   5         13.50         13.89         0.50 o                         
  -6  -2   5         13.60         12.81         0.39 o                         
  -5  -2   5         16.75         15.51         0.37 o                         
  -4  -2   5         22.05         27.24         0.42 o                         
  -3  -2   5        124.02        124.68         1.28 o                         
  -2  -2   5        641.23        589.18        19.36 o                         
  -1  -2   5        369.46        370.10         7.43 o                         
   0  -2   5         71.06         67.97         0.77 o                         
   1  -2   5        243.15        235.34         2.43 o                         
   2  -2   5        687.81        791.06        20.16 o                         
   3  -2   5         44.59         42.37         0.58 o                         
   4  -2   5          1.16          0.67         0.08 o                         
   5  -2   5          0.51          0.33         0.14 o                         
   6  -2   5          0.49          1.03         0.12 o                         
   7  -2   5         15.25         17.35         1.12 o                         
   8  -2   5         54.44         56.88         3.01 o                         
  -8  -1   5         13.20         14.50         0.64 o                         
  -7  -1   5          1.74          1.97         0.17 o                         
  -6  -1   5          4.56          3.77         0.19 o                         
  -5  -1   5         24.53         20.14         0.36 o                         
  -4  -1   5         41.30         42.61         0.57 o                         
  -3  -1   5        114.82        112.37         1.11 o                         
  -2  -1   5        905.87        859.68        38.20 o                         
  -1  -1   5        125.96        136.02         1.45 o                         
   0  -1   5          2.59          2.59         0.12 o                         
   1  -1   5          2.38          3.07         0.21 o                         
   2  -1   5        355.29        367.78         4.36 o                         
   3  -1   5        155.79        154.67         1.70 o                         
   4  -1   5         63.97         65.08         0.97 o                         
   5  -1   5          9.97          8.92         0.30 o                         
   6  -1   5          2.49          2.06         0.18 o                         
   7  -1   5         52.64         52.65         1.44 o                         
   8  -1   5         43.43         33.76         1.64 o                         
  -8   0   5          6.38          8.15         0.47 o                         
  -7   0   5          0.29          0.26         0.14 o                         
  -6   0   5         90.48         85.90         1.30 o                         
  -5   0   5        108.18        122.63         1.28 o                         
  -4   0   5         46.82         49.88         0.56 o                         
  -3   0   5         16.29         16.56         0.23 o                         
  -2   0   5        208.35        194.80         1.84 o                         
  -1   0   5         31.58         24.98         0.30 o                         
   0   0   5       1283.01       1199.99        40.86 o                         
   1   0   5         63.14         64.31         0.73 o                         
   2   0   5        258.45        279.64         3.15 o                         
   3   0   5         53.39         39.35         0.53 o                         
   4   0   5          4.43          3.84         0.25 o                         
   5   0   5         70.23         71.00         1.08 o                         
   6   0   5          4.11          3.79         0.25 o                         
   7   0   5         13.50         15.44         0.87 o                         
   8   0   5         80.16         58.41         2.68 o                         
  -8   1   5         17.44         18.48         0.65 o                         
  -7   1   5         19.06         19.72         0.51 o                         
  -6   1   5          0.29         -0.08         0.13 o                         
  -5   1   5         92.27         71.22         0.96 o                         
  -4   1   5        139.64        135.03         1.43 o                         
  -3   1   5         81.97         81.98         0.80 o                         
  -2   1   5        347.69        324.94         3.94 o                         
  -1   1   5        223.10        230.31         2.31 o                         
   0   1   5       1270.85       1208.08        28.39 o                         
   1   1   5         70.93         62.97         0.67 o                         
   2   1   5          1.59          1.94         0.10 o                         
   3   1   5          8.10          8.89         0.17 o                         
   4   1   5         16.95         19.39         0.37 o                         
   5   1   5         55.46         52.65         0.88 o                         
   6   1   5         24.00         22.22         0.53 o                         
   7   1   5         20.83         21.41         1.02 o                         
   8   1   5          7.68          8.47         2.14 o                         
  -8   2   5         44.35         44.85         2.20 o                         
  -7   2   5         13.15         13.79         0.49 o                         
  -6   2   5         31.84         32.93         0.69 o                         
  -5   2   5         25.51         31.81         0.84 o                         
  -4   2   5          5.50          6.62         0.27 o                         
  -3   2   5         38.66         43.40         0.53 o                         
  -2   2   5         21.84         27.01         0.37 o                         
  -1   2   5        352.49        338.82         3.38 o                         
   0   2   5         51.76         58.26         0.63 o                         
   1   2   5        176.06        216.09         2.06 o                         
   2   2   5        185.88        174.53         1.66 o                         
   3   2   5         85.08         80.39         0.88 o                         
   4   2   5         12.98         13.75         0.29 o                         
   5   2   5         77.08         72.51         1.32 o                         
   6   2   5         49.02         50.24         1.03 o                         
   7   2   5          4.04          3.83         0.65 o                         
  -8   3   5         11.29          8.87         0.63 o                         
  -7   3   5         12.43         12.49         0.50 o                         
  -6   3   5          8.24          7.84         0.37 o                         
  -5   3   5          0.16          0.31         0.09 o                         
  -4   3   5          9.12          4.08         0.25 o                         
  -3   3   5         61.34         61.13         0.82 o                         
  -2   3   5        303.32        300.87         2.95 o                         
  -1   3   5        108.89        102.01         1.10 o                         
   0   3   5         28.49         30.18         0.57 o                         
   1   3   5          0.29          0.04         0.05 o                         
   2   3   5          0.03          0.41         0.07 o                         
   3   3   5          9.86         10.40         0.21 o                         
   4   3   5        183.00        176.99         2.01 o                         
   5   3   5          1.95          2.90         0.30 o                         
   6   3   5          4.28          3.78         0.31 o                         
   7   3   5         19.32         13.07         0.64 o                         
  -8   4   5          0.73          0.57         0.17 o                         
  -7   4   5         13.44         13.40         0.95 o                         
  -6   4   5          0.00         -0.09         0.14 o                         
  -5   4   5         55.48         50.28         1.11 o                         
  -4   4   5          1.54          0.79         0.12 o                         
  -3   4   5        139.63        134.90         1.74 o                         
  -2   4   5        189.60        189.09         2.13 o                         
  -1   4   5        272.10        251.13         2.67 o                         
   0   4   5          0.06          0.20         0.07 o                         
   1   4   5         13.04         15.11         0.27 o                         
   2   4   5         56.94         64.18         0.78 o                         
   3   4   5         21.15         21.45         0.35 o                         
   4   4   5          0.66          0.82         0.14 o                         
   5   4   5         27.36         26.40         0.64 o                         
   6   4   5         12.99         13.55         0.62 o                         
   7   4   5          0.00         -0.04         0.15 o                         
  -7   5   5          5.22          5.01         0.38 o                         
  -6   5   5         21.39         22.90         0.89 o                         
  -5   5   5          0.52          0.40         0.19 o                         
  -4   5   5        382.30        366.59         4.91 o                         
  -3   5   5          9.13          9.96         0.34 o                         
  -2   5   5         32.91         31.91         0.59 o                         
  -1   5   5        130.27        125.27         1.89 o                         
   0   5   5         34.71         37.95         0.68 o                         
   1   5   5         36.19         34.33         0.55 o                         
   2   5   5          0.05          0.03         0.06 o                         
   3   5   5          3.20          2.95         0.16 o                         
   4   5   5         31.59         31.49         0.74 o                         
   5   5   5          2.03          2.00         0.19 o                         
   6   5   5         13.82         12.21         0.82 o                         
  -7   6   5         38.54         34.30         1.34 o                         
  -6   6   5          4.89          5.53         0.38 o                         
  -5   6   5         40.10         36.66         1.01 o                         
  -4   6   5          5.36          3.84         0.63 o                         
  -3   6   5         78.78         76.28         2.13 o                         
  -2   6   5         26.57         26.37         0.60 o                         
  -1   6   5          0.00          0.08         0.14 o                         
   0   6   5          6.10          5.91         0.27 o                         
   1   6   5          3.47          4.21         0.28 o                         
   2   6   5         71.41         73.95         1.05 o                         
   3   6   5          0.70          0.68         0.13 o                         
   4   6   5         44.74         46.96         1.00 o                         
   5   6   5          2.77          2.32         0.24 o                         
  -6   7   5         29.52         30.28         1.28 o                         
  -5   7   5          0.17         -0.09         0.13 o                         
  -4   7   5        118.19        112.49         2.97 o                         
  -3   7   5         63.09         65.17         1.22 o                         
  -2   7   5          4.36          5.06         0.41 o                         
  -1   7   5        116.63        122.32         1.83 o                         
   0   7   5          0.01         -0.03         0.24 o                         
   1   7   5         51.85         54.25         1.36 o                         
   2   7   5         29.65         30.17         0.66 o                         
   3   7   5          0.00          0.20         0.23 o                         
   4   7   5         12.09         10.21         0.74 o                         
   5   7   5         23.68         22.11         1.55 o                         
  -5   8   5         25.97         26.82         1.38 o                         
  -4   8   5         45.71         47.76         1.23 o                         
  -3   8   5         16.65         18.40         0.57 o                         
  -2   8   5         67.19         67.68         2.31 o                         
  -1   8   5          0.20         -0.13         0.65 o                         
   0   8   5         41.92         44.10         1.26 o                         
   1   8   5          2.91          2.58         0.28 o                         
   2   8   5         18.08         17.68         0.67 o                         
   3   8   5         22.72         16.40         1.08 o                         
  -3   9   5        109.71        113.66         3.61 o                         
  -2   9   5          0.59          0.59         0.17 o                         
  -1   9   5          6.03          5.38         0.36 o                         
   0   9   5          0.15          0.57         0.16 o                         
   1   9   5         14.70         13.86         0.90 o                         
   2   9   5         13.46         10.25         0.63 o                         
  -1 -10   6          8.06          5.84         0.51 o                         
   0 -10   6         64.08         66.79         2.74 o                         
   1 -10   6         12.13         11.98         0.84 o                         
  -4  -9   6          0.76          0.32         0.18 o                         
  -3  -9   6          8.58          5.96         0.69 o                         
  -2  -9   6          5.84          5.00         0.39 o                         
  -1  -9   6         99.79        104.12         2.43 o                         
   0  -9   6          7.03          8.65         0.69 o                         
   1  -9   6         18.92         20.48         0.70 o                         
   2  -9   6         27.61         28.52         1.02 o                         
   3  -9   6         12.81         13.81         0.69 o                         
   4  -9   6          7.40          6.80         0.84 o                         
  -5  -8   6          6.96          6.12         0.64 o                         
  -4  -8   6          9.36          9.14         0.72 o                         
  -3  -8   6         33.10         32.79         0.79 o                         
  -2  -8   6         26.30         33.08         0.87 o                         
  -1  -8   6          1.94          2.16         0.23 o                         
   0  -8   6        219.48        234.69         3.10 o                         
   1  -8   6          7.46          8.26         0.68 o                         
   2  -8   6          4.69          4.45         0.36 o                         
   3  -8   6         45.27         46.28         1.71 o                         
   4  -8   6         14.12         17.06         0.99 o                         
   5  -8   6         64.91         68.45         2.58 o                         
  -6  -7   6         20.80         21.45         1.07 o                         
  -5  -7   6          1.10          1.50         0.28 o                         
  -4  -7   6          0.06          0.07         0.16 o                         
  -3  -7   6         28.16         30.87         0.69 o                         
  -2  -7   6         69.25         70.55         1.12 o                         
  -1  -7   6         19.33         19.31         0.46 o                         
   0  -7   6         75.94         76.79         1.20 o                         
   1  -7   6          1.90          2.67         0.22 o                         
   2  -7   6         42.84         41.15         1.28 o                         
   3  -7   6         12.96         13.04         0.70 o                         
   4  -7   6         15.70         13.50         0.83 o                         
   5  -7   6          4.81          4.65         0.39 o                         
   6  -7   6         13.82         14.95         0.95 o                         
  -7  -6   6          1.15          1.29         0.37 o                         
  -6  -6   6         11.76         16.13         0.68 o                         
  -5  -6   6          5.59          8.52         0.51 o                         
  -4  -6   6          0.69          0.89         0.13 o                         
  -3  -6   6         10.53         15.61         0.53 o                         
  -2  -6   6         41.43         44.00         1.07 o                         
  -1  -6   6         73.28         67.80         0.95 o                         
   0  -6   6         26.39         35.13         0.62 o                         
   1  -6   6        238.79        242.86         3.10 o                         
   2  -6   6          0.94          0.34         0.30 o                         
   3  -6   6        203.33        205.83         3.01 o                         
   4  -6   6         10.11          9.21         0.53 o                         
   5  -6   6         18.17         19.97         0.75 o                         
   6  -6   6         51.29         57.23         1.14 o                         
  -7  -5   6          0.64          0.49         0.24 o                         
  -6  -5   6         16.85         19.48         0.58 o                         
  -5  -5   6         12.41         13.74         0.34 o                         
  -4  -5   6          7.71          8.11         0.23 o                         
  -3  -5   6         32.94         30.68         0.58 o                         
  -2  -5   6          1.56          1.96         0.12 o                         
  -1  -5   6         88.71         89.32         1.15 o                         
   0  -5   6        406.78        430.62         4.90 o                         
   1  -5   6         40.10         40.96         0.86 o                         
   2  -5   6        119.98        122.67         1.85 o                         
   3  -5   6         56.73         57.25         1.12 o                         
   4  -5   6         60.97         54.34         1.10 o                         
   5  -5   6          0.77          0.94         0.36 o                         
   6  -5   6          4.21          2.87         0.24 o                         
   7  -5   6         22.86         27.21         0.92 o                         
  -8  -4   6          6.51          6.94         0.92 o                         
  -7  -4   6         56.95         60.30         2.45 o                         
  -6  -4   6          1.27          1.00         0.24 o                         
  -5  -4   6          2.24          2.39         0.14 o                         
  -4  -4   6          2.49          2.43         0.14 o                         
  -3  -4   6         18.76         15.55         0.30 o                         
  -2  -4   6        164.47        165.79         1.73 o                         
  -1  -4   6        113.44        119.80         1.24 o                         
   0  -4   6         13.57         19.89         0.32 o                         
   1  -4   6        267.40        272.62         2.93 o                         
   2  -4   6        232.26        217.54         2.64 o                         
   3  -4   6          2.82          3.73         0.23 o                         
   4  -4   6          6.91          7.86         0.35 o                         
   5  -4   6          0.22          0.06         0.22 o                         
   6  -4   6         13.27         15.91         0.59 o                         
   7  -4   6         26.93         26.59         1.66 o                         
  -8  -3   6          5.25          6.19         0.75 o                         
  -7  -3   6         17.24         16.45         0.78 o                         
  -6  -3   6         32.66         33.96         0.76 o                         
  -5  -3   6         34.41         31.75         0.64 o                         
  -4  -3   6          0.09         -0.03         0.07 o                         
  -3  -3   6          1.63          2.55         0.10 o                         
  -2  -3   6        426.55        441.00         4.47 o                         
  -1  -3   6        692.91        716.79        17.88 o                         
   0  -3   6         15.48         15.98         0.39 o                         
   1  -3   6          9.36         13.37         0.25 o                         
   2  -3   6         33.12         37.15         0.52 o                         
   3  -3   6         12.26         18.72         0.56 o                         
   4  -3   6          5.90          5.61         0.26 o                         
   5  -3   6         38.85         37.54         0.76 o                         
   6  -3   6         17.86         19.17         0.66 o                         
   7  -3   6         40.06         46.69         1.11 o                         
  -8  -2   6         10.71         13.71         0.92 o                         
  -7  -2   6         21.55         22.40         0.75 o                         
  -6  -2   6         55.96         56.40         0.95 o                         
  -5  -2   6        126.71        124.54         1.89 o                         
  -4  -2   6         73.32         77.44         1.00 o                         
  -3  -2   6         31.22         33.49         0.37 o                         
  -2  -2   6        117.28        127.91         1.17 o                         
  -1  -2   6        675.43        685.11        19.45 o                         
   0  -2   6        130.29        139.44         1.51 o                         
   1  -2   6         38.64         32.00         0.49 o                         
   2  -2   6          4.31          8.34         0.19 o                         
   3  -2   6          0.01          0.36         0.08 o                         
   4  -2   6        296.00        286.68         3.97 o                         
   5  -2   6         31.92         27.86         0.56 o                         
   6  -2   6          4.15          5.16         0.40 o                         
   7  -2   6          5.90          7.48         0.57 o                         
  -8  -1   6          0.12          0.11         0.21 o                         
  -7  -1   6          2.77          1.87         0.19 o                         
  -6  -1   6         27.98         22.06         0.54 o                         
  -5  -1   6          4.36          5.55         0.18 o                         
  -4  -1   6         83.60         80.93         0.94 o                         
  -3  -1   6        460.92        452.60         4.93 o                         
  -2  -1   6        201.49        237.78         2.17 o                         
  -1  -1   6        944.27        980.87        26.71 o                         
   0  -1   6        120.83        116.04         1.25 o                         
   1  -1   6         18.96         21.85         0.41 o                         
   2  -1   6         35.11         31.41         0.58 o                         
   3  -1   6         23.95         24.86         0.42 o                         
   4  -1   6          0.17          0.38         0.10 o                         
   5  -1   6         42.21         37.57         0.72 o                         
   6  -1   6         28.74         26.96         0.61 o                         
   7  -1   6          0.01          0.07         0.22 o                         
  -8   0   6          7.50          8.21         0.48 o                         
  -7   0   6          0.01         -0.05         0.15 o                         
  -6   0   6          1.01          3.20         0.20 o                         
  -5   0   6          0.62          1.11         0.12 o                         
  -4   0   6         76.67         89.59         0.94 o                         
  -3   0   6         15.83         16.81         0.37 o                         
  -2   0   6         20.39         19.94         0.25 o                         
  -1   0   6        173.58        179.58         1.90 o                         
   0   0   6        105.40        105.57         1.11 o                         
   1   0   6        528.84        509.07        17.36 o                         
   2   0   6        118.17        141.82         1.49 o                         
   3   0   6          0.19          1.20         0.10 o                         
   4   0   6         34.98         35.55         0.76 o                         
   5   0   6          1.27          0.91         0.16 o                         
   6   0   6          0.41          1.98         0.20 o                         
   7   0   6          2.10          1.26         0.32 o                         
  -8   1   6          1.42          0.81         0.18 o                         
  -7   1   6          7.50          7.32         0.30 o                         
  -6   1   6         23.31         18.54         0.46 o                         
  -5   1   6         77.81         50.31         0.79 o                         
  -4   1   6         39.94         48.48         0.59 o                         
  -3   1   6          5.88          3.94         0.13 o                         
  -2   1   6        108.35        104.41         1.06 o                         
  -1   1   6        118.85        113.08         1.27 o                         
   0   1   6         29.85         28.23         0.36 o                         
   1   1   6         11.05         12.66         0.25 o                         
   2   1   6         53.40         54.34         0.63 o                         
   3   1   6        186.69        179.61         2.02 o                         
   4   1   6          0.88          6.36         0.41 o                         
   5   1   6          3.80          3.99         0.26 o                         
   6   1   6          0.18          0.47         0.11 o                         
   7   1   6          1.95          3.23         0.48 o                         
  -8   2   6          5.47          5.50         0.55 o                         
  -7   2   6          1.45          0.80         0.17 o                         
  -6   2   6         17.53         12.70         0.52 o                         
  -5   2   6         19.68         23.17         0.68 o                         
  -4   2   6          1.43          1.27         0.11 o                         
  -3   2   6          2.32          1.59         0.09 o                         
  -2   2   6         40.42         39.44         0.49 o                         
  -1   2   6        336.35        340.61         3.34 o                         
   0   2   6        104.36        101.84         1.02 o                         
   1   2   6        195.61        197.51         1.91 o                         
   2   2   6         18.95         14.71         0.23 o                         
   3   2   6         30.79         32.77         0.52 o                         
   4   2   6          0.64          1.60         0.14 o                         
   5   2   6          0.08         -0.03         0.17 o                         
   6   2   6         14.76         14.92         0.53 o                         
   7   2   6          3.84          3.41         0.62 o                         
  -8   3   6          0.02          0.23         0.15 o                         
  -7   3   6          0.06          0.36         0.28 o                         
  -6   3   6         19.75         22.87         0.63 o                         
  -5   3   6        266.26        232.48         3.06 o                         
  -4   3   6         62.44         73.11         1.07 o                         
  -3   3   6        120.62        112.95         1.41 o                         
  -2   3   6          2.86          1.41         0.09 o                         
  -1   3   6         22.59         25.11         0.36 o                         
   0   3   6         45.80         54.58         0.62 o                         
   1   3   6          0.32          0.56         0.06 o                         
   2   3   6          1.43          0.11         0.06 o                         
   3   3   6          1.04          1.90         0.20 o                         
   4   3   6          0.00          0.16         0.14 o                         
   5   3   6         26.82         27.67         0.83 o                         
   6   3   6          2.84          2.96         0.60 o                         
   7   3   6         25.31         15.56         0.76 o                         
  -8   4   6          5.48          6.11         0.61 o                         
  -7   4   6         12.91         13.75         0.89 o                         
  -6   4   6          2.28          2.90         0.30 o                         
  -5   4   6          0.00          0.48         0.23 o                         
  -4   4   6          2.40          1.22         0.20 o                         
  -3   4   6         56.83         52.96         0.89 o                         
  -2   4   6         12.06         11.44         0.35 o                         
  -1   4   6        178.80        161.59         1.99 o                         
   0   4   6         34.33         33.01         0.65 o                         
   1   4   6         55.17         61.68         0.75 o                         
   2   4   6         48.66         49.75         0.64 o                         
   3   4   6        145.35        137.71         1.58 o                         
   4   4   6          4.00          3.02         0.14 o                         
   5   4   6          2.43          2.51         0.44 o                         
   6   4   6         10.17          9.00         0.76 o                         
  -7   5   6          1.61          0.69         0.19 o                         
  -6   5   6         12.33         10.30         0.44 o                         
  -5   5   6         33.25         27.13         0.73 o                         
  -4   5   6         17.98         15.06         0.42 o                         
  -3   5   6         59.12         55.95         1.30 o                         
  -2   5   6         36.16         30.32         0.59 o                         
  -1   5   6         20.76         23.69         0.50 o                         
   0   5   6         18.82         16.86         0.37 o                         
   1   5   6         98.20        105.17         1.40 o                         
   2   5   6         72.02         73.16         1.05 o                         
   3   5   6          0.36          0.19         0.14 o                         
   4   5   6          8.36          7.61         0.23 o                         
   5   5   6          1.91          1.94         0.29 o                         
   6   5   6          0.12          0.00         0.15 o                         
  -6   6   6          4.26          4.13         0.34 o                         
  -5   6   6         14.52         13.06         0.65 o                         
  -4   6   6          1.94          2.13         0.24 o                         
  -3   6   6          8.84         12.50         0.51 o                         
  -2   6   6          3.94          4.40         0.36 o                         
  -1   6   6         37.42         34.21         0.70 o                         
   0   6   6         12.78         13.82         0.48 o                         
   1   6   6          0.92          1.01         0.18 o                         
   2   6   6         69.54         71.90         1.20 o                         
   3   6   6          2.67          2.13         0.22 o                         
   4   6   6          0.48          8.72         4.75 o                         
   5   6   6         20.00         13.36         0.73 o                         
  -6   7   6          0.29          0.14         0.15 o                         
  -5   7   6         16.38         16.90         0.61 o                         
  -4   7   6         51.66         47.96         1.39 o                         
  -3   7   6          0.41          0.26         0.38 o                         
  -2   7   6         70.56         70.18         1.50 o                         
  -1   7   6          7.14          6.55         0.47 o                         
   0   7   6          0.45          0.49         0.15 o                         
   1   7   6         36.90         36.67         0.66 o                         
   2   7   6         59.41         58.20         0.98 o                         
   3   7   6          0.74          0.58         0.25 o                         
   4   7   6         22.50         21.48         0.86 o                         
  -5   8   6          4.32          3.86         1.29 o                         
  -4   8   6         11.63         10.42         0.66 o                         
  -3   8   6         15.13         16.38         1.96 o                         
  -2   8   6         17.32         16.77         0.76 o                         
  -1   8   6         30.88         33.13         1.54 o                         
   0   8   6          0.22          0.10         0.18 o                         
   1   8   6          0.36          0.48         0.12 o                         
   2   8   6         22.51         20.56         1.11 o                         
   3   8   6          0.00          0.00         0.11 o                         
  -3   9   6         48.85         47.00         2.46 o                         
  -2   9   6         24.45         26.64         0.96 o                         
  -1   9   6          6.27          6.23         0.47 o                         
   0   9   6          1.59          0.98         0.23 o                         
   1   9   6         19.77         15.71         1.02 o                         
  -1 -10   7          0.03         -0.05         0.15 o                         
   0 -10   7          1.81          1.72         0.27 o                         
   1 -10   7          0.51          0.27         0.19 o                         
  -4  -9   7          4.38          2.77         0.47 o                         
  -3  -9   7         39.50         30.75         2.14 o                         
  -2  -9   7          9.09          7.31         0.64 o                         
  -1  -9   7          0.03         -0.03         0.15 o                         
   0  -9   7          9.91          9.71         0.72 o                         
   1  -9   7         19.54         20.89         0.91 o                         
   2  -9   7         17.56         17.29         0.64 o                         
   3  -9   7         15.90         15.93         0.93 o                         
  -5  -8   7         24.96         24.05         1.01 o                         
  -4  -8   7          0.03          0.05         0.14 o                         
  -3  -8   7          6.29          4.90         0.36 o                         
  -2  -8   7          0.20          3.20         0.37 o                         
  -1  -8   7         17.06         17.20         0.59 o                         
   0  -8   7         13.27         12.75         0.63 o                         
   1  -8   7          0.80          0.99         0.46 o                         
   2  -8   7          5.35          5.46         0.54 o                         
   3  -8   7          6.81          6.83         0.79 o                         
   4  -8   7         29.52         30.97         1.58 o                         
   5  -8   7         12.12         13.63         0.80 o                         
  -6  -7   7          7.96          8.06         0.66 o                         
  -5  -7   7          6.49          6.73         0.49 o                         
  -4  -7   7          3.29          4.16         0.25 o                         
  -3  -7   7          0.15          0.08         0.22 o                         
  -2  -7   7         16.60         16.88         0.45 o                         
  -1  -7   7          1.10          0.51         0.26 o                         
   0  -7   7          0.83          0.99         0.26 o                         
   1  -7   7         40.71         41.05         0.83 o                         
   2  -7   7          5.91          5.77         0.36 o                         
   3  -7   7          0.68          0.83         0.22 o                         
   4  -7   7          0.04          0.01         0.63 o                         
   5  -7   7         20.77         17.95         0.87 o                         
  -7  -6   7          2.11          2.04         0.75 o                         
  -6  -6   7         13.31         16.11         0.69 o                         
  -5  -6   7          0.55          0.92         0.16 o                         
  -4  -6   7          0.19          0.21         0.09 o                         
  -3  -6   7         30.31         30.87         0.67 o                         
  -2  -6   7         23.35         21.75         0.44 o                         
  -1  -6   7         29.22         30.35         0.62 o                         
   0  -6   7         93.62         90.10         1.23 o                         
   1  -6   7         60.01         58.08         0.98 o                         
   2  -6   7         69.91         66.85         1.56 o                         
   3  -6   7          8.80          9.21         0.42 o                         
   4  -6   7          2.14          1.53         0.45 o                         
   5  -6   7          2.50          1.62         0.41 o                         
   6  -6   7          4.26          3.82         0.33 o                         
  -7  -5   7          8.38          7.64         0.63 o                         
  -6  -5   7          3.76          4.00         0.28 o                         
  -5  -5   7          0.01         -0.03         0.08 o                         
  -4  -5   7          3.57          3.72         0.16 o                         
  -3  -5   7          1.21          1.55         0.18 o                         
  -2  -5   7        317.50        331.88         4.16 o                         
  -1  -5   7        412.80        404.90         4.53 o                         
   0  -5   7          6.24          7.64         0.24 o                         
   1  -5   7         59.22         54.89         0.87 o                         
   2  -5   7          0.03         -0.02         0.11 o                         
   3  -5   7          8.99         11.00         0.45 o                         
   4  -5   7          8.43          7.77         0.54 o                         
   5  -5   7          0.37          0.79         0.32 o                         
   6  -5   7          0.30         -0.09         0.14 o                         
   7  -5   7          2.19          0.86         0.34 o                         
  -7  -4   7          0.72          0.76         0.27 o                         
  -6  -4   7         28.86         32.43         0.87 o                         
  -5  -4   7         29.52         28.19         0.58 o                         
  -4  -4   7         19.21         20.81         0.41 o                         
  -3  -4   7          3.53          3.88         0.16 o                         
  -2  -4   7         35.64         29.34         0.51 o                         
  -1  -4   7         83.78         91.50         1.03 o                         
   0  -4   7        255.27        247.03         2.58 o                         
   1  -4   7         53.95         61.68         0.85 o                         
   2  -4   7          5.73          5.51         0.25 o                         
   3  -4   7        143.05        147.07         2.05 o                         
   4  -4   7        108.66         90.14         1.48 o                         
   5  -4   7          4.13          5.81         0.34 o                         
   6  -4   7          3.99          5.57         0.42 o                         
   7  -4   7          0.04         -0.03         0.18 o                         
  -8  -3   7          5.79          7.02         0.77 o                         
  -7  -3   7         24.73         21.93         0.84 o                         
  -6  -3   7         54.77         53.76         1.00 o                         
  -5  -3   7          0.92          1.06         0.12 o                         
  -4  -3   7         73.91         71.70         0.95 o                         
  -3  -3   7         12.54         12.12         0.20 o                         
  -2  -3   7        223.81        241.59         2.31 o                         
  -1  -3   7          1.00          1.85         0.09 o                         
   0  -3   7         11.49         12.55         0.26 o                         
   1  -3   7        111.66        108.20         1.19 o                         
   2  -3   7         12.27         12.62         0.41 o                         
   3  -3   7         23.53         17.39         0.70 o                         
   4  -3   7         31.98         23.36         0.59 o                         
   5  -3   7         70.64         64.09         1.32 o                         
   6  -3   7          5.04          4.69         0.27 o                         
   7  -3   7          0.53          0.19         0.18 o                         
  -8  -2   7          7.61          7.96         0.82 o                         
  -7  -2   7         65.37         62.11         1.77 o                         
  -6  -2   7         11.98         11.22         0.37 o                         
  -5  -2   7         85.00         83.70         1.27 o                         
  -4  -2   7         73.33         68.16         0.85 o                         
  -3  -2   7          3.92          3.34         0.10 o                         
  -2  -2   7         82.31         98.51         0.95 o                         
  -1  -2   7        409.61        429.78         7.40 o                         
   0  -2   7        150.94        145.36         1.62 o                         
   1  -2   7          0.03          1.61         0.10 o                         
   2  -2   7         88.20         71.80         0.92 o                         
   3  -2   7         22.90         17.81         0.41 o                         
   4  -2   7         48.29         33.00         0.65 o                         
   5  -2   7         12.78          7.89         0.29 o                         
   6  -2   7          1.03          1.01         0.16 o                         
   7  -2   7          6.34          5.87         0.42 o                         
  -8  -1   7          5.02          5.46         0.54 o                         
  -7  -1   7         61.45         54.15         1.17 o                         
  -6  -1   7        253.02        230.34         3.49 o                         
  -5  -1   7         38.76         45.09         0.71 o                         
  -4  -1   7         12.91         13.90         0.24 o                         
  -3  -1   7         18.14         23.55         0.32 o                         
  -2  -1   7          0.04          0.37         0.04 o                         
  -1  -1   7       1442.93       1464.68        53.01 o                         
   0  -1   7         21.14         16.78         0.26 o                         
   1  -1   7         64.44         60.22         0.93 o                         
   2  -1   7         14.61         18.08         0.41 o                         
   3  -1   7         24.75         21.18         0.39 o                         
   4  -1   7          0.07          0.67         0.18 o                         
   5  -1   7          8.29          7.75         0.53 o                         
   6  -1   7         23.97         24.28         0.64 o                         
   7  -1   7          1.57          1.45         0.23 o                         
  -8   0   7          0.00         -0.08         0.16 o                         
  -7   0   7         12.96          9.70         0.46 o                         
  -6   0   7          0.12          0.73         0.10 o                         
  -5   0   7          1.29          0.46         0.07 o                         
  -4   0   7          9.90         10.63         0.20 o                         
  -3   0   7          7.31          5.69         0.14 o                         
  -2   0   7          1.98          0.36         0.06 o                         
  -1   0   7          4.92          4.02         0.23 o                         
   0   0   7       3183.55       3506.01       191.00 o                         
   1   0   7         24.01         16.88         0.24 o                         
   2   0   7          9.02         14.31         0.24 o                         
   3   0   7         20.03         17.45         0.60 o                         
   4   0   7         18.56         14.25         0.43 o                         
   5   0   7        284.08        267.71         3.42 o                         
   6   0   7          3.19          1.93         0.20 o                         
   7   0   7          0.22          0.45         0.16 o                         
  -8   1   7          0.60          1.08         0.22 o                         
  -7   1   7          3.70          2.86         0.23 o                         
  -6   1   7        327.07        305.09         3.85 o                         
  -5   1   7         36.92         26.65         0.74 o                         
  -4   1   7         61.42         55.27         0.69 o                         
  -3   1   7        237.01        217.73         1.98 o                         
  -2   1   7        189.47        196.36         1.88 o                         
  -1   1   7       1578.50       1635.45        44.20 o                         
   0   1   7        754.15        971.89        48.89 o                         
   1   1   7        196.58        193.88         1.97 o                         
   2   1   7         82.47         76.56         0.84 o                         
   3   1   7        117.14        113.96         1.50 o                         
   4   1   7         32.85         38.52         0.86 o                         
   5   1   7         17.11         15.12         0.45 o                         
   6   1   7        107.42        109.14         1.81 o                         
   7   1   7          8.21          6.63         0.59 o                         
  -8   2   7          9.09         11.79         0.65 o                         
  -7   2   7          2.10          2.69         0.26 o                         
  -6   2   7         62.49         53.47         0.93 o                         
  -5   2   7         45.65         44.31         0.74 o                         
  -4   2   7          3.13          3.61         0.13 o                         
  -3   2   7         51.93         55.87         0.77 o                         
  -2   2   7         14.23         13.54         0.30 o                         
  -1   2   7          2.66          2.00         0.10 o                         
   0   2   7       1274.43       1337.17        32.34 o                         
   1   2   7        117.34        118.12         1.17 o                         
   2   2   7          3.92          3.43         0.14 o                         
   3   2   7         74.64         74.06         1.04 o                         
   4   2   7        113.70        115.02         1.53 o                         
   5   2   7        113.68        108.11         1.49 o                         
   6   2   7         41.26         34.89         1.14 o                         
   7   2   7         10.09          9.19         1.18 o                         
  -8   3   7          0.27          0.21         0.16 o                         
  -7   3   7          0.38          0.34         0.16 o                         
  -6   3   7         79.65         72.16         1.29 o                         
  -5   3   7        194.95        162.74         2.12 o                         
  -4   3   7          1.64          0.30         0.11 o                         
  -3   3   7          3.27          3.85         0.18 o                         
  -2   3   7         43.39         47.56         0.78 o                         
  -1   3   7         49.34         53.58         0.65 o                         
   0   3   7       1452.04       1486.90        36.19 o                         
   1   3   7          5.04          6.66         0.17 o                         
   2   3   7         63.63         55.73         0.70 o                         
   3   3   7         38.11         37.03         0.53 o                         
   4   3   7         56.74         52.88         0.80 o                         
   5   3   7         18.37         19.31         0.76 o                         
   6   3   7          0.49          0.91         0.60 o                         
   7   3   7         10.86          8.73         1.45 o                         
  -7   4   7          2.16          2.12         0.30 o                         
  -6   4   7         20.13         16.79         0.44 o                         
  -5   4   7          0.37          0.21         0.15 o                         
  -4   4   7          4.84          4.52         0.27 o                         
  -3   4   7          9.15         11.00         0.37 o                         
  -2   4   7         26.91         29.59         0.95 o                         
  -1   4   7        104.69         95.00         1.32 o                         
   0   4   7         85.68         79.74         1.05 o                         
   1   4   7        853.51        837.07        12.64 o                         
   2   4   7         58.93         49.64         0.71 o                         
   3   4   7         31.96         34.92         0.52 o                         
   4   4   7         18.07         16.04         0.44 o                         
   5   4   7         51.73         51.08         1.62 o                         
   6   4   7        103.47        108.61         3.95 o                         
  -7   5   7          1.80          1.34         0.24 o                         
  -6   5   7         11.07         10.89         0.81 o                         
  -5   5   7        119.76        109.48         1.68 o                         
  -4   5   7         17.97         14.82         0.42 o                         
  -3   5   7          2.81          2.44         0.20 o                         
  -2   5   7         54.24         55.32         1.00 o                         
  -1   5   7        198.95        197.55         2.71 o                         
   0   5   7        372.39        383.01         4.56 o                         
   1   5   7         31.70         35.63         1.00 o                         
   2   5   7         25.27         27.01         0.47 o                         
   3   5   7         89.35         85.90         1.18 o                         
   4   5   7          8.51          8.33         0.30 o                         
   5   5   7         15.27         10.67         0.72 o                         
   6   5   7         24.67         17.52         1.52 o                         
  -6   6   7         25.27         29.23         1.53 o                         
  -5   6   7         23.86         21.13         0.93 o                         
  -4   6   7         10.38         10.25         0.55 o                         
  -3   6   7          9.90          9.49         0.54 o                         
  -2   6   7         33.54         32.74         0.72 o                         
  -1   6   7         39.18         38.19         0.77 o                         
   0   6   7         39.18         41.00         0.79 o                         
   1   6   7         79.14         77.56         1.12 o                         
   2   6   7          1.16          0.97         0.13 o                         
   3   6   7          1.53          1.21         0.12 o                         
   4   6   7          9.44         11.29         0.63 o                         
   5   6   7          6.48          4.84         0.76 o                         
  -5   7   7          0.00          0.14         0.14 o                         
  -4   7   7        100.23         97.82         1.79 o                         
  -3   7   7          4.48          4.17         0.37 o                         
  -2   7   7         37.12         39.61         1.18 o                         
  -1   7   7         19.83         20.03         0.87 o                         
   0   7   7          5.18          5.85         0.49 o                         
   1   7   7        127.19        130.14         3.22 o                         
   2   7   7          6.48          5.77         0.40 o                         
   3   7   7          0.00          0.19         0.12 o                         
   4   7   7          0.58          0.30         0.14 o                         
  -4   8   7          4.60          4.40         0.32 o                         
  -3   8   7          2.10          1.56         0.45 o                         
  -2   8   7         33.92         36.40         1.83 o                         
  -1   8   7         10.11          9.78         0.90 o                         
   0   8   7          3.82          3.42         0.35 o                         
   1   8   7          0.07         -0.02         0.10 o                         
   2   8   7         39.41         35.44         1.69 o                         
   3   8   7          3.15          2.66         0.31 o                         
  -2   9   7          0.38          0.22         0.16 o                         
  -1   9   7          0.07         -0.11         0.11 o                         
   0   9   7         10.64          8.02         0.77 o                         
  -1 -10   8          5.20          3.70         0.58 o                         
   0 -10   8          0.13          0.21         0.18 o                         
  -3  -9   8         70.16         56.36         2.72 o                         
  -2  -9   8          0.38          0.39         0.17 o                         
  -1  -9   8          0.21          0.23         0.16 o                         
   0  -9   8          0.02         -0.08         0.14 o                         
   1  -9   8          7.14          8.46         0.51 o                         
   2  -9   8         73.55         74.01         1.81 o                         
   3  -9   8         15.72         15.64         0.75 o                         
  -5  -8   8          2.35          2.22         0.34 o                         
  -4  -8   8         22.26         26.86         1.11 o                         
  -3  -8   8         17.25         17.51         0.78 o                         
  -2  -8   8         46.18         44.48         1.09 o                         
  -1  -8   8          0.90          1.25         0.15 o                         
   0  -8   8          0.05          0.13         0.14 o                         
   1  -8   8          7.91          8.18         0.60 o                         
   2  -8   8         22.31         22.58         1.18 o                         
   3  -8   8        172.40        174.58         4.90 o                         
   4  -8   8          0.59          0.29         0.86 o                         
  -6  -7   8         25.18         26.58         1.16 o                         
  -5  -7   8          9.60         11.99         0.62 o                         
  -4  -7   8         27.65         27.78         0.68 o                         
  -3  -7   8        168.53        179.53         2.65 o                         
  -2  -7   8         15.80         16.94         0.45 o                         
  -1  -7   8          9.69          8.80         0.34 o                         
   0  -7   8          9.56          9.73         0.63 o                         
   1  -7   8          1.81          1.28         0.22 o                         
   2  -7   8         48.80         47.65         1.39 o                         
   3  -7   8         15.99         14.58         0.63 o                         
   4  -7   8         23.36         22.16         1.11 o                         
   5  -7   8          2.05          1.21         0.22 o                         
  -6  -6   8          8.41         10.93         0.69 o                         
  -5  -6   8         74.97         79.14         1.62 o                         
  -4  -6   8         38.71         36.81         0.77 o                         
  -3  -6   8         14.80         13.94         0.39 o                         
  -2  -6   8         40.30         43.62         0.90 o                         
  -1  -6   8          0.00          0.02         0.10 o                         
   0  -6   8         28.32         28.65         0.68 o                         
   1  -6   8          0.09          0.05         0.15 o                         
   2  -6   8         18.02         18.70         0.54 o                         
   3  -6   8        146.22        138.36         2.29 o                         
   4  -6   8          1.81          0.62         0.30 o                         
   5  -6   8          9.13          9.45         0.72 o                         
   6  -6   8          0.00          0.00         0.16 o                         
  -7  -5   8         40.25         46.50         1.47 o                         
  -6  -5   8         21.28         22.85         0.57 o                         
  -5  -5   8          2.01          1.02         0.14 o                         
  -4  -5   8         13.39         13.95         0.34 o                         
  -3  -5   8          4.98          6.73         0.26 o                         
  -2  -5   8        247.99        264.19         3.21 o                         
  -1  -5   8         40.15         39.37         0.59 o                         
   0  -5   8         78.04         83.03         1.08 o                         
   1  -5   8          3.42          3.82         0.22 o                         
   2  -5   8          1.39          0.96         0.17 o                         
   3  -5   8         58.16         48.92         1.05 o                         
   4  -5   8         16.15         16.44         0.81 o                         
   5  -5   8          0.10          0.06         0.18 o                         
   6  -5   8          1.74          1.29         0.24 o                         
  -7  -4   8         31.54         36.77         1.67 o                         
  -6  -4   8          2.59          2.76         0.26 o                         
  -5  -4   8         39.33         39.80         0.69 o                         
  -4  -4   8         53.79         54.61         0.84 o                         
  -3  -4   8          0.41          0.24         0.07 o                         
  -2  -4   8        133.37        147.00         1.79 o                         
  -1  -4   8        357.29        364.27         3.74 o                         
   0  -4   8         29.87         31.62         0.59 o                         
   1  -4   8          0.10          0.24         0.14 o                         
   2  -4   8        132.24        121.21         1.80 o                         
   3  -4   8         15.37         10.81         0.49 o                         
   4  -4   8        106.48         85.74         1.43 o                         
   5  -4   8          0.01          0.18         0.23 o                         
   6  -4   8          8.61          8.17         0.52 o                         
   7  -4   8          2.62          2.56         0.31 o                         
  -8  -3   8         63.28         46.67         4.16 o                         
  -7  -3   8        102.45         92.35         4.18 o                         
  -6  -3   8          9.47         13.59         0.38 o                         
  -5  -3   8         28.90         24.93         0.53 o                         
  -4  -3   8         10.96         12.80         0.27 o                         
  -3  -3   8          1.67          3.19         0.11 o                         
  -2  -3   8        588.35        610.20         6.84 o                         
  -1  -3   8          0.62          0.13         0.05 o                         
   0  -3   8        109.34        113.61         1.33 o                         
   1  -3   8         67.58         69.03         0.87 o                         
   2  -3   8          7.67          9.14         0.49 o                         
   3  -3   8          6.43          8.22         0.35 o                         
   4  -3   8         58.03         49.47         0.93 o                         
   5  -3   8          4.45          4.56         0.37 o                         
   6  -3   8          9.48          9.03         0.47 o                         
   7  -3   8         16.91         13.88         0.78 o                         
  -8  -2   8          9.96         10.65         1.23 o                         
  -7  -2   8          1.88          1.17         0.32 o                         
  -6  -2   8          5.80          5.33         0.24 o                         
  -5  -2   8          5.80          6.59         0.19 o                         
  -4  -2   8          0.74          0.15         0.05 o                         
  -3  -2   8        162.87        178.62         1.71 o                         
  -2  -2   8         22.43         30.96         0.38 o                         
  -1  -2   8        590.69        698.70        27.33 o                         
   0  -2   8         69.60         51.35         0.65 o                         
   1  -2   8        381.74        386.07         4.16 o                         
   2  -2   8         50.61         51.04         0.87 o                         
   3  -2   8          0.59          0.61         0.18 o                         
   4  -2   8        173.22        147.05         2.10 o                         
   5  -2   8         33.00         22.27         0.82 o                         
   6  -2   8         42.76         41.06         0.95 o                         
   7  -2   8          1.54          1.01         0.22 o                         
  -8  -1   8          3.55          2.73         0.46 o                         
  -7  -1   8         67.57         64.14         1.44 o                         
  -6  -1   8         57.72         48.82         1.01 o                         
  -5  -1   8         54.76         53.23         0.88 o                         
  -4  -1   8         11.18         11.88         0.27 o                         
  -3  -1   8         75.87         75.63         0.78 o                         
  -2  -1   8         17.56         37.55         0.43 o                         
  -1  -1   8       1072.83       1138.18        38.92 o                         
   0  -1   8        191.07        186.64         2.10 o                         
   1  -1   8         32.26         46.87         0.71 o                         
   2  -1   8         48.64         48.02         0.76 o                         
   3  -1   8         38.97         43.63         0.96 o                         
   4  -1   8        106.66         92.73         1.60 o                         
   5  -1   8          2.39          2.40         0.28 o                         
   6  -1   8         31.90         32.99         0.80 o                         
   7  -1   8         17.59         13.70         1.60 o                         
  -8   0   8         47.99         56.60         1.60 o                         
  -7   0   8         63.88         61.45         1.36 o                         
  -6   0   8          4.49          5.40         0.22 o                         
  -5   0   8         17.96         17.10         0.37 o                         
  -4   0   8         61.80         71.21         0.93 o                         
  -3   0   8        187.06        189.49         1.90 o                         
  -2   0   8          0.67          2.06         0.14 o                         
  -1   0   8        165.26        169.60         1.72 o                         
   0   0   8          2.39          7.58         0.18 o                         
   1   0   8          5.27          5.43         0.13 o                         
   2   0   8        109.75        102.77         1.18 o                         
   3   0   8        223.40        208.83         2.40 o                         
   4   0   8         19.98         24.07         0.61 o                         
   5   0   8        119.70        103.57         1.54 o                         
   6   0   8         79.72         77.35         1.61 o                         
   7   0   8          8.47          5.64         0.78 o                         
  -8   1   8          9.51         10.07         0.62 o                         
  -7   1   8          0.20          0.23         0.11 o                         
  -6   1   8         66.25         52.17         0.83 o                         
  -5   1   8         17.29         14.58         0.45 o                         
  -4   1   8         40.78         44.53         0.67 o                         
  -3   1   8         10.64         12.27         0.26 o                         
  -2   1   8        212.87        180.04         1.86 o                         
  -1   1   8        737.70        768.18        19.50 o                         
   0   1   8        138.17        143.65         1.50 o                         
   1   1   8        545.33        533.07         6.79 o                         
   2   1   8        102.44        105.83         1.25 o                         
   3   1   8        241.06        247.61         2.98 o                         
   4   1   8         42.26         37.88         0.70 o                         
   5   1   8        200.23        203.93         2.74 o                         
   6   1   8          2.10          2.14         0.42 o                         
   7   1   8          0.14          0.08         0.15 o                         
  -8   2   8         61.32         62.28         2.00 o                         
  -7   2   8          2.30          2.93         0.48 o                         
  -6   2   8         64.64         63.77         1.02 o                         
  -5   2   8         12.64         15.36         0.39 o                         
  -4   2   8          1.23          5.49         0.38 o                         
  -3   2   8         12.01         12.69         0.24 o                         
  -2   2   8          0.22          0.19         0.06 o                         
  -1   2   8         33.59         32.34         0.49 o                         
   0   2   8         59.69         60.56         0.68 o                         
   1   2   8         42.97         32.85         0.47 o                         
   2   2   8        251.48        238.64         2.62 o                         
   3   2   8          0.35          0.49         0.18 o                         
   4   2   8         20.02         19.00         0.40 o                         
   5   2   8        142.63        133.24         1.87 o                         
   6   2   8         78.16         71.25         1.90 o                         
   7   2   8          0.11          0.35         0.15 o                         
  -8   3   8         13.79         12.52         1.04 o                         
  -7   3   8         59.60         59.66         2.31 o                         
  -6   3   8         17.04         13.90         0.47 o                         
  -5   3   8        110.32        100.18         1.36 o                         
  -4   3   8          0.21          0.03         0.12 o                         
  -3   3   8         64.18         60.44         0.92 o                         
  -2   3   8          6.03          5.33         0.23 o                         
  -1   3   8         21.53         16.32         0.45 o                         
   0   3   8        305.61        322.33         3.48 o                         
   1   3   8        132.16        117.23         1.32 o                         
   2   3   8         89.58         90.28         1.12 o                         
   3   3   8         52.28         49.80         0.82 o                         
   4   3   8          3.82          3.25         0.20 o                         
   5   3   8         74.63         72.35         1.89 o                         
   6   3   8          0.02         -0.02         0.12 o                         
  -7   4   8         75.90         81.72         2.08 o                         
  -6   4   8         83.64         80.09         2.07 o                         
  -5   4   8         19.63         17.23         0.55 o                         
  -4   4   8         23.91         23.55         0.54 o                         
  -3   4   8         15.62         14.53         0.41 o                         
  -2   4   8         68.47         66.81         1.04 o                         
  -1   4   8          3.79          4.40         0.22 o                         
   0   4   8        110.09        105.85         1.38 o                         
   1   4   8          1.55          2.36         0.16 o                         
   2   4   8         48.09         42.36         1.02 o                         
   3   4   8         12.57         12.29         0.34 o                         
   4   4   8          2.28          3.88         0.20 o                         
   5   4   8          0.60          1.05         0.21 o                         
   6   4   8         58.25         60.46         2.10 o                         
  -7   5   8         50.76         48.95         1.37 o                         
  -6   5   8         22.75         24.28         0.62 o                         
  -5   5   8         71.02         65.54         1.28 o                         
  -4   5   8          5.53          5.39         0.51 o                         
  -3   5   8          0.11          0.21         0.12 o                         
  -2   5   8         21.08         20.83         0.71 o                         
  -1   5   8        464.05        467.79         6.18 o                         
   0   5   8        247.23        254.42         3.31 o                         
   1   5   8         90.10         92.92         1.31 o                         
   2   5   8          0.77          1.92         0.16 o                         
   3   5   8          4.43          4.71         0.24 o                         
   4   5   8          1.13          1.61         0.16 o                         
   5   5   8          4.13          2.78         0.46 o                         
  -6   6   8          0.00          0.17         0.14 o                         
  -5   6   8          1.15          1.43         0.33 o                         
  -4   6   8          1.72          2.02         0.41 o                         
  -3   6   8          0.02          0.02         0.32 o                         
  -2   6   8         23.31         22.93         0.61 o                         
  -1   6   8          0.25          0.31         0.24 o                         
   0   6   8         41.81         42.73         0.98 o                         
   1   6   8         64.54         67.67         1.51 o                         
   2   6   8         15.80         16.64         0.55 o                         
   3   6   8         13.40         12.11         0.35 o                         
   4   6   8          4.82          4.47         0.26 o                         
   5   6   8          8.32          7.86         1.03 o                         
  -5   7   8          0.05          0.27         0.14 o                         
  -4   7   8          0.87          0.42         0.17 o                         
  -3   7   8          0.99          0.51         0.48 o                         
  -2   7   8         33.55         35.28         0.96 o                         
  -1   7   8         92.18         91.89         1.83 o                         
   0   7   8          6.89          6.53         0.45 o                         
   1   7   8          7.48          7.25         0.32 o                         
   2   7   8          0.22          0.26         0.15 o                         
   3   7   8         13.90         10.79         0.77 o                         
   4   7   8         23.39         19.39         1.15 o                         
  -4   8   8          0.21          0.42         0.17 o                         
  -3   8   8          0.13          0.08         0.14 o                         
  -2   8   8          7.35          7.17         0.94 o                         
  -1   8   8          8.54          6.20         0.85 o                         
   0   8   8          1.24          0.68         0.14 o                         
   1   8   8          2.88          2.72         0.36 o                         
   2   8   8          0.01         -0.03         0.11 o                         
  -3  -9   9         23.63         13.74         0.83 o                         
  -2  -9   9         12.52         11.31         0.81 o                         
  -1  -9   9          3.74          4.81         0.39 o                         
   0  -9   9          4.95          4.89         0.35 o                         
   1  -9   9          1.86          1.79         0.25 o                         
   2  -9   9          0.32          0.25         0.17 o                         
   3  -9   9          1.85          2.42         0.33 o                         
  -5  -8   9         93.90        101.08         2.72 o                         
  -4  -8   9          4.94          4.37         0.36 o                         
  -3  -8   9          9.93          8.77         0.49 o                         
  -2  -8   9         11.56         10.92         0.44 o                         
  -1  -8   9          0.68          0.56         0.15 o                         
   0  -8   9         24.23         23.10         0.61 o                         
   1  -8   9         20.75         21.58         0.68 o                         
   2  -8   9         31.18         32.28         1.34 o                         
   3  -8   9          2.03          0.92         0.55 o                         
   4  -8   9         11.80          8.82         0.62 o                         
  -6  -7   9         31.96         37.04         1.45 o                         
  -5  -7   9         15.66         17.04         0.81 o                         
  -4  -7   9         15.16         16.81         0.73 o                         
  -3  -7   9        204.55        216.36         2.98 o                         
  -2  -7   9         29.98         30.23         0.63 o                         
  -1  -7   9          1.13          0.94         0.17 o                         
   0  -7   9         13.96         13.43         0.58 o                         
   1  -7   9         26.66         30.46         0.74 o                         
   2  -7   9         47.46         51.89         1.98 o                         
   3  -7   9          0.05         -0.14         0.20 o                         
   4  -7   9          0.88          0.65         0.47 o                         
   5  -7   9          0.15          0.24         0.19 o                         
  -6  -6   9          9.28         11.26         0.95 o                         
  -5  -6   9         69.95         80.20         1.97 o                         
  -4  -6   9         16.92         17.41         0.47 o                         
  -3  -6   9         12.45         12.01         0.38 o                         
  -2  -6   9        180.24        185.94         2.48 o                         
  -1  -6   9          7.89          7.66         0.35 o                         
   0  -6   9          2.36          1.99         0.22 o                         
   1  -6   9         37.82         36.94         0.81 o                         
   2  -6   9         16.77         16.82         0.77 o                         
   3  -6   9        275.38        269.78         3.96 o                         
   4  -6   9          0.30          0.60         0.28 o                         
   5  -6   9          0.00          0.11         0.23 o                         
   6  -6   9          9.09          9.65         0.53 o                         
  -7  -5   9         33.76         41.62         1.69 o                         
  -6  -5   9          9.85         12.58         0.54 o                         
  -5  -5   9         14.31         14.32         0.41 o                         
  -4  -5   9          0.68          1.29         0.12 o                         
  -3  -5   9        150.99        156.00         2.00 o                         
  -2  -5   9         29.22         33.69         0.63 o                         
  -1  -5   9         32.13         31.26         0.62 o                         
   0  -5   9         10.34         12.15         0.30 o                         
   1  -5   9          3.43          3.46         0.29 o                         
   2  -5   9          2.37          1.62         0.33 o                         
   3  -5   9         35.14         30.25         1.05 o                         
   4  -5   9         35.25         33.15         0.78 o                         
   5  -5   9         24.83         25.90         0.96 o                         
   6  -5   9          0.45         -0.01         0.17 o                         
  -7  -4   9          6.08          6.09         0.64 o                         
  -6  -4   9          0.93          0.75         0.14 o                         
  -5  -4   9          0.20          0.00         0.07 o                         
  -4  -4   9        127.28        138.31         1.72 o                         
  -3  -4   9         44.95         51.58         0.69 o                         
  -2  -4   9        156.55        163.98         1.91 o                         
  -1  -4   9          0.01          0.12         0.06 o                         
   0  -4   9         23.25         24.13         0.64 o                         
   1  -4   9          1.27          0.45         0.16 o                         
   2  -4   9         25.35         26.00         0.65 o                         
   3  -4   9        227.39        210.51         3.37 o                         
   4  -4   9        109.66         87.45         1.55 o                         
   5  -4   9          1.22          1.18         0.33 o                         
   6  -4   9          6.06          6.33         0.41 o                         
  -8  -3   9          0.16         -0.03         0.24 o                         
  -7  -3   9         26.98         25.20         1.39 o                         
  -6  -3   9         19.82         26.20         0.65 o                         
  -5  -3   9          8.39          8.69         0.23 o                         
  -4  -3   9          4.68          7.84         0.17 o                         
  -3  -3   9         23.82         21.49         0.31 o                         
  -2  -3   9        874.73        910.95        19.60 o                         
  -1  -3   9          3.45          1.92         0.14 o                         
   0  -3   9          5.73         26.32         1.06 o                         
   1  -3   9        112.70        120.42         1.55 o                         
   2  -3   9          3.92          3.45         0.34 o                         
   3  -3   9        234.87        205.41         2.99 o                         
   4  -3   9         65.55         66.60         1.18 o                         
   5  -3   9          0.89          0.79         0.21 o                         
   6  -3   9         19.88         21.37         1.24 o                         
   7  -3   9         16.65         17.17         0.89 o                         
  -8  -2   9          6.43          5.32         0.83 o                         
  -7  -2   9          0.01         -0.10         0.10 o                         
  -6  -2   9         13.35         12.31         0.35 o                         
  -5  -2   9         23.71         20.35         0.38 o                         
  -4  -2   9         50.91         49.75         0.65 o                         
  -3  -2   9         20.87         28.39         0.40 o                         
  -2  -2   9        163.77        168.69         1.62 o                         
  -1  -2   9         84.29         86.82         0.92 o                         
   0  -2   9        192.30        207.92         2.29 o                         
   1  -2   9         14.68         12.99         0.34 o                         
   2  -2   9        136.03        125.58         1.89 o                         
   3  -2   9         21.28         17.40         0.62 o                         
   4  -2   9        462.57        427.95         5.83 o                         
   5  -2   9         16.15         21.42         0.72 o                         
   6  -2   9         13.42         14.16         1.28 o                         
   7  -2   9         59.27         57.99         2.94 o                         
  -8  -1   9         13.89         11.33         1.73 o                         
  -7  -1   9          0.12          0.11         0.14 o                         
  -6  -1   9          0.21          0.35         0.11 o                         
  -5  -1   9          4.85          4.68         0.18 o                         
  -4  -1   9          0.09          0.31         0.07 o                         
  -3  -1   9        129.15        109.02         1.15 o                         
  -2  -1   9         92.74         94.38         1.03 o                         
  -1  -1   9          4.70          9.71         0.19 o                         
   0  -1   9        132.14        134.49         1.52 o                         
   1  -1   9         50.36         59.14         0.76 o                         
   2  -1   9         11.00          7.85         0.31 o                         
   3  -1   9         98.11         95.80         1.45 o                         
   4  -1   9          7.75          5.65         0.44 o                         
   5  -1   9         55.38         58.40         1.53 o                         
   6  -1   9        105.05        104.49         3.02 o                         
   7  -1   9          5.74          5.17         0.64 o                         
  -8   0   9        106.06        112.70         3.43 o                         
  -7   0   9          7.93          8.12         0.43 o                         
  -6   0   9          2.71          5.35         0.30 o                         
  -5   0   9         56.74         53.94         0.88 o                         
  -4   0   9          1.63          1.12         0.10 o                         
  -3   0   9        173.33        149.88         1.70 o                         
  -2   0   9         44.99         51.00         0.66 o                         
  -1   0   9         16.49         22.62         0.32 o                         
   0   0   9         18.67         23.80         0.48 o                         
   1   0   9         10.64         10.46         0.20 o                         
   2   0   9        144.36        132.52         1.66 o                         
   3   0   9         76.15         68.94         0.95 o                         
   4   0   9        273.23        262.58         4.11 o                         
   5   0   9          2.59          1.10         0.20 o                         
   6   0   9         34.69         40.00         1.37 o                         
   7   0   9         16.34         11.39         1.24 o                         
  -8   1   9         38.12         42.29         1.74 o                         
  -7   1   9         17.34         21.23         0.74 o                         
  -6   1   9          0.65          0.53         0.13 o                         
  -5   1   9         44.70         39.74         0.74 o                         
  -4   1   9          4.76          6.14         0.20 o                         
  -3   1   9         20.06         14.77         0.28 o                         
  -2   1   9        617.58        577.69         6.99 o                         
  -1   1   9        564.16        545.69         7.15 o                         
   0   1   9         72.22         71.21         0.81 o                         
   1   1   9          5.51          3.70         0.14 o                         
   2   1   9         63.67         58.62         0.79 o                         
   3   1   9          8.65          9.00         0.27 o                         
   4   1   9          5.69          7.73         0.40 o                         
   5   1   9         23.03         25.38         0.56 o                         
   6   1   9         82.45         82.51         1.60 o                         
   7   1   9          5.98          4.22         0.70 o                         
  -8   2   9        190.01        202.20         7.05 o                         
  -7   2   9         13.02         14.47         0.61 o                         
  -6   2   9         44.94         44.19         0.77 o                         
  -5   2   9        184.25        179.43         2.45 o                         
  -4   2   9         16.76         16.87         0.31 o                         
  -3   2   9        275.37        260.44         3.07 o                         
  -2   2   9          9.99          6.79         0.21 o                         
  -1   2   9         38.49         38.01         0.53 o                         
   0   2   9         39.83         41.38         0.57 o                         
   1   2   9        331.58        346.87         4.13 o                         
   2   2   9         94.84         91.26         1.24 o                         
   3   2   9        176.37        178.67         2.46 o                         
   4   2   9         33.15         34.41         0.65 o                         
   5   2   9         47.95         46.08         0.81 o                         
   6   2   9          6.09          7.18         0.48 o                         
  -8   3   9          2.85          2.98         0.58 o                         
  -7   3   9         89.60         99.37         2.50 o                         
  -6   3   9         45.16         50.10         1.23 o                         
  -5   3   9         19.76         17.37         0.75 o                         
  -4   3   9         23.88         22.52         0.56 o                         
  -3   3   9         83.14         80.56         1.11 o                         
  -2   3   9        998.45        971.75        16.26 o                         
  -1   3   9         46.79         47.81         0.76 o                         
   0   3   9         46.76         49.17         0.73 o                         
   1   3   9          2.12          4.44         0.19 o                         
   2   3   9          4.93          4.55         0.21 o                         
   3   3   9         65.44         67.08         1.02 o                         
   4   3   9         13.72         14.05         0.52 o                         
   5   3   9         19.99         20.90         1.08 o                         
   6   3   9          3.16          3.05         0.33 o                         
  -7   4   9        230.13        231.88         4.63 o                         
  -6   4   9          1.20          0.88         0.23 o                         
  -5   4   9         56.26         57.73         0.94 o                         
  -4   4   9          4.06          5.26         0.27 o                         
  -3   4   9         49.82         51.40         0.90 o                         
  -2   4   9         52.83         51.22         0.88 o                         
  -1   4   9         10.22         11.76         0.45 o                         
   0   4   9         39.29         40.52         0.82 o                         
   1   4   9        114.84        112.32         1.57 o                         
   2   4   9         33.37         33.28         0.64 o                         
   3   4   9          0.55          0.66         0.21 o                         
   4   4   9         24.50         23.31         0.65 o                         
   5   4   9         18.64         17.47         0.81 o                         
   6   4   9          0.02         -0.16         0.16 o                         
  -7   5   9         53.42         53.02         2.02 o                         
  -6   5   9         99.76        110.22         2.00 o                         
  -5   5   9          2.08          2.33         0.19 o                         
  -4   5   9          7.37          7.57         0.52 o                         
  -3   5   9         34.61         37.44         0.77 o                         
  -2   5   9        128.30        132.62         1.95 o                         
  -1   5   9        289.74        307.77         4.12 o                         
   0   5   9         13.01         12.22         0.55 o                         
   1   5   9          4.33          3.96         0.32 o                         
   2   5   9          4.60          4.18         0.23 o                         
   3   5   9         65.66         64.00         1.48 o                         
   4   5   9         59.45         58.49         1.35 o                         
   5   5   9          0.35          0.20         0.17 o                         
  -6   6   9         11.51         12.06         0.68 o                         
  -5   6   9          0.13          0.04         0.14 o                         
  -4   6   9          3.88          4.49         0.43 o                         
  -3   6   9          2.65          3.30         0.34 o                         
  -2   6   9        159.69        167.84         2.61 o                         
  -1   6   9         40.66         42.31         1.21 o                         
   0   6   9         64.48         71.42         1.40 o                         
   1   6   9          5.48          5.93         0.36 o                         
   2   6   9          6.90          6.62         0.28 o                         
   3   6   9          3.01          3.01         0.37 o                         
   4   6   9          9.87          9.27         0.68 o                         
  -5   7   9          2.11          1.57         0.24 o                         
  -4   7   9          4.92          3.97         0.30 o                         
  -3   7   9          0.28          0.22         0.51 o                         
  -2   7   9         79.79         82.23         3.01 o                         
  -1   7   9        356.84        368.77         9.19 o                         
   0   7   9          4.06          3.26         0.33 o                         
   1   7   9          0.02         -0.08         0.20 o                         
   2   7   9         10.78          9.91         0.50 o                         
   3   7   9         31.65         19.08         0.86 o                         
  -3   8   9          0.21          0.04         0.13 o                         
  -2   8   9         27.87         30.08         1.32 o                         
  -1   8   9         52.83         34.53         1.48 o                         
   0   8   9          8.82          5.91         0.55 o                         
   1   8   9         16.02         10.61         0.74 o                         
  -3  -9  10          1.06          0.68         0.21 o                         
  -2  -9  10          6.44          5.69         0.46 o                         
  -1  -9  10         13.00         13.27         0.78 o                         
   0  -9  10         44.81         47.95         1.20 o                         
   1  -9  10         20.81         20.93         0.76 o                         
   2  -9  10          2.36          1.99         0.26 o                         
  -4  -8  10         14.51         16.32         1.03 o                         
  -3  -8  10         16.22         15.06         0.88 o                         
  -2  -8  10         10.16         10.16         0.60 o                         
  -1  -8  10          0.64          0.43         0.17 o                         
   0  -8  10         11.48         11.47         0.65 o                         
   1  -8  10          1.79          1.52         0.67 o                         
   2  -8  10        145.65        145.79         2.95 o                         
   3  -8  10          1.00          0.16         0.48 o                         
   4  -8  10          0.19         -0.03         0.17 o                         
  -5  -7  10          0.81          0.38         0.20 o                         
  -4  -7  10          0.00          0.00         0.13 o                         
  -3  -7  10          8.54          8.13         0.36 o                         
  -2  -7  10          2.68          2.92         0.22 o                         
  -1  -7  10         10.79         11.66         0.35 o                         
   0  -7  10          0.81          0.85         0.41 o                         
   1  -7  10         40.65         42.12         0.88 o                         
   2  -7  10         31.46         30.31         1.12 o                         
   3  -7  10          0.39          0.19         0.29 o                         
   4  -7  10         27.63         28.44         2.09 o                         
   5  -7  10          2.15          0.77         0.21 o                         
  -6  -6  10         12.70         13.31         0.72 o                         
  -5  -6  10        119.38        128.88         2.56 o                         
  -4  -6  10          0.72          0.43         0.14 o                         
  -3  -6  10         11.85         13.56         0.39 o                         
  -2  -6  10         27.92         31.03         1.15 o                         
  -1  -6  10          0.65          0.66         0.13 o                         
   0  -6  10         42.73         42.69         0.78 o                         
   1  -6  10          1.32          1.58         0.21 o                         
   2  -6  10          0.30          0.38         0.25 o                         
   3  -6  10         92.85         83.38         1.98 o                         
   4  -6  10         17.71         17.47         1.24 o                         
   5  -6  10          0.69          0.43         0.20 o                         
  -7  -5  10          0.14          0.34         0.27 o                         
  -6  -5  10          5.63          5.47         0.38 o                         
  -5  -5  10         21.72         20.57         0.57 o                         
  -4  -5  10        195.30        203.88         2.66 o                         
  -3  -5  10        104.39        102.71         1.71 o                         
  -2  -5  10          7.62          6.79         0.30 o                         
  -1  -5  10         17.94         18.64         0.37 o                         
   0  -5  10          0.27          0.18         0.14 o                         
   1  -5  10        276.87        282.03         3.78 o                         
   2  -5  10        150.16        142.85         2.32 o                         
   3  -5  10          4.48          3.76         0.28 o                         
   4  -5  10          7.95          8.94         0.48 o                         
   5  -5  10          3.14          4.03         0.38 o                         
   6  -5  10         13.56         13.02         0.75 o                         
  -7  -4  10          1.08          0.75         0.26 o                         
  -6  -4  10          1.58          2.15         0.26 o                         
  -5  -4  10         27.66         26.62         0.57 o                         
  -4  -4  10          1.81          3.85         0.18 o                         
  -3  -4  10          0.60          1.65         0.12 o                         
  -2  -4  10          0.40          1.38         0.10 o                         
  -1  -4  10         36.67         42.36         0.64 o                         
   0  -4  10          1.30          1.46         0.15 o                         
   1  -4  10          4.30          4.43         0.27 o                         
   2  -4  10         63.98         70.47         1.16 o                         
   3  -4  10        151.77        131.64         2.14 o                         
   4  -4  10          1.48          2.19         0.24 o                         
   5  -4  10         19.86         17.13         0.69 o                         
   6  -4  10         10.06         11.90         0.65 o                         
  -8  -3  10          0.12         -0.02         0.26 o                         
  -7  -3  10          1.24          0.83         0.30 o                         
  -6  -3  10         60.08         57.59         1.00 o                         
  -5  -3  10         15.96         13.42         0.30 o                         
  -4  -3  10        282.95        277.31         2.88 o                         
  -3  -3  10        104.62        121.18         1.43 o                         
  -2  -3  10         45.94         44.18         0.57 o                         
  -1  -3  10         46.57         51.43         0.69 o                         
   0  -3  10         13.38         14.15         0.36 o                         
   1  -3  10        148.45        149.76         2.26 o                         
   2  -3  10         78.57         75.15         1.24 o                         
   3  -3  10         77.46         72.82         1.31 o                         
   4  -3  10         46.85         46.10         0.97 o                         
   5  -3  10         39.02         36.67         1.23 o                         
   6  -3  10         76.98         81.68         1.99 o                         
  -8  -2  10          2.05          1.20         0.42 o                         
  -7  -2  10          7.85          7.92         0.46 o                         
  -6  -2  10         10.62         13.09         0.50 o                         
  -5  -2  10         14.66         14.78         0.35 o                         
  -4  -2  10        222.89        240.85         2.52 o                         
  -3  -2  10        213.47        211.04         2.35 o                         
  -2  -2  10          1.70          1.76         0.11 o                         
  -1  -2  10          5.28          3.57         0.13 o                         
   0  -2  10         32.51         34.89         0.51 o                         
   1  -2  10         42.62         42.36         0.79 o                         
   2  -2  10         23.33         25.80         0.59 o                         
   3  -2  10         85.17         91.82         1.45 o                         
   4  -2  10        101.19         86.93         1.49 o                         
   5  -2  10         23.78         23.42         0.69 o                         
   6  -2  10          6.87          7.57         0.52 o                         
   7  -2  10         54.47         42.24         2.57 o                         
  -8  -1  10         23.74         20.71         2.20 o                         
  -7  -1  10          9.77          9.39         0.57 o                         
  -6  -1  10         10.14          9.54         0.38 o                         
  -5  -1  10         94.79         90.41         1.35 o                         
  -4  -1  10        427.13        391.31         4.32 o                         
  -3  -1  10        836.60        853.13        15.99 o                         
  -2  -1  10        576.96        521.85         6.46 o                         
  -1  -1  10        308.85        330.49         3.50 o                         
   0  -1  10         19.78         18.13         0.42 o                         
   1  -1  10         31.63         25.06         0.47 o                         
   2  -1  10        598.22        582.47         7.65 o                         
   3  -1  10         14.21         12.49         0.37 o                         
   4  -1  10         69.53         70.11         1.21 o                         
   5  -1  10          3.96          3.97         0.45 o                         
   6  -1  10         14.15         17.62         1.11 o                         
   7  -1  10          0.31          0.37         0.19 o                         
  -8   0  10          6.98          7.63         0.68 o                         
  -7   0  10         19.80         21.63         0.78 o                         
  -6   0  10          0.81          1.17         0.16 o                         
  -5   0  10         61.50         59.59         0.89 o                         
  -4   0  10         26.14         26.12         0.46 o                         
  -3   0  10          0.19          0.58         0.08 o                         
  -2   0  10          0.82          1.03         0.13 o                         
  -1   0  10         54.58         44.30         0.57 o                         
   0   0  10        428.88        458.37         5.24 o                         
   1   0  10          3.94          4.55         0.16 o                         
   2   0  10         14.16         11.83         0.27 o                         
   3   0  10        768.53        763.37         9.90 o                         
   4   0  10        117.00        114.05         1.96 o                         
   5   0  10          0.71          0.28         0.16 o                         
   6   0  10          2.81          4.21         0.31 o                         
   7   0  10         19.82         14.23         0.94 o                         
  -8   1  10         99.71        107.40         3.53 o                         
  -7   1  10          0.12          0.18         0.14 o                         
  -6   1  10          7.15          8.80         0.37 o                         
  -5   1  10         95.67         93.67         1.65 o                         
  -4   1  10        294.49        279.19         3.61 o                         
  -3   1  10        713.30        675.81         8.80 o                         
  -2   1  10         41.54         34.73         0.56 o                         
  -1   1  10        156.40        162.31         2.01 o                         
   0   1  10         40.72         32.61         0.51 o                         
   1   1  10        131.69        116.99         1.47 o                         
   2   1  10        750.53        730.06        10.49 o                         
   3   1  10        100.86        106.54         1.75 o                         
   4   1  10        108.79        110.74         1.90 o                         
   5   1  10          6.46          5.82         0.47 o                         
   6   1  10          0.06          0.07         0.12 o                         
  -8   2  10         91.20         96.60         3.32 o                         
  -7   2  10          4.96          4.23         0.37 o                         
  -6   2  10         31.78         32.63         0.91 o                         
  -5   2  10         87.85         91.57         1.37 o                         
  -4   2  10          5.77          7.24         0.28 o                         
  -3   2  10        179.08        175.28         2.16 o                         
  -2   2  10          8.72          8.59         0.36 o                         
  -1   2  10          9.84          8.28         0.24 o                         
   0   2  10          0.02          0.11         0.09 o                         
   1   2  10          9.89         10.62         0.32 o                         
   2   2  10         43.35         42.07         0.88 o                         
   3   2  10        159.41        160.16         2.32 o                         
   4   2  10          0.43          0.50         0.14 o                         
   5   2  10          3.49          3.72         0.57 o                         
   6   2  10         14.52         10.33         1.13 o                         
  -7   3  10          1.79          1.93         0.34 o                         
  -6   3  10         63.70         65.77         1.34 o                         
  -5   3  10        142.89        138.82         2.09 o                         
  -4   3  10         95.58         94.95         1.29 o                         
  -3   3  10        126.41        127.17         1.77 o                         
  -2   3  10        652.47        644.64         8.20 o                         
  -1   3  10          0.03          4.69         1.91 o                         
   0   3  10         80.77         78.35         1.09 o                         
   1   3  10         40.62         47.02         0.91 o                         
   2   3  10        119.05        119.26         1.92 o                         
   3   3  10        330.36        332.42         4.41 o                         
   4   3  10         44.20         45.12         0.82 o                         
   5   3  10          3.02          3.59         0.41 o                         
   6   3  10          0.50          0.17         0.15 o                         
  -7   4  10          4.83          5.62         0.69 o                         
  -6   4  10         61.38         60.07         1.60 o                         
  -5   4  10          5.81          5.16         0.27 o                         
  -4   4  10          5.76          5.24         0.30 o                         
  -3   4  10        130.34        133.05         1.96 o                         
  -2   4  10        112.66        117.57         1.72 o                         
  -1   4  10         37.68         38.66         0.76 o                         
   0   4  10         61.24         61.37         0.97 o                         
   1   4  10         57.63         60.55         1.12 o                         
   2   4  10          2.30          2.76         0.20 o                         
   3   4  10          1.40          1.20         0.34 o                         
   4   4  10        159.60        164.56         3.26 o                         
   5   4  10          5.17          4.96         0.57 o                         
  -6   5  10         12.11         12.28         0.58 o                         
  -5   5  10         12.36         11.82         0.67 o                         
  -4   5  10          0.31          0.27         0.32 o                         
  -3   5  10         89.15         85.88         1.36 o                         
  -2   5  10        410.04        427.40         6.00 o                         
  -1   5  10         35.55         37.96         0.74 o                         
   0   5  10          7.58          7.54         0.41 o                         
   1   5  10          6.81          8.06         0.35 o                         
   2   5  10         48.14         52.82         1.36 o                         
   3   5  10        181.74        187.49         2.70 o                         
   4   5  10        152.45        160.93         3.34 o                         
   5   5  10          1.39          0.63         0.21 o                         
  -6   6  10          0.42          0.59         0.19 o                         
  -5   6  10         10.01         10.42         0.43 o                         
  -4   6  10          1.70          1.84         0.30 o                         
  -3   6  10          0.50          0.44         0.27 o                         
  -2   6  10        112.00        115.89         2.25 o                         
  -1   6  10          1.11          1.21         0.34 o                         
   0   6  10         31.20         31.38         1.12 o                         
   1   6  10          9.66          9.53         0.55 o                         
   2   6  10          0.21          0.08         0.10 o                         
   3   6  10          2.30          1.80         0.18 o                         
   4   6  10         14.32         12.51         0.73 o                         
  -5   7  10          1.97          1.44         0.80 o                         
  -4   7  10          2.09          1.73         0.22 o                         
  -3   7  10          2.30          1.38         0.70 o                         
  -2   7  10         41.51         38.73         1.51 o                         
  -1   7  10        236.35        234.56         5.99 o                         
   0   7  10          1.91          1.52         0.26 o                         
   1   7  10          0.03         -0.03         0.10 o                         
   2   7  10          0.14          0.08         0.10 o                         
   3   7  10         29.15         18.35         1.02 o                         
  -3   8  10          0.22         -0.02         0.16 o                         
  -2   8  10         68.39         38.97         1.40 o                         
  -1   8  10          3.48          2.49         0.33 o                         
   0   8  10         10.33          7.14         0.70 o                         
   1   8  10          9.78          8.64         0.85 o                         
  -3  -9  11          1.90          1.35         0.24 o                         
  -2  -9  11          5.92          3.55         0.38 o                         
  -1  -9  11         19.09         16.96         0.70 o                         
   0  -9  11         59.45         62.02         1.97 o                         
   1  -9  11         27.05         25.89         1.03 o                         
   2  -9  11          1.00          0.64         0.21 o                         
  -4  -8  11          0.49          0.47         0.21 o                         
  -3  -8  11          4.47          4.08         0.49 o                         
  -2  -8  11          1.10          0.79         0.26 o                         
  -1  -8  11          5.35          5.68         0.34 o                         
   0  -8  11          5.40          4.67         0.53 o                         
   1  -8  11         17.25         18.65         0.60 o                         
   2  -8  11         35.34         30.95         1.34 o                         
   3  -8  11          0.82          0.39         0.17 o                         
  -5  -7  11        250.61        281.08         5.20 o                         
  -4  -7  11          0.04          0.61         0.18 o                         
  -3  -7  11         12.75         15.14         0.61 o                         
  -2  -7  11          2.58          2.73         0.23 o                         
  -1  -7  11         38.83         40.88         0.89 o                         
   0  -7  11        257.42        280.75         3.75 o                         
   1  -7  11          7.45          6.66         0.42 o                         
   2  -7  11          0.01          0.49         0.50 o                         
   3  -7  11          4.05          3.97         0.57 o                         
   4  -7  11          9.28          6.94         0.82 o                         
  -6  -6  11         38.59         37.04         2.07 o                         
  -5  -6  11         32.08         34.30         0.89 o                         
  -4  -6  11         24.86         28.57         0.61 o                         
  -3  -6  11          1.33          1.21         0.16 o                         
  -2  -6  11          0.82          0.44         0.12 o                         
  -1  -6  11         51.47         53.87         0.98 o                         
   0  -6  11          0.92          1.63         0.32 o                         
   1  -6  11         37.76         37.99         1.10 o                         
   2  -6  11          7.59          6.14         0.37 o                         
   3  -6  11         20.08         20.67         1.20 o                         
   4  -6  11          2.72          3.30         0.43 o                         
   5  -6  11          0.04          0.15         0.18 o                         
  -7  -5  11         17.00         18.51         1.10 o                         
  -6  -5  11          3.03          2.51         0.30 o                         
  -5  -5  11        299.60        332.87         5.57 o                         
  -4  -5  11        240.02        257.20         3.54 o                         
  -3  -5  11          2.34          3.73         0.25 o                         
  -2  -5  11         11.13         12.02         0.35 o                         
  -1  -5  11          0.60          0.79         0.12 o                         
   0  -5  11         68.12         69.27         1.25 o                         
   1  -5  11        611.01        625.91         8.44 o                         
   2  -5  11          0.68          0.15         0.26 o                         
   3  -5  11         14.52         15.16         0.56 o                         
   4  -5  11         28.85         26.68         0.91 o                         
   5  -5  11          0.21          0.44         0.22 o                         
   6  -5  11         11.75         11.56         0.66 o                         
  -7  -4  11         34.39         22.69         1.44 o                         
  -6  -4  11         23.02         23.21         0.68 o                         
  -5  -4  11        286.08        295.37         4.21 o                         
  -4  -4  11          9.71         12.92         0.48 o                         
  -3  -4  11         12.99         13.44         0.31 o                         
  -2  -4  11         48.10         40.82         0.64 o                         
  -1  -4  11         55.90         54.57         0.86 o                         
   0  -4  11         43.97         40.38         0.66 o                         
   1  -4  11         21.61         19.26         0.57 o                         
   2  -4  11        379.29        374.78         4.95 o                         
   3  -4  11         52.77         50.63         1.10 o                         
   4  -4  11         29.74         31.46         1.04 o                         
   5  -4  11         27.80         29.98         0.97 o                         
   6  -4  11          0.62          0.60         0.21 o                         
  -7  -3  11          0.97          0.81         0.30 o                         
  -6  -3  11          3.41          3.80         0.21 o                         
  -5  -3  11        171.49        183.23         2.58 o                         
  -4  -3  11        931.78        940.16        11.02 o                         
  -3  -3  11          2.00          0.66         0.08 o                         
  -2  -3  11        133.82        146.78         1.57 o                         
  -1  -3  11         71.67         64.10         0.89 o                         
   0  -3  11        122.11        105.59         1.39 o                         
   1  -3  11       1334.55       1238.44        38.17 o                         
   2  -3  11         22.65         24.13         1.01 o                         
   3  -3  11          0.75          1.17         0.17 o                         
   4  -3  11          1.16          1.11         0.34 o                         
   5  -3  11         42.37         37.79         0.95 o                         
   6  -3  11          0.82          1.49         0.24 o                         
  -8  -2  11          0.49          0.82         0.30 o                         
  -7  -2  11         11.25         12.93         0.70 o                         
  -6  -2  11          9.86         10.35         0.35 o                         
  -5  -2  11         45.67         41.36         0.74 o                         
  -4  -2  11        389.40        367.82         4.32 o                         
  -3  -2  11         10.66          8.61         0.22 o                         
  -2  -2  11        129.33        135.36         1.56 o                         
  -1  -2  11         82.83         96.06         1.20 o                         
   0  -2  11         24.66         26.09         0.64 o                         
   1  -2  11         13.49         12.79         0.54 o                         
   2  -2  11        555.16        529.09         6.93 o                         
   3  -2  11         14.33         12.89         0.55 o                         
   4  -2  11        159.78        165.22         2.44 o                         
   5  -2  11          3.62          4.60         0.36 o                         
   6  -2  11          1.03          0.68         0.19 o                         
  -8  -1  11          8.12          8.00         0.79 o                         
  -7  -1  11          0.01          0.15         0.20 o                         
  -6  -1  11         11.16         11.85         0.40 o                         
  -5  -1  11         11.59         11.07         0.40 o                         
  -4  -1  11        728.15        725.52         9.36 o                         
  -3  -1  11       1210.51       1197.77        28.90 o                         
  -2  -1  11         18.37         16.80         0.32 o                         
  -1  -1  11        238.91        208.81         2.63 o                         
   0  -1  11        132.58        113.94         1.47 o                         
   1  -1  11        728.77        695.95        11.78 o                         
   2  -1  11        948.76        844.58        19.04 o                         
   3  -1  11          2.67          2.52         0.18 o                         
   4  -1  11          0.00          0.06         0.15 o                         
   5  -1  11         26.94         25.20         0.99 o                         
   6  -1  11         11.44         11.53         0.56 o                         
  -8   0  11          2.57          2.23         0.43 o                         
  -7   0  11          0.07         -0.02         0.16 o                         
  -6   0  11         18.80         17.24         0.44 o                         
  -5   0  11         10.46         12.90         0.36 o                         
  -4   0  11       1136.83       1072.38        17.77 o                         
  -3   0  11         35.30         30.59         0.62 o                         
  -2   0  11        172.07        167.54         2.29 o                         
  -1   0  11         32.34         27.70         0.46 o                         
   0   0  11          2.13          1.64         0.11 o                         
   1   0  11          8.67          9.16         0.27 o                         
   2   0  11         73.91         67.95         1.30 o                         
   3   0  11        157.31        158.23         2.14 o                         
   4   0  11          0.05         -0.06         0.12 o                         
   5   0  11         21.04         21.53         0.77 o                         
   6   0  11          4.67          4.27         0.31 o                         
  -8   1  11         23.82         26.71         1.69 o                         
  -7   1  11          0.48          0.79         0.35 o                         
  -6   1  11          0.89          0.91         0.20 o                         
  -5   1  11         56.77         54.20         0.92 o                         
  -4   1  11        201.07        196.75         2.38 o                         
  -3   1  11       1520.48       1439.83        27.75 o                         
  -2   1  11          3.38         10.25         0.67 o                         
  -1   1  11         13.65         23.08         0.54 o                         
   0   1  11          1.13          1.30         0.14 o                         
   1   1  11         98.54         86.50         1.25 o                         
   2   1  11       1002.14       1004.43        17.56 o                         
   3   1  11        252.95        251.41         3.80 o                         
   4   1  11          1.96          2.53         0.23 o                         
   5   1  11          0.46          0.38         0.49 o                         
   6   1  11          1.67          0.92         0.16 o                         
  -7   2  11          0.08          0.87         3.59 o                         
  -6   2  11         48.80         48.43         0.97 o                         
  -5   2  11          0.82          1.02         0.32 o                         
  -4   2  11        262.44        259.00         3.09 o                         
  -3   2  11        235.66        224.20         2.90 o                         
  -2   2  11        124.61        113.80         1.57 o                         
  -1   2  11         23.99         24.74         0.61 o                         
   0   2  11         45.30         57.82         0.91 o                         
   1   2  11        128.26        127.89         2.49 o                         
   2   2  11          8.45          9.82         0.31 o                         
   3   2  11        334.70        339.12         4.69 o                         
   4   2  11          1.33          1.18         0.17 o                         
   5   2  11          6.29          6.79         0.40 o                         
   6   2  11          0.19          0.23         0.15 o                         
  -7   3  11          4.42          3.33         0.47 o                         
  -6   3  11          6.26          7.07         0.38 o                         
  -5   3  11         76.36         74.90         1.06 o                         
  -4   3  11         15.64         15.04         0.43 o                         
  -3   3  11        502.72        481.49         6.42 o                         
  -2   3  11        264.83        253.87         3.50 o                         
  -1   3  11         31.13         34.24         1.32 o                         
   0   3  11         47.68         47.28         1.04 o                         
   1   3  11         73.72         65.43         1.54 o                         
   2   3  11        283.97        295.00         4.31 o                         
   3   3  11        393.10        417.11         5.70 o                         
   4   3  11          5.40          6.80         0.37 o                         
   5   3  11         18.82         16.38         0.58 o                         
  -7   4  11         13.51          9.97         1.05 o                         
  -6   4  11          6.21          6.77         0.46 o                         
  -5   4  11          0.11          0.05         0.11 o                         
  -4   4  11          0.46          0.31         0.25 o                         
  -3   4  11        239.10        237.72         3.58 o                         
  -2   4  11         45.04         41.42         0.84 o                         
  -1   4  11          7.69          9.60         0.30 o                         
   0   4  11          9.37          7.54         0.26 o                         
   1   4  11          1.02          1.21         0.33 o                         
   2   4  11          1.44          1.08         0.27 o                         
   3   4  11          7.34          7.62         0.35 o                         
   4   4  11         25.71         25.27         0.67 o                         
   5   4  11          2.67          2.22         0.31 o                         
  -6   5  11          8.75          8.34         0.54 o                         
  -5   5  11          4.42          3.91         0.39 o                         
  -4   5  11          4.79          5.56         0.38 o                         
  -3   5  11         13.04         12.60         0.63 o                         
  -2   5  11        301.72        307.95         4.43 o                         
  -1   5  11          5.74          5.56         0.30 o                         
   0   5  11          0.80          0.69         0.17 o                         
   1   5  11          3.65          3.77         0.23 o                         
   2   5  11          2.72          3.22         0.37 o                         
   3   5  11        322.90        349.16         6.17 o                         
   4   5  11         21.84         20.37         0.86 o                         
  -5   6  11          9.71         10.51         0.44 o                         
  -4   6  11         17.45         18.62         0.58 o                         
  -3   6  11         33.03         32.41         1.04 o                         
  -2   6  11         12.39         12.03         0.88 o                         
  -1   6  11         16.82         16.62         0.87 o                         
   0   6  11          7.69          7.28         0.48 o                         
   1   6  11          5.66          5.06         0.27 o                         
   2   6  11         19.75         20.65         0.66 o                         
   3   6  11          1.30          1.21         0.17 o                         
  -4   7  11          1.57          1.62         0.25 o                         
  -3   7  11          0.44          0.42         0.15 o                         
  -2   7  11         24.58         20.90         1.87 o                         
  -1   7  11         24.31         22.72         1.36 o                         
   0   7  11          8.33          7.56         0.42 o                         
   1   7  11          4.20          3.14         0.43 o                         
   2   7  11          0.59          0.28         0.12 o                         
  -1   8  11          0.29          0.29         0.24 o                         
  -2  -9  12          5.76          4.70         0.41 o                         
  -1  -9  12        176.65        165.04         3.77 o                         
   0  -9  12         60.79         61.07         1.94 o                         
   1  -9  12          1.60          1.36         0.28 o                         
  -4  -8  12          0.86          0.47         0.19 o                         
  -3  -8  12          0.92          0.51         0.17 o                         
  -2  -8  12         38.08         34.01         1.68 o                         
  -1  -8  12          4.38          4.33         0.51 o                         
   0  -8  12         67.88         65.67         1.84 o                         
   1  -8  12          8.97          7.81         0.45 o                         
   2  -8  12          0.56          0.37         0.17 o                         
   3  -8  12          7.99          6.43         0.68 o                         
  -5  -7  12         74.67         80.27         2.01 o                         
  -4  -7  12          1.80          2.18         0.42 o                         
  -3  -7  12         46.87         49.62         1.09 o                         
  -2  -7  12          0.12         -0.03         0.19 o                         
  -1  -7  12         64.56         63.84         1.14 o                         
   0  -7  12        482.48        516.58         7.29 o                         
   1  -7  12          0.22          0.28         0.26 o                         
   2  -7  12          0.36          1.31         0.27 o                         
   3  -7  12          0.08         -0.08         0.72 o                         
   4  -7  12          0.15          0.02         0.15 o                         
  -6  -6  12         30.87         31.93         1.20 o                         
  -5  -6  12         12.04         13.60         0.55 o                         
  -4  -6  12          5.67          6.64         0.45 o                         
  -3  -6  12          9.11         10.92         0.42 o                         
  -2  -6  12         12.95         13.34         0.39 o                         
  -1  -6  12          3.84          4.73         0.32 o                         
   0  -6  12         48.58         50.72         0.97 o                         
   1  -6  12        196.58        202.81         3.64 o                         
   2  -6  12         62.46         64.03         1.33 o                         
   3  -6  12         38.38         37.42         1.84 o                         
   4  -6  12         19.62         20.36         1.32 o                         
   5  -6  12         28.54         29.90         1.11 o                         
  -6  -5  12         24.75         25.03         1.17 o                         
  -5  -5  12        242.78        245.97         4.22 o                         
  -4  -5  12         12.13         13.41         0.38 o                         
  -3  -5  12         15.47         17.60         0.43 o                         
  -2  -5  12          3.58          3.18         0.21 o                         
  -1  -5  12        247.19        254.54         3.24 o                         
   0  -5  12        358.52        367.10         4.71 o                         
   1  -5  12         35.06         33.41         0.83 o                         
   2  -5  12         36.38         36.76         1.03 o                         
   3  -5  12         15.94         16.10         0.82 o                         
   4  -5  12          1.18          0.70         0.29 o                         
   5  -5  12         23.40         26.50         0.77 o                         
  -7  -4  12          0.25         -0.09         0.17 o                         
  -6  -4  12          6.94          8.86         0.43 o                         
  -5  -4  12        151.46        157.20         2.67 o                         
  -4  -4  12          0.54          0.36         0.12 o                         
  -3  -4  12         54.38         48.55         0.76 o                         
  -2  -4  12         11.09          8.41         0.23 o                         
  -1  -4  12        190.76        182.53         2.29 o                         
   0  -4  12          0.19          0.05         0.13 o                         
   1  -4  12         52.91         51.90         0.91 o                         
   2  -4  12          8.50         10.03         0.50 o                         
   3  -4  12         77.38         73.71         1.47 o                         
   4  -4  12          3.03          3.27         0.33 o                         
   5  -4  12         28.64         31.68         1.60 o                         
   6  -4  12        131.02        127.70         3.81 o                         
  -7  -3  12         34.35         24.33         2.09 o                         
  -6  -3  12          4.21          5.16         0.28 o                         
  -5  -3  12        138.45        139.07         2.08 o                         
  -4  -3  12        137.30        146.54         1.81 o                         
  -3  -3  12          2.46          3.29         0.16 o                         
  -2  -3  12         89.02         81.20         1.04 o                         
  -1  -3  12        109.31         99.40         1.32 o                         
   0  -3  12          6.74          9.01         0.36 o                         
   1  -3  12        928.16        889.51        14.63 o                         
   2  -3  12         45.79         41.62         1.09 o                         
   3  -3  12          5.22          7.22         0.39 o                         
   4  -3  12          1.11          1.76         0.31 o                         
   5  -3  12         20.30         21.76         1.13 o                         
   6  -3  12         64.17         70.27         2.00 o                         
  -7  -2  12          5.80          5.96         0.55 o                         
  -6  -2  12          8.18          9.31         0.48 o                         
  -5  -2  12        121.40        120.67         1.90 o                         
  -4  -2  12          4.32          3.66         0.18 o                         
  -3  -2  12        113.55        105.05         1.82 o                         
  -2  -2  12        173.31        168.19         2.03 o                         
  -1  -2  12        188.91        176.22         2.06 o                         
   0  -2  12          0.01          0.09         0.11 o                         
   1  -2  12          2.39          2.67         0.28 o                         
   2  -2  12        113.25        108.98         2.02 o                         
   3  -2  12         54.28         53.20         1.00 o                         
   4  -2  12         21.89         21.04         0.68 o                         
   5  -2  12         36.19         37.90         1.05 o                         
   6  -2  12         42.57         49.18         1.50 o                         
  -8  -1  12          8.01          7.99         0.79 o                         
  -7  -1  12          0.92          0.51         0.23 o                         
  -6  -1  12          1.37          1.50         0.18 o                         
  -5  -1  12         43.99         41.27         0.91 o                         
  -4  -1  12         53.21         50.98         0.99 o                         
  -3  -1  12         57.00         54.34         0.94 o                         
  -2  -1  12        221.52        236.34         2.79 o                         
  -1  -1  12         32.88         28.23         0.66 o                         
   0  -1  12          0.48          0.79         0.10 o                         
   1  -1  12        293.85        293.05         4.04 o                         
   2  -1  12        277.11        262.40         3.59 o                         
   3  -1  12         23.01         21.22         0.49 o                         
   4  -1  12         33.25         33.60         0.82 o                         
   5  -1  12         11.19          9.60         0.82 o                         
   6  -1  12         39.66         43.76         1.27 o                         
  -8   0  12          0.27          0.03         0.25 o                         
  -7   0  12          1.24          0.89         0.21 o                         
  -6   0  12          7.06          9.30         0.36 o                         
  -5   0  12         80.64         87.36         1.51 o                         
  -4   0  12        143.37        139.99         1.97 o                         
  -3   0  12         28.12         26.77         0.51 o                         
  -2   0  12        237.31        230.65         2.96 o                         
  -1   0  12        116.39        106.44         1.41 o                         
   0   0  12          8.01          4.65         0.24 o                         
   1   0  12         63.58         60.37         0.89 o                         
   2   0  12         28.69         25.94         0.57 o                         
   3   0  12          3.88          4.70         0.23 o                         
   4   0  12         14.19         13.33         0.68 o                         
   5   0  12          4.67          4.33         0.56 o                         
   6   0  12         15.56         18.95         0.69 o                         
  -7   1  12          4.60          4.42         0.42 o                         
  -6   1  12          0.36          0.43         0.18 o                         
  -5   1  12          1.18          1.29         0.17 o                         
  -4   1  12          0.05          0.22         0.08 o                         
  -3   1  12         76.86         71.79         1.13 o                         
  -2   1  12         27.04         37.25         0.75 o                         
  -1   1  12          0.05          0.40         0.13 o                         
   0   1  12          1.32          2.05         0.18 o                         
   1   1  12          1.77          0.50         0.14 o                         
   2   1  12        606.62        606.37         7.40 o                         
   3   1  12          1.72          2.01         0.20 o                         
   4   1  12         15.16         15.57         0.66 o                         
   5   1  12          1.13          0.87         0.19 o                         
   6   1  12          9.67          9.61         0.62 o                         
  -7   2  12          1.11          0.68         0.19 o                         
  -6   2  12          5.62          6.61         0.48 o                         
  -5   2  12        135.95        143.06         2.61 o                         
  -4   2  12         37.03         37.52         0.68 o                         
  -3   2  12          9.81         10.93         0.30 o                         
  -2   2  12        110.42        101.31         2.08 o                         
  -1   2  12         16.77         19.23         0.40 o                         
   0   2  12         43.80         31.99         1.31 o                         
   1   2  12          0.09          0.42         0.17 o                         
   2   2  12         15.12         14.46         0.44 o                         
   3   2  12         25.48         24.29         0.88 o                         
   4   2  12         27.08         29.59         0.72 o                         
   5   2  12          0.56          0.66         0.18 o                         
  -7   3  12         13.28         12.77         1.02 o                         
  -6   3  12          0.21          0.37         0.16 o                         
  -5   3  12          1.41          1.57         0.22 o                         
  -4   3  12         28.89         27.95         0.56 o                         
  -3   3  12         20.40         20.18         0.57 o                         
  -2   3  12         24.93         25.94         0.67 o                         
  -1   3  12          7.04          5.72         0.35 o                         
   0   3  12         30.36         26.60         0.52 o                         
   1   3  12         71.58         64.01         1.56 o                         
   2   3  12        189.21        190.22         3.32 o                         
   3   3  12         29.18         26.80         0.66 o                         
   4   3  12          0.30          0.11         0.13 o                         
   5   3  12          0.00          0.05         0.12 o                         
  -6   4  12          0.69          0.61         0.25 o                         
  -5   4  12         81.85         86.30         1.40 o                         
  -4   4  12         39.49         39.12         0.79 o                         
  -3   4  12         22.49         21.84         0.70 o                         
  -2   4  12          4.40          6.55         0.29 o                         
  -1   4  12          1.72          2.21         0.31 o                         
   0   4  12         11.20          9.22         0.56 o                         
   1   4  12          6.31          5.73         0.42 o                         
   2   4  12          1.05          1.07         0.31 o                         
   3   4  12         23.51         22.27         0.60 o                         
   4   4  12          6.80          7.17         0.43 o                         
   5   4  12          0.72          0.32         0.43 o                         
  -6   5  12         12.42         13.00         0.87 o                         
  -5   5  12          0.52          0.31         0.12 o                         
  -4   5  12          2.94          2.75         0.37 o                         
  -3   5  12          0.06         -0.10         0.25 o                         
  -2   5  12         23.42         23.03         1.19 o                         
  -1   5  12        130.48        138.30         2.17 o                         
   0   5  12          4.91          5.39         0.27 o                         
   1   5  12          0.26          0.18         0.14 o                         
   2   5  12          1.55          1.52         0.28 o                         
   3   5  12         22.30         23.19         0.67 o                         
   4   5  12          0.19          0.15         0.14 o                         
  -5   6  12         19.93         21.36         1.06 o                         
  -4   6  12         69.49         75.20         1.72 o                         
  -3   6  12          0.03          0.29         0.22 o                         
  -2   6  12         29.89         29.82         1.10 o                         
  -1   6  12          1.61          1.36         0.37 o                         
   0   6  12         12.05         13.44         0.70 o                         
   1   6  12         28.69         30.70         0.96 o                         
   2   6  12         15.50         16.75         0.57 o                         
   3   6  12         10.66         13.69         0.70 o                         
  -3   7  12          1.75          1.41         0.24 o                         
  -2   7  12         29.14         27.70         1.77 o                         
  -1   7  12         77.32         60.33         6.35 o                         
   0   7  12          0.05          0.02         0.10 o                         
   1   7  12          3.09          3.80         0.45 o                         
  -1  -9  13        203.02        196.60         4.79 o                         
   0  -9  13          9.31          8.32         0.53 o                         
  -4  -8  13          5.80          5.17         0.40 o                         
  -3  -8  13          0.32          0.42         0.19 o                         
  -2  -8  13          4.72          3.89         0.33 o                         
  -1  -8  13          0.11          0.03         0.16 o                         
   0  -8  13         83.33         84.08         2.34 o                         
   1  -8  13          1.29          1.10         0.21 o                         
   2  -8  13          9.45          7.78         0.57 o                         
  -5  -7  13         26.74         28.42         1.00 o                         
  -4  -7  13         11.75         12.09         0.64 o                         
  -3  -7  13          9.32          9.75         0.45 o                         
  -2  -7  13         35.49         38.57         0.86 o                         
  -1  -7  13        170.16        165.86         3.70 o                         
   0  -7  13        231.01        226.40         4.07 o                         
   1  -7  13          0.75          1.30         0.52 o                         
   2  -7  13         18.94         19.69         0.71 o                         
   3  -7  13          2.96          3.64         0.40 o                         
   4  -7  13         48.55         41.08         2.20 o                         
  -6  -6  13         76.98         82.83         3.43 o                         
  -5  -6  13         16.00         18.09         0.62 o                         
  -4  -6  13         15.98         16.35         0.54 o                         
  -3  -6  13         11.10         12.79         0.42 o                         
  -2  -6  13         22.15         24.21         0.54 o                         
  -1  -6  13         84.18         81.29         1.38 o                         
   0  -6  13         44.38         47.56         0.93 o                         
   1  -6  13         47.10         44.90         1.11 o                         
   2  -6  13          0.03         -0.14         0.53 o                         
   3  -6  13         16.87         16.14         1.22 o                         
   4  -6  13          8.28          8.66         1.07 o                         
  -6  -5  13         35.81         35.56         2.20 o                         
  -5  -5  13         34.02         36.73         1.03 o                         
  -4  -5  13          4.12          4.34         0.25 o                         
  -3  -5  13          2.99          3.58         0.22 o                         
  -2  -5  13         38.94         35.48         0.72 o                         
  -1  -5  13          6.49          7.89         0.40 o                         
   0  -5  13       1024.21       1048.23        13.55 o                         
   1  -5  13          3.18          2.58         0.35 o                         
   2  -5  13         37.34         37.76         0.85 o                         
   3  -5  13          0.53          0.19         0.34 o                         
   4  -5  13         19.64         21.11         0.87 o                         
   5  -5  13        148.33        155.93         4.83 o                         
  -7  -4  13          3.67          1.99         0.85 o                         
  -6  -4  13         15.28         17.45         0.65 o                         
  -5  -4  13          2.60          2.75         0.27 o                         
  -4  -4  13          0.00          0.19         0.16 o                         
  -3  -4  13          0.01          0.16         0.14 o                         
  -2  -4  13          8.57          9.73         0.26 o                         
  -1  -4  13        166.05        161.06         2.44 o                         
   0  -4  13          4.65          4.99         0.34 o                         
   1  -4  13        301.31        299.47         4.16 o                         
   2  -4  13         80.73         83.47         1.44 o                         
   3  -4  13         23.23         24.14         1.61 o                         
   4  -4  13          1.19          0.95         0.21 o                         
   5  -4  13         23.52         28.27         1.02 o                         
  -7  -3  13          0.51          0.06         0.23 o                         
  -6  -3  13          0.00          0.18         0.12 o                         
  -5  -3  13         27.00         28.57         0.55 o                         
  -4  -3  13          0.26          0.58         0.12 o                         
  -3  -3  13         75.94         68.45         0.98 o                         
  -2  -3  13        135.84        126.23         1.48 o                         
  -1  -3  13         20.91         21.70         0.49 o                         
   0  -3  13        207.23        203.16         2.84 o                         
   1  -3  13        127.10        121.85         2.06 o                         
   2  -3  13         42.01         40.32         0.88 o                         
   3  -3  13          0.56          0.42         0.32 o                         
   4  -3  13          0.19          0.23         0.33 o                         
   5  -3  13         44.56         47.38         1.35 o                         
  -7  -2  13          9.47          9.97         0.97 o                         
  -6  -2  13         90.61         93.66         2.25 o                         
  -5  -2  13         80.46         81.24         1.68 o                         
  -4  -2  13         43.95         43.84         0.77 o                         
  -3  -2  13         11.72         13.30         0.43 o                         
  -2  -2  13          0.74          2.29         0.18 o                         
  -1  -2  13         19.24         23.60         0.55 o                         
   0  -2  13         44.78         45.86         1.30 o                         
   1  -2  13         78.83         70.32         1.22 o                         
   2  -2  13          1.44          1.04         0.31 o                         
   3  -2  13         36.15         37.49         1.11 o                         
   4  -2  13         53.40         54.25         1.35 o                         
   5  -2  13          8.27          9.48         0.59 o                         
   6  -2  13         20.22         16.10         1.12 o                         
  -7  -1  13          1.38          1.59         0.32 o                         
  -6  -1  13         12.61         13.93         0.55 o                         
  -5  -1  13          4.37          4.34         0.26 o                         
  -4  -1  13         82.62         77.90         1.86 o                         
  -3  -1  13        169.84        163.67         2.19 o                         
  -2  -1  13        204.12        196.36         2.45 o                         
  -1  -1  13         34.23         25.72         0.52 o                         
   0  -1  13          4.45          3.11         0.21 o                         
   1  -1  13        573.99        552.15         7.46 o                         
   2  -1  13        165.58        157.18         2.18 o                         
   3  -1  13          6.82          6.20         0.29 o                         
   4  -1  13          0.26          0.27         0.17 o                         
   5  -1  13          2.86          2.35         0.30 o                         
   6  -1  13         40.68         43.82         1.77 o                         
  -7   0  13          6.85          8.08         0.49 o                         
  -6   0  13         93.74         98.41         1.63 o                         
  -5   0  13          1.08          1.08         0.18 o                         
  -4   0  13         55.08         55.06         0.99 o                         
  -3   0  13          0.43          0.28         0.13 o                         
  -2   0  13          0.89          1.65         0.16 o                         
  -1   0  13         15.69         17.44         0.38 o                         
   0   0  13          0.00          0.58         0.26 o                         
   1   0  13         11.10          9.06         0.31 o                         
   2   0  13         48.53         45.16         0.85 o                         
   3   0  13        164.09        170.97         2.40 o                         
   4   0  13          2.55          2.81         0.34 o                         
   5   0  13          0.66          1.01         0.23 o                         
   6   0  13          3.71          2.47         0.37 o                         
  -7   1  13          6.95          5.37         0.51 o                         
  -6   1  13          8.98          9.75         0.63 o                         
  -5   1  13         36.98         38.71         0.76 o                         
  -4   1  13          2.56          1.97         0.16 o                         
  -3   1  13         27.68         23.68         0.55 o                         
  -2   1  13         74.98         71.02         1.41 o                         
  -1   1  13         70.64         64.37         1.09 o                         
   0   1  13         53.14         54.78         1.26 o                         
   1   1  13          6.28          6.10         0.30 o                         
   2   1  13          1.22          1.42         0.15 o                         
   3   1  13          2.31          1.91         0.22 o                         
   4   1  13          9.96         10.46         0.50 o                         
   5   1  13         49.84         50.39         2.26 o                         
  -7   2  13          3.08          1.79         0.26 o                         
  -6   2  13         99.40        113.62         2.49 o                         
  -5   2  13        120.42        121.76         2.75 o                         
  -4   2  13         18.15         19.82         0.48 o                         
  -3   2  13         49.71         46.17         0.98 o                         
  -2   2  13          2.13          2.35         0.18 o                         
  -1   2  13          3.62          4.87         0.30 o                         
   0   2  13         16.67         15.15         0.61 o                         
   1   2  13          0.06          0.07         0.14 o                         
   2   2  13          0.59          1.27         0.19 o                         
   3   2  13          5.04          6.06         0.61 o                         
   4   2  13         12.36         12.34         0.55 o                         
   5   2  13         17.95         20.26         1.01 o                         
  -7   3  13          0.51          0.51         0.20 o                         
  -6   3  13          1.04          2.01         0.27 o                         
  -5   3  13         17.04         19.21         0.84 o                         
  -4   3  13          6.05          7.34         0.29 o                         
  -3   3  13         42.41         44.92         1.11 o                         
  -2   3  13        223.62        214.05         3.13 o                         
  -1   3  13          1.10          0.58         0.28 o                         
   0   3  13         34.73         39.07         0.74 o                         
   1   3  13         97.97         93.30         1.73 o                         
   2   3  13         55.53         60.27         2.09 o                         
   3   3  13         14.65         16.02         0.60 o                         
   4   3  13          9.14          9.92         0.44 o                         
   5   3  13         17.04         14.76         0.93 o                         
  -6   4  13         32.94         32.74         1.45 o                         
  -5   4  13         59.26         65.01         1.29 o                         
  -4   4  13         12.52         11.95         0.38 o                         
  -3   4  13         25.72         25.11         0.87 o                         
  -2   4  13          8.84          8.70         0.57 o                         
  -1   4  13          1.26          1.75         0.28 o                         
   0   4  13        112.77        116.88         1.70 o                         
   1   4  13          6.04          5.36         0.57 o                         
   2   4  13         38.31         39.82         1.07 o                         
   3   4  13         68.84         72.86         1.49 o                         
   4   4  13         23.11         25.47         0.93 o                         
  -5   5  13          1.12          0.97         0.18 o                         
  -4   5  13         37.03         42.83         1.80 o                         
  -3   5  13          1.16          1.42         0.18 o                         
  -2   5  13          4.71          3.61         0.41 o                         
  -1   5  13         18.48         20.53         1.01 o                         
   0   5  13        101.11        106.12         2.77 o                         
   1   5  13        101.65        105.95         3.81 o                         
   2   5  13         24.86         26.12         1.39 o                         
   3   5  13          1.80          1.22         0.20 o                         
  -4   6  13         55.62         56.76         1.55 o                         
  -3   6  13          9.60         10.32         0.45 o                         
  -2   6  13          0.09          0.02         0.30 o                         
  -1   6  13         18.96         20.75         0.61 o                         
   0   6  13         22.15         22.57         1.10 o                         
   1   6  13          0.08          0.07         0.12 o                         
   2   6  13          0.32          0.49         0.16 o                         
  -2   7  13         21.92         22.57         1.28 o                         
  -1   7  13          1.71          1.06         0.17 o                         
   0   7  13          7.86          7.88         0.65 o                         
  -3  -8  14         39.55         44.83         1.56 o                         
  -2  -8  14          9.96         10.51         0.79 o                         
  -1  -8  14          0.09          0.21         0.16 o                         
   0  -8  14         18.12         16.98         0.62 o                         
   1  -8  14         11.02          9.96         0.66 o                         
   2  -8  14         19.76         21.75         0.88 o                         
  -4  -7  14          0.83          1.07         0.22 o                         
  -3  -7  14         20.76         21.99         0.72 o                         
  -2  -7  14         45.40         45.30         1.71 o                         
  -1  -7  14         40.12         41.23         0.96 o                         
   0  -7  14          5.61          5.69         0.46 o                         
   1  -7  14         42.89         45.95         1.16 o                         
   2  -7  14          1.57          1.55         0.33 o                         
   3  -7  14         50.10         53.70         1.60 o                         
  -5  -6  14          8.80          9.36         0.46 o                         
  -4  -6  14          0.40          0.09         0.23 o                         
  -3  -6  14          9.30          9.47         0.43 o                         
  -2  -6  14          5.03          4.99         0.29 o                         
  -1  -6  14         12.02         12.49         0.42 o                         
   0  -6  14          6.77          7.46         0.38 o                         
   1  -6  14         53.91         53.72         1.46 o                         
   2  -6  14         10.97         10.62         0.70 o                         
   3  -6  14          1.06          1.11         0.44 o                         
   4  -6  14          5.04          4.56         0.41 o                         
  -6  -5  14          2.93          2.91         0.33 o                         
  -5  -5  14          0.11          0.00         0.12 o                         
  -4  -5  14         29.19         28.21         0.60 o                         
  -3  -5  14          8.87          9.31         0.36 o                         
  -2  -5  14         16.99         15.71         0.35 o                         
  -1  -5  14        107.55        111.43         1.71 o                         
   0  -5  14         25.68         25.89         0.62 o                         
   1  -5  14          7.68          7.89         0.43 o                         
   2  -5  14         18.28         18.95         0.58 o                         
   3  -5  14         61.44         65.01         2.37 o                         
   4  -5  14         37.01         43.20         1.08 o                         
  -6  -4  14         13.88         14.67         0.60 o                         
  -5  -4  14          6.52          6.08         0.30 o                         
  -4  -4  14         53.60         56.47         0.85 o                         
  -3  -4  14         21.64         21.41         0.46 o                         
  -2  -4  14        156.41        146.06         1.77 o                         
  -1  -4  14          3.64          4.70         0.23 o                         
   0  -4  14         73.73         75.90         1.38 o                         
   1  -4  14         36.75         37.70         0.76 o                         
   2  -4  14          1.43          1.82         0.31 o                         
   3  -4  14          7.34          7.23         0.59 o                         
   4  -4  14          5.64          5.65         0.64 o                         
   5  -4  14         47.42         49.92         1.56 o                         
  -7  -3  14         17.07         15.17         1.88 o                         
  -6  -3  14         48.99         53.07         1.41 o                         
  -5  -3  14          2.12          2.50         0.18 o                         
  -4  -3  14         14.11         13.08         0.36 o                         
  -3  -3  14          6.57          7.87         0.25 o                         
  -2  -3  14         73.56         66.31         0.88 o                         
  -1  -3  14        358.61        323.71         4.41 o                         
   0  -3  14         43.37         42.64         0.87 o                         
   1  -3  14          6.88          7.53         0.41 o                         
   2  -3  14         28.03         27.55         0.89 o                         
   3  -3  14         91.86         97.67         2.14 o                         
   4  -3  14         78.19         86.59         2.71 o                         
   5  -3  14         16.86         16.71         0.84 o                         
  -7  -2  14         83.35         65.34         5.02 o                         
  -6  -2  14          3.23          3.20         0.33 o                         
  -5  -2  14          2.62          2.57         0.20 o                         
  -4  -2  14          0.19          0.17         0.16 o                         
  -3  -2  14          8.22          7.15         0.31 o                         
  -2  -2  14         16.50         11.12         0.42 o                         
  -1  -2  14        135.90        126.65         1.78 o                         
   0  -2  14         20.08         16.26         0.53 o                         
   1  -2  14         14.18         12.57         0.62 o                         
   2  -2  14         37.16         36.34         1.32 o                         
   3  -2  14         14.95         15.40         0.69 o                         
   4  -2  14          0.92          0.76         0.34 o                         
   5  -2  14         23.20         26.09         1.03 o                         
  -7  -1  14          0.07          0.10         0.20 o                         
  -6  -1  14         41.61         44.08         1.13 o                         
  -5  -1  14          0.03          0.04         0.20 o                         
  -4  -1  14         10.53         10.79         0.40 o                         
  -3  -1  14         35.54         37.35         0.93 o                         
  -2  -1  14          3.46          5.26         0.28 o                         
  -1  -1  14        134.43        104.75         1.56 o                         
   0  -1  14        289.39        267.30         3.65 o                         
   1  -1  14         18.36         14.44         0.67 o                         
   2  -1  14         10.22          8.81         0.63 o                         
   3  -1  14         23.16         24.35         0.74 o                         
   4  -1  14        106.17        116.73         2.12 o                         
   5  -1  14         11.81         13.86         0.70 o                         
  -7   0  14         62.88         71.52         4.13 o                         
  -6   0  14         52.02         55.50         1.53 o                         
  -5   0  14          0.58          0.78         0.14 o                         
  -4   0  14         25.28         26.34         0.87 o                         
  -3   0  14         19.65         19.85         0.46 o                         
  -2   0  14         45.12         33.30         0.61 o                         
  -1   0  14        260.68        224.09         3.46 o                         
   0   0  14          1.21          2.11         0.27 o                         
   1   0  14         35.36         32.84         0.74 o                         
   2   0  14         25.11         22.70         0.61 o                         
   3   0  14         19.77         20.17         0.50 o                         
   4   0  14          0.17          0.23         0.30 o                         
   5   0  14          1.75          1.46         0.25 o                         
  -7   1  14          7.03          5.19         0.83 o                         
  -6   1  14          1.79          1.77         0.27 o                         
  -5   1  14          4.98          5.74         0.29 o                         
  -4   1  14          9.11          9.01         0.30 o                         
  -3   1  14         98.92         99.36         1.54 o                         
  -2   1  14         26.72         31.79         0.90 o                         
  -1   1  14         62.27         47.69         0.89 o                         
   0   1  14        136.89        106.81         2.36 o                         
   1   1  14         20.64         18.46         0.66 o                         
   2   1  14         82.24         86.71         1.39 o                         
   3   1  14          1.32          1.52         0.51 o                         
   4   1  14          2.47          3.40         0.36 o                         
   5   1  14         46.82         56.48         1.63 o                         
  -7   2  14          7.91          7.59         0.72 o                         
  -6   2  14          1.73          2.56         0.69 o                         
  -5   2  14         63.17         64.56         1.59 o                         
  -4   2  14         11.40         11.88         0.40 o                         
  -3   2  14         23.70         23.32         1.06 o                         
  -2   2  14          0.73          0.06         0.25 o                         
  -1   2  14         40.25         28.49         0.79 o                         
   0   2  14        111.85        117.56         1.89 o                         
   1   2  14          0.00          0.20         0.21 o                         
   2   2  14          6.23          6.28         0.44 o                         
   3   2  14        138.81        151.50         2.63 o                         
   4   2  14         45.84         49.09         1.41 o                         
   5   2  14         11.79          9.17         0.80 o                         
  -6   3  14         32.78         33.57         1.91 o                         
  -5   3  14         24.04         24.62         0.61 o                         
  -4   3  14          4.79          4.80         0.30 o                         
  -3   3  14          2.85          3.80         0.53 o                         
  -2   3  14         10.99         11.29         0.67 o                         
  -1   3  14          9.36          7.90         0.53 o                         
   0   3  14          3.33          1.06         0.16 o                         
   1   3  14         46.21         49.52         1.08 o                         
   2   3  14         14.16         16.83         0.70 o                         
   3   3  14          7.96          8.01         0.50 o                         
   4   3  14          0.94          0.83         0.19 o                         
  -6   4  14          3.23          3.41         0.40 o                         
  -5   4  14         67.29         75.40         1.56 o                         
  -4   4  14         13.33         13.60         0.41 o                         
  -3   4  14          3.48          3.93         0.48 o                         
  -2   4  14          0.17          0.66         0.34 o                         
  -1   4  14         10.33         13.69         0.54 o                         
   0   4  14         71.29         70.39         1.17 o                         
   1   4  14         39.21         41.29         2.48 o                         
   2   4  14          1.60          1.86         0.59 o                         
   3   4  14         22.34         24.92         0.74 o                         
   4   4  14          0.16         -0.12         0.30 o                         
  -5   5  14          4.52          5.71         0.33 o                         
  -4   5  14          2.91          3.20         0.25 o                         
  -3   5  14          1.29          1.29         0.30 o                         
  -2   5  14         55.10         56.66         1.66 o                         
  -1   5  14         27.69         29.37         1.57 o                         
   0   5  14         17.78         20.36         1.38 o                         
   1   5  14         61.69         63.56         2.45 o                         
   2   5  14         21.77         23.55         0.72 o                         
   3   5  14          0.68          0.39         0.19 o                         
  -4   6  14          7.04          6.84         0.42 o                         
  -3   6  14          0.15          0.12         0.14 o                         
  -2   6  14         12.90         13.32         0.65 o                         
  -1   6  14         40.36         45.82         2.57 o                         
   0   6  14         58.87         62.36         1.42 o                         
   1   6  14         40.22         43.47         1.11 o                         
  -3  -8  15         14.71          8.58         1.72 o                         
  -2  -8  15          2.51          2.09         0.32 o                         
  -1  -8  15          0.36          0.25         0.18 o                         
   0  -8  15          7.86          8.29         0.49 o                         
   1  -8  15         19.74         17.30         0.90 o                         
  -4  -7  15          3.08          3.44         0.37 o                         
  -3  -7  15          5.70          5.23         0.47 o                         
  -2  -7  15         36.01         36.95         1.10 o                         
  -1  -7  15          1.18          0.58         0.15 o                         
   0  -7  15         46.26         45.81         1.13 o                         
   1  -7  15          0.71          0.57         0.18 o                         
   2  -7  15          1.43          1.56         0.24 o                         
   3  -7  15          7.24          7.44         0.78 o                         
  -5  -6  15         37.40         34.97         1.02 o                         
  -4  -6  15          0.45          0.11         0.27 o                         
  -3  -6  15         47.47         47.19         1.16 o                         
  -2  -6  15         24.26         24.75         0.74 o                         
  -1  -6  15          0.22          0.29         0.18 o                         
   0  -6  15         17.01         17.33         0.71 o                         
   1  -6  15         23.73         22.21         1.02 o                         
   2  -6  15          5.27          4.50         0.47 o                         
   3  -6  15          1.15          0.87         0.56 o                         
  -6  -5  15         13.68         12.18         0.85 o                         
  -5  -5  15         14.22         13.23         0.50 o                         
  -4  -5  15          0.05          0.10         0.25 o                         
  -3  -5  15          3.89          3.43         0.23 o                         
  -2  -5  15        120.02        119.66         1.64 o                         
  -1  -5  15          0.68          0.71         0.19 o                         
   0  -5  15         22.17         23.53         0.93 o                         
   1  -5  15          0.52          0.32         0.45 o                         
   2  -5  15         54.50         56.47         1.53 o                         
   3  -5  15          1.84          3.26         0.60 o                         
   4  -5  15          1.33          1.63         0.27 o                         
  -6  -4  15         11.56         12.33         0.58 o                         
  -5  -4  15          2.00          1.04         0.19 o                         
  -4  -4  15          0.75          1.46         0.22 o                         
  -3  -4  15          4.68          3.32         0.20 o                         
  -2  -4  15        151.92        151.90         1.90 o                         
  -1  -4  15          0.19         -0.03         0.18 o                         
   0  -4  15          5.33          4.87         0.38 o                         
   1  -4  15         25.00         23.92         1.21 o                         
   2  -4  15         36.76         34.83         1.20 o                         
   3  -4  15          1.69          1.57         0.37 o                         
   4  -4  15         13.27         10.34         0.60 o                         
  -7  -3  15          0.04         -0.21         0.64 o                         
  -6  -3  15          6.02          6.52         0.54 o                         
  -5  -3  15         32.80         32.05         0.90 o                         
  -4  -3  15          2.77          2.82         0.19 o                         
  -3  -3  15         41.43         44.06         0.81 o                         
  -2  -3  15         40.09         31.79         0.57 o                         
  -1  -3  15        152.59        144.86         2.04 o                         
   0  -3  15          1.97          2.32         0.39 o                         
   1  -3  15         31.15         27.98         0.78 o                         
   2  -3  15          0.02          0.00         0.24 o                         
   3  -3  15          5.23          7.60         0.87 o                         
   4  -3  15         87.50         98.52         2.64 o                         
   5  -3  15          3.38          2.94         0.40 o                         
  -7  -2  15         53.38         40.12         3.97 o                         
  -6  -2  15         39.93         38.09         0.91 o                         
  -5  -2  15          2.52          2.27         0.30 o                         
  -4  -2  15         75.00         76.98         1.36 o                         
  -3  -2  15         82.70         82.14         1.40 o                         
  -2  -2  15        141.78        121.69         1.59 o                         
  -1  -2  15          1.43          0.78         0.12 o                         
   0  -2  15          1.02          1.08         0.21 o                         
   1  -2  15          9.19          8.79         0.90 o                         
   2  -2  15         46.86         40.72         1.37 o                         
   3  -2  15         15.86         16.48         0.58 o                         
   4  -2  15          3.87          3.25         0.31 o                         
   5  -2  15         25.20         29.36         1.31 o                         
  -7  -1  15         28.49         31.39         1.39 o                         
  -6  -1  15         48.65         52.03         1.96 o                         
  -5  -1  15          0.51          0.94         0.19 o                         
  -4  -1  15          2.73          3.30         0.35 o                         
  -3  -1  15         31.44         32.71         0.63 o                         
  -2  -1  15         77.81         67.91         1.02 o                         
  -1  -1  15         14.76          6.83         0.26 o                         
   0  -1  15          5.28          7.04         0.31 o                         
   1  -1  15         59.68         54.03         1.70 o                         
   2  -1  15         20.22         20.39         0.60 o                         
   3  -1  15         17.67         19.87         0.89 o                         
   4  -1  15         38.19         45.23         1.08 o                         
   5  -1  15         11.69         13.19         0.77 o                         
  -7   0  15          6.57          6.91         0.68 o                         
  -6   0  15         67.20         68.43         1.73 o                         
  -5   0  15         22.81         22.55         1.03 o                         
  -4   0  15          5.25          5.35         0.32 o                         
  -3   0  15         15.64         16.66         0.53 o                         
  -2   0  15          1.46          4.11         0.38 o                         
  -1   0  15        150.30        133.98         1.95 o                         
   0   0  15          0.69          2.43         0.24 o                         
   1   0  15          0.26          0.19         0.15 o                         
   2   0  15         34.83         31.85         1.07 o                         
   3   0  15         58.04         61.77         1.43 o                         
   4   0  15          0.78          0.87         0.29 o                         
   5   0  15          4.78          5.11         0.43 o                         
  -7   1  15         43.17         35.91         2.51 o                         
  -6   1  15         44.74         45.94         2.33 o                         
  -5   1  15          0.37          0.16         0.34 o                         
  -4   1  15          4.18          4.27         0.22 o                         
  -3   1  15         11.14         10.86         0.45 o                         
  -2   1  15          0.34          0.34         0.15 o                         
  -1   1  15          1.01          0.29         0.21 o                         
   0   1  15        126.51        115.85         1.85 o                         
   1   1  15         44.93         48.35         1.07 o                         
   2   1  15         33.79         34.95         1.12 o                         
   3   1  15         29.76         33.26         1.23 o                         
   4   1  15         26.99         29.98         1.01 o                         
   5   1  15          4.45          3.97         0.96 o                         
  -6   2  15         14.76         18.55         0.94 o                         
  -5   2  15         36.61         39.33         1.06 o                         
  -4   2  15          0.84          1.69         0.18 o                         
  -3   2  15          0.22         -0.04         0.43 o                         
  -2   2  15          0.44          0.07         0.17 o                         
  -1   2  15         58.68         51.85         1.06 o                         
   0   2  15         21.36         24.96         0.87 o                         
   1   2  15          9.53         10.65         0.76 o                         
   2   2  15         43.88         48.89         1.04 o                         
   3   2  15          0.01          0.10         0.26 o                         
   4   2  15          6.02          6.26         0.43 o                         
  -6   3  15          7.22          6.68         0.53 o                         
  -5   3  15          0.47          0.48         0.15 o                         
  -4   3  15          6.23          6.90         0.34 o                         
  -3   3  15          6.55          6.83         0.42 o                         
  -2   3  15         18.66         17.49         0.49 o                         
  -1   3  15         12.53         13.06         0.56 o                         
   0   3  15         17.88         15.94         0.87 o                         
   1   3  15         24.13         28.14         1.47 o                         
   2   3  15          3.76          4.06         0.31 o                         
   3   3  15          2.96          4.14         0.30 o                         
   4   3  15          0.74          0.95         0.22 o                         
  -5   4  15          6.04          5.60         0.33 o                         
  -4   4  15          4.15          4.83         0.30 o                         
  -3   4  15          1.55          0.89         0.20 o                         
  -2   4  15          0.29          0.88         0.27 o                         
  -1   4  15         15.15         14.54         0.76 o                         
   0   4  15          2.06          3.32         0.36 o                         
   1   4  15         25.34         25.01         1.57 o                         
   2   4  15         14.39         16.22         0.55 o                         
   3   4  15          0.93          0.50         0.18 o                         
  -4   5  15          0.97          0.52         0.18 o                         
  -3   5  15          4.31          5.46         0.33 o                         
  -2   5  15          5.42          4.82         0.33 o                         
  -1   5  15         30.71         34.14         1.85 o                         
   0   5  15          1.69          0.98         0.56 o                         
   1   5  15          0.06          0.02         0.15 o                         
   2   5  15         36.95         42.63         1.37 o                         
  -3   6  15          9.76         11.00         0.72 o                         
  -2   6  15          0.94          1.18         0.23 o                         
  -1   6  15          0.01         -0.02         0.12 o                         
   0   6  15          4.44          4.80         0.55 o                         
  -1  -8  16          4.79          4.34         0.50 o                         
   0  -8  16          1.52          0.96         0.30 o                         
  -4  -7  16         10.82          9.13         2.20 o                         
  -3  -7  16         57.95         59.15         1.53 o                         
  -2  -7  16          0.09          0.04         0.13 o                         
  -1  -7  16          5.33          5.14         0.31 o                         
   0  -7  16          2.66          2.06         0.26 o                         
   1  -7  16         54.06         56.64         1.49 o                         
   2  -7  16         32.53         32.49         1.84 o                         
  -5  -6  16         25.66         26.20         0.79 o                         
  -4  -6  16          8.70          8.17         0.49 o                         
  -3  -6  16          6.99          6.71         0.48 o                         
  -2  -6  16         10.55         10.00         0.43 o                         
  -1  -6  16         24.93         24.54         0.63 o                         
   0  -6  16          0.59          1.09         0.34 o                         
   1  -6  16          1.39          1.13         0.22 o                         
   2  -6  16          8.06          7.50         0.69 o                         
   3  -6  16          0.92          1.11         0.25 o                         
  -5  -5  16          0.30          0.13         0.14 o                         
  -4  -5  16          7.15          6.35         0.52 o                         
  -3  -5  16         10.99         10.74         0.39 o                         
  -2  -5  16          0.11          0.19         0.15 o                         
  -1  -5  16          1.55          1.68         0.30 o                         
   0  -5  16         12.32         11.91         0.46 o                         
   1  -5  16         18.56         18.13         0.62 o                         
   2  -5  16         23.38         24.61         0.75 o                         
   3  -5  16        121.20        140.75         4.19 o                         
   4  -5  16          0.92          0.44         0.49 o                         
  -6  -4  16          0.37          0.48         0.24 o                         
  -5  -4  16          7.10          7.56         0.39 o                         
  -4  -4  16         37.40         42.61         1.27 o                         
  -3  -4  16          1.80          3.00         0.25 o                         
  -2  -4  16         16.41         14.51         0.35 o                         
  -1  -4  16          0.27          0.21         0.18 o                         
   0  -4  16          0.54          0.88         0.25 o                         
   1  -4  16          0.93          1.04         0.25 o                         
   2  -4  16         52.79         54.25         1.72 o                         
   3  -4  16          2.33          2.31         0.34 o                         
   4  -4  16         25.42         27.26         1.23 o                         
  -6  -3  16         65.92         70.52         2.11 o                         
  -5  -3  16         13.68         15.39         0.67 o                         
  -4  -3  16          8.40          8.84         0.32 o                         
  -3  -3  16         15.56         13.88         0.38 o                         
  -2  -3  16         12.29         17.74         0.40 o                         
  -1  -3  16          0.81          1.05         0.16 o                         
   0  -3  16          0.30          0.45         0.32 o                         
   1  -3  16         41.21         42.72         1.58 o                         
   2  -3  16         50.26         51.29         1.23 o                         
   3  -3  16          2.05          2.67         0.38 o                         
   4  -3  16         15.69         20.15         0.84 o                         
  -6  -2  16         18.71         17.09         0.81 o                         
  -5  -2  16         61.53         61.94         1.52 o                         
  -4  -2  16          5.20          6.80         0.34 o                         
  -3  -2  16         64.89         72.02         1.22 o                         
  -2  -2  16        100.70         91.98         1.58 o                         
  -1  -2  16          2.96          2.45         0.20 o                         
   0  -2  16          1.20          0.64         0.16 o                         
   1  -2  16          5.20          5.63         0.31 o                         
   2  -2  16         14.62         15.59         0.74 o                         
   3  -2  16          2.46          2.80         0.28 o                         
   4  -2  16         15.99         16.67         0.87 o                         
  -6  -1  16         52.79         53.65         2.39 o                         
  -5  -1  16          0.21          0.10         0.12 o                         
  -4  -1  16          0.02          0.22         0.14 o                         
  -3  -1  16         11.73         11.15         0.41 o                         
  -2  -1  16          5.45          8.25         0.29 o                         
  -1  -1  16         76.16         70.10         1.38 o                         
   0  -1  16         39.04         34.43         0.97 o                         
   1  -1  16         12.82         13.81         0.62 o                         
   2  -1  16          2.55          2.77         0.37 o                         
   3  -1  16          1.43          1.25         0.37 o                         
   4  -1  16         60.60         72.63         1.80 o                         
  -6   0  16          6.21          6.27         0.48 o                         
  -5   0  16          1.73          1.51         0.44 o                         
  -4   0  16          2.25          1.25         0.21 o                         
  -3   0  16         10.23         10.83         0.36 o                         
  -2   0  16         13.67         11.71         0.79 o                         
  -1   0  16         21.38         24.73         0.90 o                         
   0   0  16          2.28          4.80         0.37 o                         
   1   0  16          3.71          3.60         0.57 o                         
   2   0  16          7.23          7.09         0.83 o                         
   3   0  16         15.59         16.95         0.67 o                         
   4   0  16         15.80         14.99         0.67 o                         
  -6   1  16          0.25          0.06         0.13 o                         
  -5   1  16          1.78          1.39         0.52 o                         
  -4   1  16          5.84          6.71         0.49 o                         
  -3   1  16          3.01          3.20         0.25 o                         
  -2   1  16         21.95         23.90         1.03 o                         
  -1   1  16          6.99          9.68         0.57 o                         
   0   1  16          0.35          0.38         0.26 o                         
   1   1  16          0.84          0.87         0.17 o                         
   2   1  16         22.92         23.46         0.81 o                         
   3   1  16         18.79         20.99         0.75 o                         
   4   1  16         11.70         11.85         0.58 o                         
  -6   2  16          4.68          4.33         0.43 o                         
  -5   2  16         26.99         28.64         0.81 o                         
  -4   2  16          4.47          5.91         0.32 o                         
  -3   2  16          3.84          5.81         0.68 o                         
  -2   2  16          0.16          0.42         0.36 o                         
  -1   2  16          5.30          4.28         0.66 o                         
   0   2  16          4.38          3.62         0.53 o                         
   1   2  16         12.02         13.68         0.93 o                         
   2   2  16         26.16         27.39         0.79 o                         
   3   2  16         45.49         47.59         1.15 o                         
   4   2  16          4.48          4.12         0.41 o                         
  -5   3  16          3.07          3.21         0.28 o                         
  -4   3  16         17.71         18.84         0.54 o                         
  -3   3  16         12.10         13.46         0.72 o                         
  -2   3  16         16.70         18.62         0.60 o                         
  -1   3  16          0.03         -0.03         0.28 o                         
   0   3  16         51.51         54.98         1.78 o                         
   1   3  16         22.76         21.96         0.85 o                         
   2   3  16          1.59          1.42         0.33 o                         
   3   3  16          9.55         11.25         0.54 o                         
  -5   4  16         47.08         48.21         1.54 o                         
  -4   4  16          3.83          4.26         0.29 o                         
  -3   4  16         13.62         15.44         0.60 o                         
  -2   4  16         28.52         33.45         1.04 o                         
  -1   4  16          1.03          0.94         0.31 o                         
   0   4  16          4.06          4.41         0.46 o                         
   1   4  16          2.43          3.03         0.65 o                         
   2   4  16          3.06          2.67         0.27 o                         
  -4   5  16          7.42          8.08         1.72 o                         
  -3   5  16          5.66          5.10         0.41 o                         
  -2   5  16          2.31          2.38         0.26 o                         
  -1   5  16          7.42          6.65         0.65 o                         
   0   5  16          5.26          4.86         0.69 o                         
   1   5  16          3.39          2.91         0.30 o                         
  -3  -7  17          3.84          3.12         0.29 o                         
  -2  -7  17         15.32         12.35         0.80 o                         
  -1  -7  17          4.31          3.71         0.30 o                         
   0  -7  17         49.38         51.13         1.42 o                         
   1  -7  17          9.79          9.09         0.58 o                         
  -4  -6  17          9.51          7.22         0.64 o                         
  -3  -6  17         75.81         80.65         2.03 o                         
  -2  -6  17         28.19         29.00         0.94 o                         
  -1  -6  17         25.31         25.11         0.77 o                         
   0  -6  17         31.33         32.23         0.82 o                         
   1  -6  17         39.75         42.88         1.20 o                         
   2  -6  17          0.35          0.10         0.19 o                         
  -5  -5  17         30.68         22.65         1.36 o                         
  -4  -5  17          7.06          6.73         0.42 o                         
  -3  -5  17         16.50         16.73         0.75 o                         
  -2  -5  17         21.13         20.43         0.61 o                         
  -1  -5  17         68.93         69.81         1.57 o                         
   0  -5  17         33.90         32.80         1.10 o                         
   1  -5  17         44.47         46.42         1.79 o                         
   2  -5  17          6.22          6.08         0.42 o                         
   3  -5  17         20.92         21.75         1.24 o                         
  -5  -4  17          0.23         -0.05         0.30 o                         
  -4  -4  17         11.83         12.85         0.76 o                         
  -3  -4  17         42.19         41.68         0.91 o                         
  -2  -4  17         60.47         58.52         1.17 o                         
  -1  -4  17          4.08          3.88         0.25 o                         
   0  -4  17          1.78          1.73         0.24 o                         
   1  -4  17          5.72          6.14         0.48 o                         
   2  -4  17          1.23          1.20         0.50 o                         
   3  -4  17         19.71         19.82         1.10 o                         
  -6  -3  17         15.09         14.76         0.80 o                         
  -5  -3  17         44.43         44.68         1.96 o                         
  -4  -3  17          8.70          8.33         0.38 o                         
  -3  -3  17          5.51          5.60         0.31 o                         
  -2  -3  17         15.79         15.07         0.51 o                         
  -1  -3  17         19.64         19.16         0.52 o                         
   0  -3  17          4.44          3.67         0.36 o                         
   1  -3  17          9.71          8.08         0.67 o                         
   2  -3  17          0.55          0.22         0.45 o                         
   3  -3  17         28.13         29.55         1.12 o                         
   4  -3  17          4.68          3.56         0.38 o                         
  -6  -2  17         11.08         11.10         0.98 o                         
  -5  -2  17          0.61          0.31         0.36 o                         
  -4  -2  17         76.26         81.87         2.10 o                         
  -3  -2  17          1.36          0.90         0.12 o                         
  -2  -2  17         14.82         15.36         0.56 o                         
  -1  -2  17          6.38          5.78         0.40 o                         
   0  -2  17          0.69          0.82         0.38 o                         
   1  -2  17         15.33         17.61         0.66 o                         
   2  -2  17          5.51          4.02         0.51 o                         
   3  -2  17          9.62         11.68         0.80 o                         
   4  -2  17          1.06          0.82         0.23 o                         
  -6  -1  17          0.01         -0.13         0.85 o                         
  -5  -1  17         21.99         18.75         1.27 o                         
  -4  -1  17          0.79          0.51         0.16 o                         
  -3  -1  17         38.22         39.78         0.94 o                         
  -2  -1  17         21.37         25.23         0.66 o                         
  -1  -1  17          2.83          3.29         0.19 o                         
   0  -1  17          6.03          4.42         0.63 o                         
   1  -1  17          0.10          0.18         0.51 o                         
   2  -1  17         16.39         18.01         0.78 o                         
   3  -1  17          4.14          5.22         0.87 o                         
   4  -1  17          0.04         -0.02         0.16 o                         
  -6   0  17          8.52          6.12         0.55 o                         
  -5   0  17         49.46         51.98         1.91 o                         
  -4   0  17          7.94         10.03         0.46 o                         
  -3   0  17          0.29          0.15         0.16 o                         
  -2   0  17          2.48          2.20         0.16 o                         
  -1   0  17          0.33          0.14         0.17 o                         
   0   0  17          0.03          2.09         0.33 o                         
   1   0  17          0.14          0.08         0.41 o                         
   2   0  17         16.40         17.20         1.52 o                         
   3   0  17         18.59         22.36         0.71 o                         
   4   0  17          4.38          3.64         0.35 o                         
  -6   1  17          0.26          0.12         0.15 o                         
  -5   1  17          1.43          1.00         0.20 o                         
  -4   1  17          0.31          0.12         0.25 o                         
  -3   1  17          9.22         10.12         0.57 o                         
  -2   1  17          3.30          4.19         0.30 o                         
  -1   1  17         34.91         38.12         1.09 o                         
   0   1  17         17.81         14.73         0.80 o                         
   1   1  17         11.12         13.32         0.51 o                         
   2   1  17          5.11          6.21         0.36 o                         
   3   1  17         14.42         15.23         0.69 o                         
  -5   2  17         30.63         29.03         1.09 o                         
  -4   2  17         11.25         12.23         0.45 o                         
  -3   2  17         49.15         57.82         1.34 o                         
  -2   2  17          7.29          7.15         0.39 o                         
  -1   2  17          0.55          0.72         0.46 o                         
   0   2  17          4.29          5.20         0.57 o                         
   1   2  17          3.42          3.78         0.64 o                         
   2   2  17          7.39          8.42         0.42 o                         
   3   2  17          8.44          8.89         0.51 o                         
  -5   3  17          0.08          0.04         0.14 o                         
  -4   3  17          3.82          3.60         0.28 o                         
  -3   3  17         12.09         12.82         0.58 o                         
  -2   3  17          0.40          0.50         0.35 o                         
  -1   3  17          4.82          6.37         0.65 o                         
   0   3  17         15.64         16.64         0.96 o                         
   1   3  17          9.09         11.97         1.26 o                         
   2   3  17          3.36          4.03         0.31 o                         
  -4   4  17         24.36         24.31         0.72 o                         
  -3   4  17          5.00          6.20         0.38 o                         
  -2   4  17          9.27         13.13         0.53 o                         
  -1   4  17         19.41         21.45         0.71 o                         
   0   4  17          1.03          1.25         0.63 o                         
   1   4  17          0.72          0.48         0.18 o                         
  -2   5  17          1.25          0.94         0.20 o                         
  -1   5  17          1.37          1.16         0.20 o                         
   0   5  17          7.71          8.04         1.29 o                         
  -1  -7  18         10.56          8.36         0.65 o                         
  -3  -6  18          6.70          6.77         0.61 o                         
  -2  -6  18         89.32         93.18         2.99 o                         
  -1  -6  18          0.19          0.23         0.12 o                         
   0  -6  18          0.06          0.77         0.18 o                         
   1  -6  18          1.94          1.51         0.23 o                         
  -4  -5  18          0.16         -0.04         0.13 o                         
  -3  -5  18         37.48         39.12         1.18 o                         
  -2  -5  18          1.44          1.25         0.16 o                         
  -1  -5  18         17.23         17.86         0.50 o                         
   0  -5  18          1.39          0.92         0.19 o                         
   1  -5  18          2.40          1.89         0.26 o                         
   2  -5  18          0.37          0.12         0.17 o                         
  -5  -4  18         42.03         27.78         1.14 o                         
  -4  -4  18         12.55          8.15         0.74 o                         
  -3  -4  18          0.08          0.32         0.12 o                         
  -2  -4  18          0.84          0.54         0.21 o                         
  -1  -4  18          0.00          0.10         0.17 o                         
   0  -4  18         32.09         37.20         1.03 o                         
   1  -4  18          2.55          2.96         0.39 o                         
   2  -4  18         10.09         10.73         0.51 o                         
   3  -4  18          0.56          1.11         0.22 o                         
  -5  -3  18          7.68          5.92         0.52 o                         
  -4  -3  18         39.16         38.59         1.48 o                         
  -3  -3  18          9.01          9.33         0.47 o                         
  -2  -3  18          0.66          0.66         0.18 o                         
  -1  -3  18          6.68          6.22         0.33 o                         
   0  -3  18         21.25         22.40         1.04 o                         
   1  -3  18         58.98         67.12         1.70 o                         
   2  -3  18          4.30          3.89         0.34 o                         
   3  -3  18          1.86          1.20         0.23 o                         
  -6  -2  18         51.17         46.92         2.85 o                         
  -5  -2  18         36.11         29.29         1.72 o                         
  -4  -2  18         24.14         26.42         1.45 o                         
  -3  -2  18          6.87          6.61         0.34 o                         
  -2  -2  18          0.63          1.44         0.16 o                         
  -1  -2  18         17.78         16.13         0.46 o                         
   0  -2  18          2.79          4.52         0.37 o                         
   1  -2  18         33.98         38.05         1.91 o                         
   2  -2  18         11.50         11.59         0.59 o                         
   3  -2  18          7.27          6.82         0.44 o                         
  -6  -1  18          0.88          0.67         0.21 o                         
  -5  -1  18         10.06          8.83         0.55 o                         
  -4  -1  18         31.93         31.24         1.30 o                         
  -3  -1  18          6.59          7.94         0.49 o                         
  -2  -1  18         11.33         10.97         0.39 o                         
  -1  -1  18         11.39         10.18         0.49 o                         
   0  -1  18          8.84          9.45         0.75 o                         
   1  -1  18         13.34         14.70         0.71 o                         
   2  -1  18        101.99        112.87         2.12 o                         
   3  -1  18          0.42          0.31         0.18 o                         
  -6   0  18          1.21          0.39         0.44 o                         
  -5   0  18         31.02         22.91         2.08 o                         
  -4   0  18        249.85        268.11         8.92 o                         
  -3   0  18          1.27          0.65         0.22 o                         
  -2   0  18          9.66         11.03         0.64 o                         
  -1   0  18          0.64          0.57         0.28 o                         
   0   0  18         34.52         40.41         1.01 o                         
   1   0  18        128.39        146.26         3.68 o                         
   2   0  18          4.84          4.08         0.37 o                         
   3   0  18         10.70         12.28         0.56 o                         
  -5   1  18         14.23          9.83         0.77 o                         
  -4   1  18          9.41         10.06         0.43 o                         
  -3   1  18         54.51         59.07         1.30 o                         
  -2   1  18          0.26          0.65         0.26 o                         
  -1   1  18          5.29          6.13         0.56 o                         
   0   1  18          2.00          1.52         0.30 o                         
   1   1  18         50.92         53.49         1.30 o                         
   2   1  18        107.44        123.06         4.23 o                         
   3   1  18          0.04         -0.01         0.17 o                         
  -5   2  18         18.80         16.22         0.84 o                         
  -4   2  18         87.08        100.30         1.97 o                         
  -3   2  18         92.19        102.19         3.39 o                         
  -2   2  18          8.84          9.92         1.02 o                         
  -1   2  18          5.47          6.26         0.42 o                         
   0   2  18         20.51         20.88         1.34 o                         
   1   2  18         83.65         97.39         2.99 o                         
   2   2  18         13.63         16.55         0.86 o                         
  -4   3  18         17.64         17.92         0.61 o                         
  -3   3  18         31.43         33.71         0.91 o                         
  -2   3  18         52.36         63.25         1.45 o                         
  -1   3  18         18.01         21.32         0.70 o                         
   0   3  18         34.19         36.54         1.49 o                         
   1   3  18         44.83         46.19         1.41 o                         
  -3   4  18        203.60        214.32         8.34 o                         
  -2   4  18         37.17         41.51         1.19 o                         
  -1   4  18          3.09          3.64         0.34 o                         
   0   4  18         20.70         20.62         0.72 o                         
  -2  -6  19          1.62          1.03         0.20 o                         
  -1  -6  19         51.81         54.29         1.98 o                         
   0  -6  19         17.84         17.92         0.81 o                         
  -4  -5  19          2.46          1.19         0.45 o                         
  -3  -5  19          3.87          3.80         0.38 o                         
  -2  -5  19          1.49          1.01         0.19 o                         
  -1  -5  19         11.45          8.37         0.86 o                         
   0  -5  19         70.44         73.89         1.69 o                         
   1  -5  19          4.66          3.68         0.36 o                         
  -4  -4  19          2.13          1.03         0.24 o                         
  -3  -4  19          3.14          2.24         0.28 o                         
  -2  -4  19         14.55         13.08         0.46 o                         
  -1  -4  19          0.02         -0.10         0.10 o                         
   0  -4  19         50.76         58.43         1.30 o                         
   1  -4  19          7.13          7.14         0.42 o                         
   2  -4  19         15.84         17.40         1.06 o                         
  -5  -3  19          4.98          3.22         0.35 o                         
  -4  -3  19          3.28          2.13         0.27 o                         
  -3  -3  19          2.70          2.76         0.28 o                         
  -2  -3  19         17.87         20.56         0.56 o                         
  -1  -3  19         23.70         26.04         0.68 o                         
   0  -3  19          0.53          0.85         0.30 o                         
   1  -3  19         79.13         86.54         1.76 o                         
   2  -3  19          0.17          0.10         0.18 o                         
  -5  -2  19         67.80         42.09         1.52 o                         
  -4  -2  19          7.90          8.06         0.47 o                         
  -3  -2  19         18.05         18.01         0.62 o                         
  -2  -2  19          0.44          0.40         0.15 o                         
  -1  -2  19          0.08          0.05         0.21 o                         
   0  -2  19         53.85         61.63         1.61 o                         
   1  -2  19          3.22          4.07         0.61 o                         
   2  -2  19          3.44          3.33         0.55 o                         
   3  -2  19          6.86          5.46         1.29 o                         
  -5  -1  19          1.41          0.84         0.21 o                         
  -4  -1  19          0.12          0.19         0.13 o                         
  -3  -1  19          4.49          4.10         0.31 o                         
  -2  -1  19          0.74          1.04         0.41 o                         
  -1  -1  19         38.71         41.49         1.82 o                         
   0  -1  19         24.49         25.62         0.97 o                         
   1  -1  19          7.41          9.08         0.55 o                         
   2  -1  19          0.32          0.38         0.55 o                         
   3  -1  19         24.85         21.87         2.36 o                         
  -5   0  19          0.15          0.14         0.14 o                         
  -4   0  19         51.09         52.68         5.27 o                         
  -3   0  19          0.68          0.86         0.19 o                         
  -2   0  19         64.51         62.28         1.36 o                         
  -1   0  19          0.16          0.47         0.24 o                         
   0   0  19         19.15         23.77         0.78 o                         
   1   0  19         52.45         61.53         2.76 o                         
   2   0  19         48.96         55.43         2.28 o                         
  -5   1  19          3.00          2.05         0.26 o                         
  -4   1  19          5.03          5.60         0.37 o                         
  -3   1  19          5.96          5.26         0.37 o                         
  -2   1  19          1.17          1.91         0.24 o                         
  -1   1  19         54.80         60.16         2.41 o                         
   0   1  19          5.87          6.94         0.50 o                         
   1   1  19         32.89         34.54         1.27 o                         
   2   1  19         97.07        107.42         2.47 o                         
  -4   2  19         33.15         36.54         1.12 o                         
  -3   2  19          2.68          1.49         0.22 o                         
  -2   2  19         69.89         72.22         1.62 o                         
  -1   2  19          1.33          2.37         0.27 o                         
   0   2  19         23.56         27.85         0.87 o                         
   1   2  19         25.37         27.31         0.94 o                         
  -3   3  19         20.86         20.41         0.75 o                         
  -2   3  19         12.30         10.76         0.64 o                         
  -1   3  19         42.44         46.65         1.26 o                         
   0   3  19          2.45          2.91         0.33 o                         
  -2  -5  20         15.22         15.48         0.81 o                         
  -1  -5  20          1.88          1.79         0.22 o                         
   0  -5  20         62.05         66.47         2.14 o                         
  -3  -4  20          2.56          2.09         0.29 o                         
  -2  -4  20          0.10          0.04         0.12 o                         
  -1  -4  20         34.51         36.62         1.18 o                         
   0  -4  20         20.92         23.54         0.78 o                         
   1  -4  20          2.30          1.90         0.28 o                         
  -4  -3  20          0.31          0.09         0.15 o                         
  -3  -3  20         22.45         17.22         0.87 o                         
  -2  -3  20          3.91          3.81         0.36 o                         
  -1  -3  20          7.37          7.77         0.37 o                         
   0  -3  20         41.83         46.95         1.13 o                         
   1  -3  20         15.99         17.28         0.96 o                         
  -4  -2  20         32.47         19.87         0.97 o                         
  -3  -2  20          7.92          5.96         0.39 o                         
  -2  -2  20          0.87          1.27         0.21 o                         
  -1  -2  20          2.37          2.59         0.26 o                         
   0  -2  20         74.09         84.08         1.78 o                         
   1  -2  20          3.75          3.64         0.35 o                         
   2  -2  20          0.16          0.15         0.18 o                         
  -4  -1  20          2.02          1.00         0.26 o                         
  -3  -1  20          7.91          8.00         0.46 o                         
  -2  -1  20          0.61          0.43         0.24 o                         
  -1  -1  20          2.47          1.87         0.23 o                         
   0  -1  20          0.16          0.22         0.17 o                         
   1  -1  20        159.06        168.05         5.42 o                         
   2  -1  20         89.83         88.42         2.21 o                         
  -4   0  20          3.33          1.96         0.28 o                         
  -3   0  20          1.09          0.73         0.18 o                         
  -2   0  20         55.09         63.09         1.58 o                         
  -1   0  20          2.41          1.73         0.24 o                         
   0   0  20         24.19         31.98         0.97 o                         
   1   0  20          4.27          5.61         0.61 o                         
  -4   1  20          0.60          0.45         0.18 o                         
  -3   1  20          4.08          3.43         0.42 o                         
  -2   1  20         22.32         23.12         0.82 o                         
  -1   1  20          0.00          0.64         0.18 o                         
   0   1  20          9.03          9.46         0.52 o                         
   1   1  20         17.21         19.39         0.76 o                         
  -3   2  20         20.26         19.90         1.26 o                         
  -2   2  20         19.76         23.20         0.91 o                         
  -1   2  20          2.84          3.01         0.43 o                         
   0   2  20         22.97         26.38         0.86 o                         
  -2  -4  21         83.89         81.57         4.86 o                         
  -1  -4  21          9.70          9.42         0.59 o                         
  -3  -3  21         14.88         14.30         1.06 o                         
  -2  -3  21          0.05         -0.01         0.14 o                         
  -1  -3  21         62.09         37.63         1.59 o                         
   0  -3  21          2.63          2.66         0.27 o                         
  -3  -2  21         83.55         62.44         2.93 o                         
  -2  -2  21         62.73         76.44         2.14 o                         
  -1  -2  21         57.59         60.85         1.98 o                         
   0  -2  21         23.80         26.16         0.75 o                         
   1  -2  21         11.56          9.00         1.61 o                         
  -3  -1  21          5.28          3.56         0.61 o                         
  -2  -1  21         38.40         39.54         1.29 o                         
  -1  -1  21         14.41         14.70         0.74 o                         
   0  -1  21         46.86         47.04         2.03 o                         
  -3   0  21          2.38          2.83         0.29 o                         
  -2   0  21         76.92         93.41         2.38 o                         
  -1   0  21        308.43        303.19        17.77 o                         
   0   0  21          4.07          6.67         0.53 o                         
  -2   1  21         50.66         45.14         3.27 o                         
  -1   1  21          4.89          4.67         0.45 o                         
                                                                                
